# Supplementary material for: Symbolic regression for strength prediction of eccentrically loaded concrete-filled steel tubular columns
Source: Sci Rep. 2025 Jan 24;15:3085. doi: 10.1038/s41598-025-85371-x (PMC11761456; doi:10.1038/s41598-025-85371-x)
Supplement: Supplementary file 2 — Supplementary Material 2 [file 41598_2025_85371_MOESM2_ESM.xlsx]

## Sheet: Sheet1
name 1	name 2	D	t	Fy	fc	L	et	eb	P	EC44	fff	P_exp	P_pred
ii933		100	3	322	36.68	3135	50	50	95.75	0.816094	0	95.75	122.578
ii647		76	2.2	435	58	2402	15	15	96	0.863203	0	96	115.605
ii935		100	3	322	79.55	3135	50	50	102.75	0.782525	0	102.75	141.27
ib43	SC-6	76	2.2	300	57	1981	15	15	107		0	107	135.759
ii646		76	2.2	435	58	2172	15	15	107	0.832715	0	107	132.42
ii927		100	3	322	34.5	2135	50	50	117.49	0.773251	0	117.49	159.322
ib42	SC-5	76	2.2	300	57	1756	15	15	121		0	121	153.164
ii645		76	2.2	435	58	1947	15	15	121	0.815068	0	121	153.439
ii567		101.6	1.6	218	67.4	2322.5	30	30	126	0.852812	0	126	152.67
ib79	A8	76	2	275	41.6	1555	25	25	130		0	130	108.732
ib144	GZ8	108	4	341.33	37.3	2910	77.5	77.5	135.24		0	135.24	156.396
ii565		101.6	1.6	218	67.4	1817.5	30	30	140	0.776136	0	140	185.385
ii932		100	3	322	39.43	3135	20	20	140.32	0.792693	0	140.32	181.802
ii644		76	2.2	435	58	1717	15	15	141	0.819118	0	141	176.56
ii945		101.6	5	320	39.56	3135	50	50	144.83	0.827406	0	144.83	180.325
ib131	ZS11	108	4.6	291.06	24.8	2040	74.1	74.1	145.04		0	145.04	175.977
ib143	GZ7	108	4	341.33	37.3	2890	60	60	145.04		0	145.04	184.2
ib140	GZ4	108	4	341.33	37.3	2440	78.5	78.5	148.96		0	148.96	166.823
ii929		100	3	322	71.64	2135	50	50	151.59	0.859079	0	151.59	186.411
ii947		101.6	5	320	72.49	3135	50	50	153.16	0.81394	0	153.16	196.155
ii931		100	3	322	93.01	2135	50	50	154.24	0.827253	0	154.24	198.11
ii655		101.5	2.4	410	58	2175	50	50	157	0.922276	0	157	177.131
ii654		101.7	2.4	410	58	1947	50	50	158	0.861018	0	158	191.103
ii934		100	3	322	71.74	3135	20	20	159.55	0.83186	0	159.55	200.915
ii936		100	3	322	94.56	3135	20	20	160.33	0.805884	0	160.33	208.78
ii937		100	3	322	90.4	3135	50	50	160.8	1.20228	0	160.8	144.835
ib348	C19	100	5	322	30.54	2135	50	50	161.26		0	161.26	219.521
ii643		76	2.2	435	58	1487	15	15	162	0.815899	0	162	203.885
ib132	ZS12	108	4.6	291.06	24.8	2040	74.1	74.1	162.68		0	162.68	175.977
ii949		101.6	5	320	96.74	3135	50	50	164.95	0.84476	0	164.95	205.49
ib128	ZS7	108	4.6	291.06	24.8	2040	59.28	59.28	170.52		0	170.52	205.804
ib129	ZS8	108	4.6	291.06	24.8	2040	59.28	59.28	171.5		0	171.5	205.804
ib130	ZS9	108	4.6	291.06	24.8	2040	69.16	69.16	176.4		0	176.4	184.925
ii926		100	3	322	32.7	2135	20	20	181.56	0.716407	0	181.56	258.25
ii656		101.5	2.4	410	58	2175	50	30	183	0.956614	0	183	200.525
ii941		100	5	322	61	2135	50	50	183.81	0.781699	0	183.81	247.16
ii642		76	2.2	435	58	1262	15	15	184	0.816843	0	184	227.006
ib33	15	76.1	3.2	332	85	1755	10	10	185		0	185	249.113
ii653		101.7	2.4	410	58	1947	40	40	188	0.875428	0	188	221.277
ib139	GZ3	108	4	341.33	37.3	2520	59.28	59.28	188.16		0	188.16	201.578
ib28	10	76.1	2.6	341	85	1755	10	10	190		0	190	222.936
ii562		101.6	1.6	218	67.4	1312.5	30	30	190	0.881561	0	190	218.1
ib126	ZS5	108	4.6	291.06	24.8	2040	49.4	49.4	192.08		0	192.08	232.648
ii657		101.5	2.4	410	58	2175	50	20	196	0.962222	0	196	210.552
ii663		101.5	2.4	410	58	2175	40	30	197	0.936081	0	197	217.236
ib127	ZS6	108	4.6	291.06	24.8	2040	52.5	52.5	197.96		0	197.96	223.7
ib179	——	106	3	299	35.2	450.5	63.6	63.6	199.9		0	199.9	183.836
ib115	P-78-7	106	3	298.9	37.1	418	60	60	199.92		0	199.92	196.309
ii296		106	3	299.205	36.6635	463.75	60	60	200.124	1.0734	0	200.124	195.354
ib142	GZ6	108	4	341.33	37.3	2940	38.75	38.75	205.8		0	205.8	229.382
ib38	SC-1	76	2.2	300	57	841	15	15	208		0	208	219.303
ii641		76	2.2	435	58	1032	15	15	208	0.829419	0	208	250.127
ii944		101.6	5	320	38.67	3135	20	20	212.48	0.823106	0	212.48	263.315
ii943		101.6	5	320	81.66	2135	50	50	213.46	0.82763	0	213.46	268.749
ii658		101.5	2.4	410	58	2175	50	10	215	0.988436	0	215	223.92
ii566		101.6	1.6	218	67.4	2322.5	10	10	220	0.868142	0	220	250.815
ii652		101.7	2.4	410	58	1947	30	30	220	0.856245	0	220	264.862
ib133	Z1	132	4.5	341.33	24.8	2050	98.4	98.4	225.4		0	225.4	246.731
ii946		101.6	5	320	71.86	3135	20	20	231.35	0.838174	0	231.35	284.187
ii560		101.6	1.6	218	67.4	807.5	30	30	235	0.954864	0	235	245.363
ib34	16	76.1	3.2	332	85	1375	10	10	237		0	237	311.391
ii659		101.5	2.4	410	58	2175	50	0	237	1.0155	0	237	240.631
ib305	C30-5	165.2	4.5	422	40.9	4956	103.2	103.2	238		0	238	333.105
ib49	SC-12	101.7	2.4	300	57	1756	25	25	240		0	240	273.498
ii651		101.7	2.4	410	58	1947	25	25	240	0.845147	0	240	288.33
ib29	11	76.1	2.6	341	85	1375	10	10	241		0	241	284.182
ii664		101.5	2.4	410	58	2175	40	10	243	1.00388	0	243	247.315
ii668		101.5	2.4	410	58	2175	30	20	244	0.970767	0	244	257.341
ib37	SC-0	76	2.2	300	57	611	15	15	246		0	246	228.005
ii640		76	2.2	435	58	802	15	15	246	0.904992	0	246	269.044
ii948		101.6	5	320	86.39	3135	20	20	246.82	0.875903	0	246.82	290.842
ii928		100	3	322	65.79	2135	20	20	248.58	0.829439	0	248.58	307.105
ib138	GZ2	108	4.16	341.33	37.3	2380	35.92	35.92	250.88		0	250.88	287.807
ib178	——	106	3	299	35.2	450.5	47.7	47.7	254.8		0	254.8	231.108
ib114	P-78-6	106	3	298.9	37.1	418	45	45	255.78		0	255.78	247.403
ii660		101.5	2.4	410	58	2175	50	-10	256	1.01851	0	256	257.341
ii295		106	3	299.205	36.6635	463.75	45	45	256.041	1.07086	0	256.041	246.199
ii665		101.5	2.4	410	58	2175	40	0	260	0.99498	0	260	267.367
ib125	ZS4	108	4.6	291.06	24.8	2040	30	30	264.6		0	264.6	310.198
ii661		101.5	2.4	410	58	2175	50	-20	266	0.977817	0	266	260.683
ii662		101.5	2.4	410	58	2175	50	-20	266	0.977817	0	266	260.683
ib70	30-105	165.2	4.17	358.7	40.9	4956	105	105	270		0	270	285.705
ii938		100	5	322	35.39	2135	20	20	270.02	0.760281	0	270.02	359.454
ib135	Z3	132	4.5	341.33	24.8	2060	86.1	86.1	270.48		0	270.48	272.702
ii930		100	3	322	95.63	2135	20	20	271.04	0.826736	0	271.04	339.098
ii351		108.55	4.6	272.129	29.7051	1628.3	41.4	41.4	271.05	1.00281	0	271.05	281.109
ib48	SC-11	101.7	2.4	300	57	1756	20	20	275		0	275	305.503
ii650		101.7	2.4	410	58	1947	20	20	275	0.867609	0	275	321.857
ib141	GZ5	108	4	341.33	37.3	2960	10	10	276.36		0	276.36	357.974
ii616		165.2	4.5	413.982	33.7043	3965	103.2	103.2	276.642	0.774617	0	276.642	372.37
ib302	C24-5	165.2	4.5	422	40.9	3965	103.2	103.2	277		0	277	389.976
ib30	12	76.1	2.6	341	85	995	10	10	279		0	279	335.629
ib117	P-78-9	106	3	298.9	37.1	1500	24	24	279.3		0	279.3	314.632
ib67	24-105	165.2	4.17	358.7	40.9	3965	105	105	280		0	280	335.704
ii564		101.6	1.6	218	67.4	1817.5	10	10	280	0.828651	0	280	327.15
ii666		101.5	2.4	410	58	2175	40	-10	281	0.990784	0	281	290.762
ii672		101.5	2.4	410	58	2175	20	20	282	0.99431	0	282	290.762
ib116	P-78-8	106	3	298.9	37.1	1353	24	24	283.22		0	283.22	322.7
ib188	A2	103.01	2	300.86	21.5	335	10.4	10.4	284.5		0	284.5	280.243
ib121	ZH6	132	5	291.06	24.8	2040	60	60	286.16		0	286.16	343.23
ib193	A7	103	4.83	300.86	21.5	335	25.9	25.9	289.1		0	289.1	378.323
ib124	ZS3	108	4.6	291.06	24.8	2040	30	30	292.04		0	292.04	310.198
ib308	C150-5	100	1.9	404	97.3	1500	30	30	297.5		0	297.5	309.95
ii893		100	1.9	404	111.694	1500	30	30	297.5	0.945682	0	297.5	324.32
ii350		108.55	4.6	272.129	29.7051	1628.3	33.9	33.9	301.952	0.984807	0	301.952	314.358
ii349		108.55	4.6	272.129	29.7051	1628.3	33.7	33.7	302.639	0.982782	0	302.639	314.358
ib210	23	108.55	4.6	271.85	30.7	1628	41.4	41.4	303.8		0	303.8	280.909
ii447		166	5	304.11	26.6266	3700.14	100	100	304.11	0.917191	0	304.11	348.486
ib35	17	76.1	3.2	332	85	995	10	10	306		0	306	360.695
ib134	Z2	132	4.5	341.33	24.8	2050	73.8	73.8	307.72		0	307.72	307.331
ib47	SC-10	101.7	2.4	300	57	1756	15	15	309		0	309	346.236
ib304	C30-3	165.2	4.5	422	40.9	4956	62	62	309		0	309	422.474
ii649		101.7	2.4	410	58	1947	15	15	309	0.863688	0	309	358.737
ii940		100	5	322	70.16	2135	20	20	313.55	0.774326	0	313.55	412.749
ib194	A8	103.3	2.02	300.86	21.5	336	26.03	26.03	313.6		0	313.6	214.263
ii563		101.6	1.6	218	67.4	1565	10	10	315	0.825965	0	315	362.591
ii951		125	5	322	96.97	3135	50	50	317.9	0.889646	0	317.9	380.403
ii669		101.5	2.4	410	58	2175	30	0	318	1.07371	0	318	300.788
ib64	18-105	165.2	4.17	358.7	40.9	2974	105	105	319		0	319	385.702
ib69	30-63	165.2	4.17	358.7	40.9	4956	63	63	319		0	319	378.559
ib309	C150-6	100	1.9	404	97.3	1500	30	30	320		0	320	309.95
ii894		100	1.9	404	111.694	1500	30	30	320	1.0172	0	320	324.32
ii953		125	5	322	97.92	3135	50	50	322.97	0.90232	0	322.97	375.227
ib146	3	108	4.5	291	28	1674	18	18	323.4		0	323.4	414.117
ii348		108.55	4.6	272.129	29.7051	1628.3	29.5	29.5	323.828	0.974823	0	323.828	338.54
ib31	13	76.1	2.6	341	85	615	10	10	327		0	327	367.476
ib156	13	108	4.5	291	22.4	1674	27	27	328.3		0	328.3	334.827
ii346		108.55	4.6	272.129	29.7051	1628.3	28.5	28.5	328.831	0.971448	0	328.831	341.563
ib299	C18-5	165.2	4.5	422	40.9	2974	103.2	103.2	330		0	330	454.972
ii942		101.6	5	320	95.43	2135	20	20	330.4	0.732513	0	330.4	459.05
ii612		165.2	4.5	413.982	33.7043	2974	103.2	103.2	330.597	0.802747	0	330.597	431.949
ii667		101.5	2.4	410	58	2175	40	-20	331	1.06781	0	331	314.157
ib326	NVC_440_2	139.6	4	374	62	4400	25	25	333		0	333	392.695
ii917		139.6	4	374	62	4670	25	25	333	0.968479	0	333	358.842
ib123	ZS2	108	4.6	291.06	24.8	2040	20	20	333.2		0	333.2	369.851
ib191	A5	103	1.81	300.86	21.5	335	15.55	15.55	333.2		0	333.2	242.45
ib244	PA5-9	166	5	286.16	27.808	2700	100	100	333.2		0	333.2	376.152
ii438		166	5	286.452	26.6266	2700.82	100	100	333.54	0.938689	0	333.54	376.031
ib334	SCC_440_2	139.6	4	374	62	4400	25	25	333.9		0	333.9	392.695
ii925		139.6	4	374	62	4670	25	25	333.9	0.971096	0	333.9	358.842
ib325	NVC_440_1	139.6	4	374	62	4400	25	25	336.2		0	336.2	392.695
ii916		139.6	4	374	62	4670	25	25	336.2	0.977785	0	336.2	358.842
ii670		101.5	2.4	410	58	2175	30	-10	340	1.04612	0	340	327.525
ib333	SCC_440_1	139.6	4	374	62	4400	25	25	342.4		0	342.4	392.695
ii924		139.6	4	374	62	4670	25	25	342.4	0.995817	0	342.4	358.842
ib122	ZS1	108	4.6	291.06	24.8	2040	20	20	343		0	343	369.851
ib158	15	108	4.8	291	24	1701	27	27	343		0	343	352.637
ii164		127	1.6256	193.053	45.1362	2032	22.225	22.225	343.759	1.04811	0	343.759	318.852
ii675		101.5	2.4	410	58	2175	40	-30	344	1.00701	0	344	314.157
ii679		101.5	2.4	410	58	2175	50	-50	344	0.955284	0	344	260.683
ii345		108.55	4.6	272.129	29.7051	1628.3	26.5	26.5	344.331	0.97947	0	344.331	356.676
ib113	P-78-5	106	3	298.9	37.1	418	32	32	344.96		0	344.96	306.565
ib177	——	106	3	299	35.2	450.5	33.9	33.9	345		0	345	291.512
ii294		106	3	299.205	36.6635	463.75	32	32	345.312	1.1323	0	345.312	305.073
ii344		108.55	4.6	272.129	29.7051	814.1	38.2	38.2	345.999	1.10337	0	345.999	320.404
ib21	3	101.6	1.6	218	67.4	1313	10	10	350		0	350	392.58
ib66	24-63	165.2	4.17	358.7	40.9	3965	63	63	350		0	350	464.271
ib301	C24-3	165.2	4.5	422	40.9	3965	62	62	350		0	350	528.093
ii561		101.6	1.6	218	67.4	1312.5	10	10	350	0.836194	0	350	392.58
ib195	A9	105.3	3.1	300.86	21.5	342	31.91	31.91	352.8		0	352.8	262.045
ib14	C9	127	1.78	193	34.2	2032	15.9	15.9	354		0	354	326.051
ii143		88.9	5.842	399.896	41.3685	1422.4	7.62	7.62	356.303		0	356.303	596.176
ib46	SC-9	101.7	2.4	300	57	1756	10	10	361		0	361	398.608
ii648		101.7	2.4	410	58	1947	10	10	361	0.879282	0	361	409.027
ib155	12	108	4.5	291	22.4	1701	27	27	362.6		0	362.6	334.827
ib207	20	108.55	4.6	271.85	30.7	1628	29.5	29.5	362.6		0	362.6	341.976
ib208	21	108.55	4.6	271.85	30.7	1628	33.75	33.75	362.6		0	362.6	317.549
ib209	22	108.55	4.6	271.85	30.7	1628	33.9	33.9	362.6		0	362.6	317.549
ib203	16	108.55	4.6	271.85	30.7	814	38.25	38.25	365.54		0	365.54	323.656
ii673		101.5	2.4	410	58	2175	20	0	367	1.07434	0	367	344.235
ib157	14	108	4.5	291	24	1674	27	27	367.5		0	367.5	340.952
ii343		108.55	4.6	272.129	29.7051	814.1	32.4	32.4	374.448	1.07949	0	374.448	353.653
ib202	15	108.55	4.6	271.85	30.7	814	32.4	32.4	378.28		0	378.28	354.189
ib206	19	108.55	4.6	271.85	30.7	1628	29.4	29.4	382		0	382	341.976
ib145	2	108	4.8	291	22.4	1701	10.8	10.8	382.2		0	382.2	472.146
ib204	17	108.55	4.6	271.85	30.7	1628	26.55	26.55	382.2		0	382.2	357.243
ii671		101.5	2.4	410	58	2175	30	-20	384	1.06636	0	384	364.288
ii676		101.5	2.4	410	58	2175	40	-40	385	1.01054	0	385	314.157
ii608		165.2	4.5	413.982	33.7043	1982	103.2	103.2	386.514	0.83841	0	386.514	484.081
ii342		108.55	4.6	272.129	29.7051	814.1	30.5	30.5	386.808	1.07661	0	386.808	362.721
ib36	18	76.1	3.2	332	85	615	10	10	388		0	388	391.834
ib147	4	108	3.9	291	22.4	1674	10.8	10.8	392		0	392	411.824
ib151	8	108	4.8	291	22.4	1701	13.5	13.5	392		0	392	448.239
ib152	9	108	4.8	291	22.4	1701	18	18	392		0	392	409.392
ib154	11	108	4.5	291	22.4	1674	13.5	13.5	392		0	392	429.266
ib205	18	108.55	4.6	271.85	30.7	1628	28.5	28.5	392		0	392	345.029
ii445		166	5	298.224	26.6266	3700.14	60	60	394.362	0.853531	0	394.362	480.65
ii446		166	5	298.224	26.6266	3700.14	60	60	396.324	0.857777	0	396.324	480.65
ii341		108.55	4.6	272.129	29.7051	814.1	28.4	28.4	399.757	1.07096	0	399.757	374.812
ib61	12-105	165.2	4.17	358.7	40.9	1982	105	105	400		0	400	428.558
ib148	5	108	4.5	291	28	1674	18	18	401.8		0	401.8	414.117
ib176	——	106	3	299	35.2	450.5	25.4	25.4	404.7		0	404.7	338.784
ib112	P-78-4	106	3	298.9	37.1	418	24	24	404.74		0	404.74	354.97
ii293		106	3	299.205	36.6635	463.75	24	24	405.153	1.12978	0	405.153	350.566
ib136	Z4	132	4.5	341.33	24.8	2050	48.2	48.2	405.72		0	405.72	406.889
ii674		101.5	2.4	410	58	2175	20	-10	411	1.07878	0	411	384.34
ib201	14	108.55	4.6	271.85	30.7	814	30.5	30.5	411.6		0	411.6	366.403
ii786		120	2.65	340	23.9092	1400	31	31	412	1.28957	0	412	319.874
ii157		140.97	5.0038	293.441	35.2573	3327.4	31.75	31.75	416.496	0.868923	0	416.496	489.671
ib153	10	108	4.8	291	22.4	1701	10.8	10.8	416.5		0	416.5	472.146
ib10	M10	141	5	293	29	3327	31.8	31.8	417		0	417	474.294
ib150	7	108	4.5	291	22.4	1674	13.5	13.5	421.4		0	421.4	429.266
ii340		108.55	4.6	272.129	29.7051	814.1	24.5	24.5	424.479	1.05765	0	424.479	398.993
ib32	14	76.1	2.6	341	85	520	10	10	425		0	425	372.376
ii559		101.6	1.6	218	67.4	807.5	10	10	430	0.91911	0	430	428.021
ib183	——	108.6	4.6	271.9	30.7	326	27.02	27.02	431		0	431	397.245
ib200	13	108.55	4.6	271.85	30.7	814	28.4	28.4	431.2		0	431.2	378.616
ii339		108.55	4.6	272.129	29.7051	814.1	22.5	22.5	432.032	1.03685	0	432.032	414.107
ib184	——	108.6	4.6	271.9	30.7	326	32.39	32.39	433		0	433	363.632
ib186	——	108.6	4.6	271.9	30.7	326	37.8	37.8	433		0	433	333.075
ii604		165.2	4.5	413.982	33.7043	1322	103.2	103.2	434.583	0.894139	0	434.583	513.871
ib137	GZ1	108	4.5	341.33	37.3	2700	8.38	8.38	443.94		0	443.94	446.093
ib185	——	108.6	4.6	271.9	30.7	326	35.52	35.52	445		0	445	345.298
ib58	8-105	165.2	4.17	358.7	40.9	1322	105	105	448		0	448	449.986
ib306	C150-3	100	1.9	404	97.3	1500	15	15	456		0	456	448.17
ii891		100	1.9	404	111.694	1500	15	15	456	0.956556	0	456	477.214
ii611		165.2	4.5	413.982	33.7043	2974	62	62	460.089	0.781623	0	460.089	610.687
ii437		166	5	249.174	26.6266	2700.82	60	60	463.032	0.970841	0	463.032	488.862
ib149	6	108	4.9	291	28	1674	13.5	13.5	465.5		0	465.5	478.366
ib63	18-63	165.2	4.17	358.7	40.9	2974	63	63	468		0	468	557.125
ii429		166	5	296.262	41.0044	1699.84	100	100	468.918	1.07353	0	468.918	460.01
ib198	11	108.55	4.6	271.85	30.7	814	22.45	22.45	470.4		0	470.4	418.31
ii950		125	5	322	87.98	3135	20	20	474.17	0.888229	0	474.17	553.487
ib119	ZH2	132	5	291.06	24.8	2040	18	18	475.2		0	475.2	603.755
ib277	PB3-5	166	5	279.3	41.12	1990	100	100	477		0	477	432.935
ib68	30-21	165.2	4.17	358.7	40.9	4956	21	21	478		0	478	549.983
ib307	C150-4	100	1.9	404	97.3	1500	15	15	478		0	478	448.17
ii892		100	1.9	404	111.694	1500	15	15	478	1.00271	0	478	477.214
ii436		166	5	289.395	26.6266	2700.82	60	60	478.728	0.917531	0	478.728	535.652
ii618		165.2	4.5	413.982	33.7043	4956	20.7	20.7	478.728	0.842639	0	478.728	580.898
ib303	C30-1	165.2	4.5	422	40.9	4956	20.7	20.7	479		0	479	593.089
ii444		166	5	284.49	26.6266	3700.14	40	40	480.69	0.85394	0	480.69	570.268
ii915		139.6	4	374	62	3270	25	25	484.11	0.867589	0	484.11	575.501
ii952		125	5	322	107.33	3135	20	20	489.47	0.887486	0	489.47	575.186
ib169	11a	132	5	291	24	1683	32.5	32.5	490		0	490	499.585
ii420		166	5	304.11	41.0044	869.84	100	100	490.5	1.05244	0	490.5	487.99
ii338		108.55	4.6	272.129	29.7051	814.1	16	16	494.326	1.04668	0	494.326	462.47
ii443		166	5	249.861	26.6266	3700.14	40	40	497.367	0.939551	0	497.367	537.562
ii165		127	3.2512	270.274	45.1362	2032	22.225	22.225	503.183	1.04311	0	503.183	475.269
ib166	8a	132	4.5	291	24	1650	32.5	32.5	509.6		0	509.6	467.823
ii410		166	5	296.262	41.0044	710.48	100	100	510.12	1.10881	0	510.12	481.242
ii419		166	5	313.92	41.0044	869.84	100	100	510.12	1.07012	0	510.12	503.725
ib278	PB3-6	166	5	277.3	41.12	1990	100	100	515		0	515	431.342
ii163		127	3.2512	270.274	42.2471	2032	15.875	15.875	526.1	0.975024	0	526.1	525.788
ib120	ZH3	132	5	291.06	24.8	2040	30	30	529.2		0	529.2	504.507
ib164	6a	132	4.5	291	24	1650	27.9	27.9	529.2		0	529.2	498.5
ib172	14a	134	4.8	291	24	1641.5	32.3	32.3	529.2		0	529.2	505.238
ib111	P-78-3	106	3	298.9	37.1	418	14	14	531.16		0	531.16	424.888
ib175	——	106	3	299	35.2	450.5	14.8	14.8	531.2		0	531.2	409.692
ii292		106	3	299.205	36.6635	463.75	14	14	531.702	1.20478	0	531.702	422.82
ii333		108.55	4.6	272.129	29.7051	325.7	27	27	531.702	1.35502	0	531.702	392.948
ii781		120	2.65	340	15.32	360	14	14	533	1.34495	0	533	387.379
ib173	15a	134	4.8	291	24	1675	22.1	22.1	537.4		0	537.4	582.654
ii922		139.6	4	374	62	3270	25	25	540.95	0.969454	0	540.95	575.501
ib197	10	108.55	4.6	271.85	30.7	814	16	16	540.96		0	540.96	467.163
ii337		108.55	4.6	272.129	29.7051	814.1	11.3	11.3	543.965	1.05213	0	543.965	501.764
ib199	12	108.55	4.6	271.85	30.7	814	24.5	24.5	546.84		0	546.84	403.043
ib8	M8	140	9.6	273	28.2	3327	31.8	31.8	548		0	548	674.184
ib9	M9	140	9.75	273	18.4	3327	31.8	31.8	548		0	548	659.115
ib165	7a	132	4.5	291	24	1650	32.2	32.2	548.8		0	548.8	471.658
ii898		180	6	275	45.6065	800	120	120	550	1.07965	0	550	537.187
ib182	——	108.6	4.6	271.9	30.7	326	21.61	21.61	551		0	551	433.914
ib290	C4-5	165.2	4.5	422	40.9	661	103.2	103.2	554		0	554	560.591
ii914		139.6	4	374	62	3270	25	25	555.9	0.996246	0	555.9	575.501
ib55	4-105	165.2	4.17	358.7	40.9	660.8	105	105	558		0	558	464.271
ib192	A6	108.1	4.33	300.86	21.5	351	21.73	21.73	562.52		0	562.52	405.134
ii409		166	5	296.262	41.0044	710.48	100	100	564.075	1.22609	0	564.075	481.242
ib272	PB2-6	166	5	297.9	41.12	1495	100	100	568		0	568	469.074
ii923		139.6	4	374	62	3270	25	25	569	1.01972	0	569	575.501
ii607		165.2	4.5	413.982	33.7043	1982	62	62	570.942	0.839394	0	570.942	700.056
ib295	C12-3	165.2	4.5	422	40.9	1982	62	62	571		0	571	747.455
ib168	10a	132	5	291	24	1683	20.5	20.5	577.2		0	577.2	597.865
ib60	12-63	165.2	4.17	358.7	40.9	1982	63	63	578		0	578	635.694
ii771		219	4	325	48.3	1000	125	125	579.2	0.831928	0	579.2	728.795
ib271	PB2-5	166	5	297.9	41.12	1495	100	100	582		0	582	469.074
ib162	4a	132	4.5	291	24	1650	22	22	583.1		0	583.1	544.515
ib163	5a	132	4.5	291	24	1650	24.2	24.2	583.1		0	583.1	529.177
ii435		166	5	286.452	26.6266	2700.82	40	40	585.657	0.891891	0	585.657	665.286
ii996		159	6	377	40.1	2135	50	50	587	0.708267	0	587	849.528
ii434		166	5	286.452	26.6266	2700.82	40	40	588.6	0.896373	0	588.6	665.286
ib260	L-100	169	7.5	360	70.8	1768	100	100	590		0	590	797.067
ii785		120	2.65	340	29.2611	1400	14	14	590	1.2431	0	590	456.602
ib161	3a	132	4.5	291	24	1650	18.2	18.2	597.8		0	597.8	579.027
ii150		168.91	5.6642	294.985	35.1313	3327.4	47.625	47.625	599.834	0.896033	0	599.834	683.663
ib3	M3	169	5.66	295	28.9	3327	47.6	47.6	600		0	600	654.881
ii783		120	2.65	340	29.2611	360	14	14	600	1.18944	0	600	483.115
ib110	P-78-2	106	3	298.9	37.1	418	7	7	602.7		0	602.7	478.671
ib174	——	106	3	299	35.2	450.5	7.4	7.4	602.7		0	602.7	464.843
ii913		139.6	4	374	62	2135	25	25	605.7	0.759716	0	605.7	792.16
ib167	9a	132	5	291	24	1683	16.5	16.5	607.6		0	607.6	630.624
ib171	13a	134	4.5	291	24	1641.5	25.2	25.2	607.6		0	607.6	536.422
ii912		139.6	4	374	62	2125	25	25	608.2	0.760932	0	608.2	798.931
ii614		165.2	4.5	413.982	33.7043	3965	20.7	20.7	609.201	0.796177	0	609.201	774.53
ii920		139.6	4	374	62	3040	25	25	610.3	1.00988	0	610.3	616.124
ib181	——	108.6	4.6	271.9	30.7	326	16.19	16.19	612		0	612	473.639
ib196	9	108.55	4.6	271.85	30.7	814	11.3	11.3	615.44		0	615.44	506.857
ib65	24-21	165.2	4.17	358.7	40.9	3965	21	21	618		0	618	728.548
ib1	M1	169	5.1	309	37.8	3327	47.6	47.6	622		0	622	673.227
ib189	A3	108	4.21	300.86	21.5	351	16.25	16.25	623.28		0	623.28	433.158
ib4	M4	169	6.55	298	25.8	3327	47.6	47.6	625		0	625	707.388
ii441		166	5	292.338	26.6266	3700.14	20	20	627.84	0.833022	0	627.84	750.019
ib266	PB1-6	166	5	313.6	41.12	665	100	100	637		0	637	504.094
ii955		160.1	5.7	322	74.75	3135	50	50	642.16	0.870008	0	642.16	767.577
ii152		169.164	7.1882	311.974	25.6751	3327.4	47.625	47.625	652.643	0.862041	0	652.643	775.905
ii442		166	5	292.338	26.6266	3700.14	20	20	656.289	0.870768	0	656.289	750.019
ii603		165.2	4.5	413.982	33.7043	1322	62	62	658.251	0.906136	0	658.251	744.74
ii770		219	4	325	48.3	1000	100	100	669.3	0.766892	0	669.3	890.749
ib190	A4	108.5	4.75	300.86	21.5	353	16.38	16.38	669.34		0	669.34	473.048
ib180	——	108.6	4.6	271.9	30.7	326	10.78	10.78	674		0	674	516.419
ib160	2a	132	4.5	291	24	1650	11	11	676.2		0	676.2	648.05
ii921		139.6	4	374	62	2130	25	25	678.6	0.850079	0	678.6	798.931
ib170	12a	134	4.5	291	24	1641.5	18.2	18.2	686		0	686	595.154
ii957		160.1	5.7	322	98.5	3135	50	50	686.21	0.868704	0	686.21	820.502
ii427		166	5	294.3	41.0044	1699.84	60	60	686.7	1.03595	0	686.7	677.018
ii428		166	5	294.3	41.0044	1699.84	60	60	686.7	1.03595	0	686.7	677.018
ib57	8-63	165.2	4.17	358.7	40.9	1322	63	63	688		0	688	678.55
ii149		169.164	5.2578	308.885	45.8448	3327.4	38.1	38.1	701.467	0.885872	0	701.467	803.294
ib2	M2	169	5.26	309	36.8	3327	38.1	38.1	702		0	702	755.618
ii407		166	5	279.585	37.8351	710.48	60	60	735.75	1.1077	0	735.75	674.093
ii153		169.164	7.2898	311.974	26.7194	3327.4	38.1	38.1	738.334	0.858755	0	738.334	870.537
ii610		165.2	4.5	413.982	33.7043	2974	20.7	20.7	741.636	0.751057	0	741.636	983.057
ii599		165.2	4.5	413.982	33.7043	661	62	62	754.389	0.999254	0	754.389	774.53
ib319	NVC_80_1	139.6	4	374	62	800	25	25	756.9		0	756.9	947.884
ii910		139.6	4	374	62	1310	25	25	756.9	0.809821	0	756.9	907.26
ib7	M7	169	8.81	323	22.5	3302	47.6	47.6	758		0	758	897.022
ib54	4-63	165.2	4.17	358.7	40.9	660.8	63	63	767		0	767	707.12
ib62	18-21	165.2	4.17	358.7	40.9	2974	21	21	767		0	767	928.542
ii765		219	6	325	54.1	1000	125	125	770.3	0.837722	0	770.3	955.56
ib187	A1	108.1	4.21	300.86	21.5	351	5.41	5.41	776.16		0	776.16	514.313
ib159	1a	132	4.5	291	24	1650	11	11	779.1		0	779.1	648.05
ii433		166	5	329.616	26.6266	2700.82	20	20	784.8	0.835104	0	784.8	930.642
ii418		166	5	296.262	41.0044	869.84	60	60	799.515	1.13505	0	799.515	714.785
ii161		127	3.0226	270.274	65.8229	1714.5	6.35	6.35	804.096	0.904876	0	804.096	826.518
ii515		166	5	290.1	43.3683	1990	60	-20	809	0.805187	0	809	733.501
ii432		166	5	329.616	26.6266	2700.82	20	20	809.325	0.861201	0	809.325	930.642
ib118	ZH1	132	5	291.06	24.8	2040	5	5	813.4		0	813.4	756.761
ib327	SCC_80_1	139.6	4	374	62	800	25	25	813.8		0	813.8	947.884
ii918		139.6	4	374	62	1070	25	25	813.8	0.846896	0	813.8	934.342
ii417		166	5	296.262	41.0044	869.84	60	60	816.192	1.15873	0	816.192	714.785
ib255	D-100	169	7.5	360	70.8	760	100	100	820		0	820	859.338
ii776		219	4	325	54.1	1000	100	100	825.2	0.904733	0	825.2	932.257
ib328	SCC_80_2	139.6	4	374	62	800	25	25	835.2		0	835.2	947.884
ii919		139.6	4	374	62	1250	25	25	835.2	0.886932	0	835.2	914.031
ii408		166	5	296.262	37.8351	710.48	60	60	843.66	1.22444	0	843.66	702.422
ii160		127	1.7272	193.053	65.8229	1714.5	6.35	6.35	850.927	1.16891	0	850.927	665.616
ii995		159	6	377	39.9	2135	20	20	851	0.680266	0	851	1230.51
ib281	PC1-3	166	5	285.2	27.84	2240	40	-20	860		0	860	774.554
ii997		159	6	376	75.7	2135	50	50	870	0.879939	0	870	1012.03
ii425		166	5	294.3	41.0044	1699.84	40	40	873.09	1.01864	0	873.09	853.325
ii911		139.6	4	374	62	1230	25	25	874.7	0.925967	0	874.7	914.031
ib287	PC1-9	166	5	290.1	41.12	1990	60	-20	882		0	882	721.881
ii426		166	5	294.3	41.0044	1699.84	40	40	887.805	1.03581	0	887.805	853.325
ib276	PB3-4	166	5	279.3	41.12	1990	40	40	896		0	896	810.895
ib282	PC1-4	166	5	303.8	27.84	2240	40	-20	907		0	907	805.6
ib275	PB3-3	166	5	277.3	41.12	1990	40	40	916		0	916	807.911
ii897		180	6	275	45.6065	800	60	60	930	1.00414	0	930	933.473
ib59	12-21	165.2	4.17	358.7	40.9	1982	21	21	937		0	937	1064.25
ib294	C12-1	165.2	4.5	422	40.9	1982	20.7	20.7	947		0	947	1218.68
ii606		165.2	4.5	413.982	33.7043	1982	20.7	20.7	947.646	0.823961	0	947.646	1124.56
ii764		219	6	325	54.1	1000	100	100	960.4	0.84746	0	960.4	1169.49
ii158		127.254	1.8288	193.053	73.9001	1409.7	6.35	6.35	964.517	1.13426	0	964.517	763.308
ii769		219	4	325	49.3	1000	75	75	986.9	0.866781	0	986.9	1148.24
ib218	PA2-10	166	5	279.3	38.208	710	40	40	989.8		0	989.8	842.701
ii956		160.1	5.7	322	83.08	3135	20	20	1011.5	0.859535	0	1011.5	1195.92
ii954		160.1	5.7	322	87.38	3135	20	20	1012.5	0.848829	0	1012.5	1209.98
ii720		190	0.86	210.7	41	663	13.9	13.9	1017	0.983248	0	1017	916.265
ii775		219	4	325	52	1000	75	75	1017.2	0.870781	0	1017.2	1175.45
ii415		166	5	298.224	41.0044	869.84	40	40	1020.24	1.11765	0	1020.24	901.94
ii508		166	5	285.2	28.1833	2990	20	-20	1022	0.889415	0	1022	961.002
ii719		190	1.13	185.7	41	664	18.9	18.9	1023	1.0576	0	1023	865.946
ii1002		159	6	444	91.4	2135	50	50	1033	0.908147	0	1033	1169.56
ib217	PA2-9	166	5	313.6	38.208	710	40	40	1038.8		0	1038.8	911.922
ib226	PA3-6	166	5	279.3	41.096	870	40	40	1038.8		0	1038.8	865.625
ii602		165.2	4.5	413.982	33.7043	1322	20.7	20.7	1040.84	0.85992	0	1040.84	1176.69
ii159		127	2.8448	270.274	73.9001	1409.7	6.35	6.35	1045.23	1.06554	0	1045.23	897.679
ib56	8-21	165.2	4.17	358.7	40.9	1322	21	21	1076		0	1076	1114.25
ii498		166	5	297.9	43.3683	1495	40	0	1093	0.970177	0	1093	933.097
ib280	PC1-2	166	5	289.1	27.84	2990	20	-20	1094		0	1094	970.412
ii716		165	2.82	363.3	48.3	580	17.2	17.2	1123	0.947422	0	1123	1099.5
ii403		166	5	286.452	41.0044	710.48	30	30	1128.15	1.09681	0	1128.15	994.284
ib106	lcsc2-2	200	3	303.5	46.8	2000	30	30	1132		0	1132	1208.86
ii499		166	5	297.9	43.3683	1495	40	0	1147	1.01811	0	1147	933.097
ii503		166	5	277.3	43.3683	1990	20	0	1156	0.915702	0	1156	1131.72
ii424		166	5	294.3	41.0044	1699.84	20	20	1177.2	1.03134	0	1177.2	1100.15
ii404		166	5	249.174	41.0044	710.48	30	30	1201.72	1.25731	0	1201.72	920.395
ii598		165.2	4.5	413.982	33.7043	661	20.7	20.7	1213.5	0.976957	0	1213.5	1206.48
ib105	lcsc2-1	200	3	303.5	46.8	2000	30	30	1215		0	1215	1208.86
ii715		190	0.86	210.7	41	662	7.4	7.4	1219	1.07235	0	1219	991.722
ib72	LFC	159	4.5	433	64.5	2716	10	10	1220		0	1220	1416.8
ib273	PB3-1	166	5	277.3	41.12	1990	20	20	1225		0	1225	1047.55
ii502		166	5	277.3	43.3683	1990	20	0	1225	0.970359	0	1225	1131.72
ii714		190	1.13	185.7	41	663.5	8.5	8.5	1229	1.08663	0	1229	991.209
ib257	L-40-1	169	7.5	360	70.8	1768	40	40	1230		0	1230	1482.05
ii696		159	4.5	433	64.5	2500	10	10	1230	0.802772	0	1230	1493.38
ib108	lch2-2	200	3	303.5	46.8	2000	30	30	1234		0	1234	1208.86
ib254	D-60	169	7.5	360	70.8	760	60	60	1234		0	1234	1270.33
ii768		219	4	325	49.3	1000	50	50	1235.8	0.818689	0	1235.8	1464.6
ii492		166	5	313.6	43.3683	665	40	0	1240	1.03309	0	1240	965.997
ii493		166	5	313.6	43.3683	665	40	0	1245	1.03725	0	1245	965.997
ib259	L-60	169	7.5	360	70.8	1768	60	60	1250		0	1250	1170.69
ii718		190	1.52	306.1	48.3	662	15.5	15.5	1260	0.958314	0	1260	1178.16
ib53	4-21	165.2	4.17	358.7	40.9	660.8	21	21	1265		0	1265	1135.68
ii423		166	5	296.262	41.0044	1699.84	20	20	1275.3	1.11367	0	1275.3	1104.02
ii899		240	6	489	31.5	1400	120	120	1277	0.962857	0	1277	1381.27
ib109	lcv2	200	3	303.5	46.8	2000	30	30	1280		0	1280	1208.86
ii717		190	1.94	256.4	41	664	16.2	16.2	1284	1.1124	0	1284	1043.31
ib107	lch2-1	200	3	303.5	46.8	2000	30	30	1291		0	1291	1208.86
ii763		219	6	325	58	1000	75	75	1332.8	0.900442	0	1332.8	1481.99
ii497		166	5	297.9	43.3683	1495	20	0	1431	1.06774	0	1431	1180.95
ii413		166	5	289.395	41.0044	869.84	20	20	1432.26	1.21779	0	1432.26	1118.44
ii904		240	6	489	59	1400	120	120	1438	0.913024	0	1438	1639.72
ii512		166	5	290.1	43.3683	1330	20	-20	1460	0.983531	0	1460	1164.97
ii1000		159	6	380	109.8	2135	20	20	1462	0.802072	0	1462	1795.52
ii496		166	5	297.9	43.3683	1495	20	0	1465	1.09311	0	1465	1180.95
ii490		166	5	313.6	43.3683	665	20	0	1470	1.04652	0	1470	1213.11
ib258	L-40-2	169	7.5	360	70.8	1768	40	40	1500		0	1500	1482.05
ii491		166	5	313.6	43.3683	665	20	0	1519	1.0814	0	1519	1213.11
ii774		219	4	325	54.2	1000	50	50	1521	0.956476	0	1521	1543.17
ib224	PA3-4	166	5	295.96	41.096	870	20	20	1523.9		0	1523.9	1132.91
ii1001		159	6	487	110.7	2135	20	20	1525	0.763786	0	1525	1980.96
ii712		165	2.82	363.3	48.3	580.5	7	7	1525	1.11839	0	1525	1247
ii414		166	5	296.262	41.0044	869.84	20	20	1525.45	1.28069	0	1525.45	1132.33
ii727		190	0.86	210.7	74.7	665	17.9	17.9	1532	0.917898	0	1532	1481.64
ii713		190	1.94	256.4	41	661	8.6	8.6	1533	1.20192	0	1533	1136.46
ii513		166	5	290.1	43.3683	1330	20	-20	1568	1.05629	0	1568	1164.97
ii400		166	5	277.623	37.8351	710.48	10	10	1569.6	1.24017	0	1569.6	1185.11
ib253	D-40	169	7.5	360	70.8	760	40	40	1580		0	1580	1594.13
ib211	PA2-3	166	5	277.34	38.208	710	10	10	1641.5		0	1641.5	1189.92
ii767		219	4	325	48.3	1000	25	25	1646.4	0.828656	0	1646.4	1850.91
ii724		165	2.82	363.3	80.2	579.5	17.9	17.9	1653	1.00922	0	1653	1505.35
ii773		219	4	325	54.2	1000	25	25	1695.4	0.793943	0	1695.4	1991.19
ii725		190	1.94	256.4	74.7	663	20.8	20.8	1730	0.995577	0	1730	1576.67
ii762		219	6	325	59.4	1000	50	50	1862	0.952532	0	1862	1907.56
ii1042		193.7	8	444	40	3315	5	5	1871	0.697818	0	1871	2609.32
ii731		165	2.82	363.3	112.7	578.5	15.6	15.6	1880	0.860245	0	1880	1982.64
ii723		190	0.86	210.7	74.7	665.5	8.6	8.6	1910	0.982182	0	1910	1687.94
ii726		190	1.52	306.1	80.2	663.5	14.3	14.3	1925	0.944206	0	1925	1814.18
ii734		190	1.13	185.7	112.7	662	17.1	17.1	1925	0.773593	0	1925	2207.19
ii721		165	2.82	363.3	80.2	579.5	9.4	9.4	1940	1.03908	0	1940	1684.11
ib256	L-20	169	7.5	360	70.8	1768	20	20	2090		0	2090	1905.49
ii722		190	1.94	256.4	74.7	662.5	10	10	2203	1.0774	0	2203	1809.12
ib252	D-20	169	7.5	360	70.8	760	20	20	2240		0	2240	2005.12
ii728		165	2.82	363.3	112.7	578.5	6.8	6.8	2246	0.892046	0	2246	2238.07
ii732		190	1.94	256.4	112.7	664.5	17	17	2386	0.909224	0	2386	2334.62
ii733		190	1.52	306.1	112.7	660.5	12.9	12.9	2420	0.861177	0	2420	2484.07
ii636		190	1.13	185.7	113.9	662	8.5	8.5	2438	0.839562	0	2438	2524.12
ii761		219	6	325	56.1	1000	25	25	2450	0.983777	0	2450	2342.25
ii905		360	6	498	59	1760	180	180	2537	0.888185	0	2537	2953.96
ii729		190	1.94	256.4	112.7	661.5	6.5	6.5	2683	0.86982	0	2683	2697.13
ii1043		193.7	8	444	142	3315	5	5	2703	0.719644	0	2703	3799.25
ii1094		219.1	16	374	168.96	3640	50	50	3293	0.939337	0	3293	3533.85
ii902		480	6	468	31.5	2120	240	240	3323	1.00079	0	3323	3427.05
ii908		300	12	479	31.5	1580	150	150	3683	1.2904	0	3683	2993.13
ii906		480	6	468	59	2120	240	240	3895	0.934383	0	3895	4354.82
ii901		360	6	498	31.5	1760	60	60	4294	0.958424	0	4294	4343.6
ii1093		219.1	16	374	173.76	3640	20	20	4340	0.849478	0	4340	5003.09
ii903		600	6	517	31.5	2480	300	300	4590	0.948886	0	4590	4962.54
ii1096		273	10	412	176.64	4450	50	50	5079	1.09093	0	5079	4818.98
ii909		480	12	489	31.5	2120	240	240	5135	0.956231	0	5135	5590.09
ii1097		273	16	401	172.8	4450	50	50	5288	0.921376	0	5288	5761.99
ib18	C8	127	3.02	270	48.7	1714	6.35	6.35	804		0	804	694.121
												10000	10000
												10000	10000
												10000	10000
