# Supplementary material for: Symbolic regression for strength prediction of eccentrically loaded concrete-filled steel tubular columns
Source: Sci Rep. 2025 Jan 24;15:3085. doi: 10.1038/s41598-025-85371-x (PMC11761456; doi:10.1038/s41598-025-85371-x)
Supplement: Supplementary file 3 — Supplementary Material 3 [file 41598_2025_85371_MOESM3_ESM.xlsx]

## Sheet: Sheet1
D	t	L	Fy	fc	et	eb	P_exp	P_pred
76	2.2	1947	435	58	15	15	121	118.806
76	2.2	1487	435	58	15	15	162	170.29
76	2.2	1262	435	58	15	15	184	207.653
190	1.94	662.5	256.4	74.7	10	10	2203	2127.78
139.6	4	3270	374	62	25	25	555.9	526.781
108	4.5	1674	291	22.4	13.5	13.5	421.4	411.413
169	7.5	760	360	70.8	40	40	1580	1628.33
108.55	4.6	325.7	272.129	29.7051	27	27	531.702	413.359
76	2.2	802	435	58	15	15	246	225.417
169	7.5	760	360	70.8	20	20	2240	2260.81
108.55	4.6	814.1	272.129	29.7051	22.5	22.5	432.032	428.278
200	3	2000	303.5	46.8	30	30	1132	1251.18
165	2.82	579.5	363.3	80.2	17.9	17.9	1653	1567.2
166	5	1699.84	296.262	41.0044	20	20	1275.3	1243.33
100	1.9	1500	404	97.3	15	15	478	444.313
101.5	2.4	2175	410	58	30	20	244	222.993
190	1.13	662	185.7	112.7	17.1	17.1	1925	2012.07
100	1.9	1500	404	111.694	30	30	320	309.328
132	5	1683	291	24	32.5	32.5	490	494.778
100	3	3135	322	36.68	50	50	95.75	98.1843
76.1	3.2	1375	332	85	10	10	237	256.3
108.55	4.6	1628	271.85	30.7	29.5	29.5	362.6	377.669
190	1.94	661.5	256.4	112.7	6.5	6.5	2683	2959
108	4.6	2040	291.06	24.8	20	20	333.2	326.269
106	3	418	298.9	37.1	45	45	255.78	268.565
101.6	5	3135	320	38.67	20	20	212.48	213.015
101.5	2.4	2175	410	58	50	-10	256	261.873
101.6	5	3135	320	86.39	20	20	246.82	233.199
106	3	463.75	299.205	36.6635	24	24	405.153	409.002
108	4.16	2380	341.33	37.3	35.92	35.92	250.88	254.439
101.7	2.4	1947	410	58	20	20	275	295.538
108	4.6	2040	291.06	24.8	74.1	74.1	145.04	162.253
193.7	8	3315	444	142	5	5	2703	3216.2
108	4.5	1674	291	24	27	27	367.5	352.72
219	6	1000	325	58	75	75	1332.8	1334.94
219	4	1000	325	54.2	25	25	1695.4	1717.03
165.2	4.17	4956	358.7	40.9	21	21	478	509.363
219.1	16	3640	374	173.76	20	20	4340	4521.98
108.55	4.6	1628	271.85	30.7	29.4	29.4	382	377.669
165.2	4.5	1982	413.982	33.7043	103.2	103.2	386.514	392.143
240	6	1400	489	31.5	120	120	1277	1381.17
166	5	1990	277.3	41.12	40	40	916	874.116
127	2.8448	1409.7	270.274	73.9001	6.35	6.35	1045.23	1014.44
159	4.5	2716	433	64.5	10	10	1220	1188.38
139.6	4	2135	374	62	25	25	605.7	650.854
101.5	2.4	2175	410	58	50	-20	266	284.322
101.6	5	2135	320	95.43	20	20	330.4	341.505
219	4	1000	325	54.2	50	50	1521	1319.29
106	3	463.75	299.205	36.6635	45	45	256.041	273.533
166	5	1699.84	294.3	41.0044	20	20	1177.2	1229.6
159	6	2135	444	91.4	50	50	1033	939.574
166	5	870	295.96	41.096	20	20	1523.9	1477.61
106	3	450.5	299	35.2	47.7	47.7	254.8	261.324
600	6	2480	517	31.5	300	300	4590	5349.75
165	2.82	578.5	363.3	112.7	6.8	6.8	2246	2458.79
108.6	4.6	326	271.9	30.7	16.19	16.19	612	606.744
166	5	1495	297.9	43.3683	40	0	1093	1135.34
165.2	4.17	3965	358.7	40.9	21	21	618	572.349
108	4.6	2040	291.06	24.8	59.28	59.28	170.52	178.212
166	5	710.48	286.452	41.0044	30	30	1128.15	1236.31
166	5	710.48	279.585	37.8351	60	60	735.75	777.956
106	3	418	298.9	37.1	24	24	404.74	403.624
219	6	1000	325	54.1	100	100	960.4	935.241
76	2	1555	275	41.6	25	25	130	118.111
190	1.94	664	256.4	41	16.2	16.2	1284	1274.31
100	3	3135	322	39.43	20	20	140.32	149.992
166	5	2700.82	286.452	26.6266	100	100	333.54	333.128
190	1.13	663.5	185.7	41	8.5	8.5	1229	1199.08
108	4	2890	341.33	37.3	60	60	145.04	162.744
108.55	4.6	814	271.85	30.7	11.3	11.3	615.44	589.152
166	5	3700.14	292.338	26.6266	20	20	656.289	641.615
101.6	5	2135	320	81.66	50	50	213.46	202.583
166	5	3700.14	284.49	26.6266	40	40	480.69	500.194
108.5	4.75	353	300.86	21.5	16.38	16.38	669.34	613.751
166	5	665	313.6	43.3683	20	0	1470	1541.81
165.2	4.5	3965	422	40.9	103.2	103.2	277	266.071
219	6	1000	325	56.1	25	25	2450	2208.37
169	7.5	1768	360	70.8	40	40	1230	1498.9
101.7	2.4	1947	410	58	50	50	158	171.138
108.55	4.6	814	271.85	30.7	30.5	30.5	411.6	423.988
108.6	4.6	326	271.9	30.7	27.02	27.02	431	472.256
165.2	4.5	2974	422	40.9	103.2	103.2	330	318.994
108	4	2520	341.33	37.3	59.28	59.28	188.16	169.313
108	4.8	1701	291	22.4	13.5	13.5	392	397.961
300	12	1580	479	31.5	150	150	3683	2736.84
108	4.5	1674	291	28	18	18	323.4	403.169
190	0.86	665.5	210.7	74.7	8.6	8.6	1910	1830.24
165.2	4.5	1982	413.982	33.7043	62	62	570.942	575.617
165.2	4.5	1982	422	40.9	20.7	20.7	947	984.909
101.6	5	3135	320	72.49	50	50	153.16	156.483
169	6.55	3327	298	25.8	47.6	47.6	625	631.837
101.5	2.4	2175	410	58	50	20	196	175.157
103.3	2.02	336	300.86	21.5	26.03	26.03	313.6	217.362
166	5	869.84	296.262	41.0044	20	20	1525.45	1464.11
101.7	2.4	1756	300	57	15	15	309	304.22
103.01	2	335	300.86	21.5	10.4	10.4	284.5	289.833
101.5	2.4	2175	410	58	50	10	215	215.893
273	16	4450	401	172.8	50	50	5288	5308.74
139.6	4	3040	374	62	25	25	610.3	554.797
101.5	2.4	2175	410	58	50	50	157	156.871
101.6	5	3135	320	39.56	50	50	144.83	140.906
101.7	2.4	1756	300	57	25	25	240	236.957
108.55	4.6	1628.3	272.129	29.7051	26.5	26.5	344.331	343.308
132	4.5	2060	341.33	24.8	86.1	86.1	270.48	257.338
108	4.6	2040	291.06	24.8	74.1	74.1	162.68	162.253
165.2	4.17	4956	358.7	40.9	105	105	270	250.902
165.2	4.17	1322	358.7	40.9	63	63	688	666.995
108.55	4.6	814	271.85	30.7	32.4	32.4	378.28	397.129
108	4.5	1674	291	28	18	18	401.8	403.169
106	3	418	298.9	37.1	14	14	531.16	525.815
76.1	2.6	995	341	85	10	10	279	283.312
166	5	710	279.3	38.208	40	40	989.8	1020.36
480	6	2120	468	31.5	240	240	3323	3357.41
101.5	2.4	2175	410	58	20	0	367	369.723
200	3	2000	303.5	46.8	30	30	1280	1251.18
166	5	869.84	304.11	41.0044	100	100	490.5	518.141
219	4	1000	325	49.3	75	75	986.9	983.094
108	4.6	2040	291.06	24.8	30	30	292.04	288.256
165	2.82	579.5	363.3	80.2	9.4	9.4	1940	1929.51
76	2.2	2172	435	58	15	15	107	109.577
100	5	2135	322	70.16	20	20	313.55	310.857
108	4.6	2040	291.06	24.8	49.4	49.4	192.08	198.832
160.1	5.7	3135	322	87.38	20	20	1012.5	1001.3
166	5	2700.82	286.452	26.6266	40	40	585.657	596.917
166	5	665	313.6	43.3683	40	0	1245	1239.54
127	3.0226	1714.5	270.274	65.8229	6.35	6.35	804.096	836.579
76	2.2	1717	435	58	15	15	141	134.108
108	4.6	2040	291.06	24.8	20	20	343	326.269
166	5	710	277.34	38.208	10	10	1641.5	1616.29
108.1	4.21	351	300.86	21.5	5.41	5.41	776.16	773.054
100	3	3135	322	79.55	50	50	102.75	121.44
106	3	418	298.9	37.1	32	32	344.96	345.993
132	4.5	2050	341.33	24.8	98.4	98.4	225.4	247.485
166	5	3700.14	304.11	26.6266	100	100	304.11	295.022
139.6	4	2125	374	62	25	25	608.2	649.209
106	3	418	298.9	37.1	7	7	602.7	610.145
100	5	2135	322	30.54	50	50	161.26	160.814
106	3	450.5	299	35.2	33.9	33.9	345	337.583
360	6	1760	498	31.5	60	60	4294	4214.55
100	3	3135	322	71.74	20	20	159.55	165.536
76	2	1330	275	0.1	15	15	118	119.365
165	2.82	580.5	363.3	48.3	7	7	1525	1514.34
108.55	4.6	1628.3	272.129	29.7051	33.7	33.7	302.639	312.253
108.55	4.6	814.1	272.129	29.7051	16	16	494.326	501.313
190	1.94	663	256.4	74.7	20.8	20.8	1730	1747.32
101.6	1.6	1565	218	67.4	10	10	315	318.744
165.2	4.5	4956	422	40.9	62	62	309	307.079
108.55	4.6	814.1	272.129	29.7051	38.2	38.2	345.999	343.111
166	5	1990	277.3	43.3683	20	0	1225	1204.22
166	5	1699.84	294.3	41.0044	60	60	686.7	698.671
166	5	1990	279.3	41.12	40	40	896	869.009
166	5	1990	290.1	41.12	60	-20	882	866.069
166	5	2240	285.2	27.84	40	-20	860	862.849
101.5	2.4	2175	410	58	40	-40	385	374.721
166	5	869.84	313.92	41.0044	100	100	510.12	504.999
159	6	2135	380	109.8	20	20	1462	1425.36
139.6	4	4400	374	62	25	25	333.9	348.481
169	7.5	1768	360	70.8	60	60	1250	1225.74
166	5	1990	277.3	41.12	100	100	515	500.055
166	5	665	313.6	43.3683	20	0	1519	1541.81
125	5	3135	322	87.98	20	20	474.17	495.914
108.55	4.6	1628	271.85	30.7	41.4	41.4	303.8	305.156
108.55	4.6	814	271.85	30.7	28.4	28.4	431.2	437.815
101.5	2.4	2175	410	58	30	-10	340	344.727
166	5	869.84	296.262	41.0044	60	60	816.192	809.194
101.5	2.4	2175	410	58	50	-50	344	336.878
141	5	3327	293	29	31.8	31.8	417	417.175
134	4.8	1641.5	291	24	32.3	32.3	529.2	526.658
101.5	2.4	2175	410	58	50	-20	266	284.322
169.164	7.2898	3327.4	311.974	26.7194	38.1	38.1	738.334	749.907
101.7	2.4	1756	300	57	10	10	361	348.153
166	5	2700.82	249.174	26.6266	60	60	463.032	464.284
165.2	4.17	1982	358.7	40.9	105	105	400	392.805
100	3	2135	322	65.79	20	20	248.58	236.879
108.6	4.6	326	271.9	30.7	10.78	10.78	674	668.903
139.6	4	3270	374	62	25	25	569	526.781
108.6	4.6	326	271.9	30.7	32.39	32.39	433	443.848
125	5	3135	322	96.97	50	50	317.9	330.346
168.91	5.6642	3327.4	294.985	35.1313	47.625	47.625	599.834	605.185
165.2	4.17	1982	358.7	40.9	63	63	578	571.89
166	5	1990	290.1	43.3683	60	-20	809	828.625
166	5	1330	290.1	43.3683	20	-20	1460	1516.95
480	12	2120	489	31.5	240	240	5135	5149.01
219	4	1000	325	52	75	75	1017.2	1017.02
166	5	1495	297.9	41.12	100	100	582	562.208
166	5	2240	303.8	27.84	40	-20	907	908.685
127	3.2512	2032	270.274	42.2471	15.875	15.875	526.1	525.391
100	3	2135	322	32.7	20	20	181.56	191.855
166	5	2700	286.16	27.808	100	100	333.2	337.529
132	5	2040	291.06	24.8	5	5	813.4	807.162
200	3	2000	303.5	46.8	30	30	1234	1251.18
140	9.75	3327	273	18.4	31.8	31.8	548	541.139
132	4.5	1650	291	24	32.2	32.2	548.8	532.278
101.7	2.4	1947	410	58	30	30	220	233.033
76.1	3.2	995	332	85	10	10	306	301.112
100	1.9	1500	404	111.694	15	15	456	468.74
166	5	2700.82	289.395	26.6266	60	60	478.728	472.962
100	3	2135	322	34.5	50	50	117.49	114.836
166	5	869.84	296.262	41.0044	60	60	799.515	809.194
169	5.26	3327	309	36.8	38.1	38.1	702	691.412
101.6	1.6	1313	218	67.4	10	10	350	354.702
127	1.6256	2032	193.053	45.1362	22.225	22.225	343.759	347.742
108	4.8	1701	291	22.4	10.8	10.8	382.2	402.23
108	3.9	1674	291	22.4	10.8	10.8	392	385.638
101.6	1.6	2322.5	218	67.4	30	30	126	120.909
134	4.8	1675	291	24	22.1	22.1	537.4	558.62
103	4.83	335	300.86	21.5	25.9	25.9	289.1	299.423
108	4.6	2040	291.06	24.8	30	30	264.6	288.256
100	5	2135	322	61	50	50	183.81	184.102
106	3	450.5	299	35.2	7.4	7.4	602.7	604.995
108	4.5	1701	291	22.4	27	27	362.6	346.598
193.7	8	3315	444	40	5	5	1871	1872.69
165	2.82	580	363.3	48.3	17.2	17.2	1123	1146.52
101.5	2.4	2175	410	58	20	-10	411	397.102
166	5	869.84	289.395	41.0044	20	20	1432.26	1460.42
165.2	4.17	2974	358.7	40.9	63	63	468	462.807
165.2	4.5	661	413.982	33.7043	20.7	20.7	1213.5	1214.42
106	3	450.5	299	35.2	25.4	25.4	404.7	396.451
101.7	2.4	1756	300	57	20	20	275	281.547
165.2	4.5	661	413.982	33.7043	62	62	754.389	748.973
127	1.78	2032	193	34.2	15.9	15.9	354	354.852
166	5	1990	279.3	41.12	100	100	477	492.739
139.6	4	4670	374	62	25	25	342.4	335.216
76	2	1555	275	0.1	15	15	98	101.308
165.2	4.5	3965	413.982	33.7043	103.2	103.2	276.642	281.372
360	6	1760	498	59	180	180	2537	2660.78
101.5	2.4	2175	410	58	40	10	243	235.169
219	4	1000	325	49.3	50	50	1235.8	1249.59
100	1.9	1500	404	97.3	30	30	320	303.17
169	7.5	760	360	70.8	100	100	820	771.245
165.2	4.17	3965	358.7	40.9	105	105	280	283.143
139.6	4	4400	374	62	25	25	336.2	348.481
166	5	1699.84	294.3	41.0044	40	40	873.09	885.708
132	4.5	1650	291	24	11	11	779.1	720.201
132	5	2040	291.06	24.8	30	30	529.2	479.251
101.6	1.6	1817.5	218	67.4	10	10	280	274.625
120	2.65	1400	340	29.2611	14	14	590	568.993
76.1	2.6	1375	341	85	10	10	241	243.411
100	3	2135	322	93.01	50	50	154.24	162.327
101.5	2.4	2175	410	58	50	30	183	174.004
139.6	4	4670	374	62	25	25	336.2	335.216
165.2	4.17	4956	358.7	40.9	63	63	319	319.504
76.1	3.2	615	332	85	10	10	388	378.035
108	4.8	1701	291	22.4	10.8	10.8	416.5	402.23
108.55	4.6	814.1	272.129	29.7051	30.5	30.5	386.808	382.733
101.7	2.4	1947	410	58	25	25	240	243.268
132	4.5	1650	291	24	27.9	27.9	529.2	547.813
159	6	2135	377	40.1	50	50	587	607.013
132	5	1683	291	24	20.5	20.5	577.2	580.381
139.6	4	800	374	62	25	25	756.9	814.826
165	2.82	578.5	363.3	112.7	15.6	15.6	1880	1892.42
190	0.86	663	210.7	41	13.9	13.9	1017	1032.8
127	1.7272	1714.5	193.053	65.8229	6.35	6.35	850.927	832.794
125	5	3135	322	97.92	50	50	322.97	323.319
139.6	4	4400	374	62	25	25	342.4	348.481
166	5	1699.84	294.3	41.0044	40	40	887.805	885.708
132	4.5	1650	291	24	22	22	583.1	575.31
166	5	1699.84	296.262	41.0044	100	100	468.918	471.081
190	0.86	662	210.7	41	7.4	7.4	1219	1223.47
165.2	4.5	2974	413.982	33.7043	62	62	460.089	467.107
108	4.5	1674	291	22.4	27	27	328.3	345.016
166	5	1990	277.3	41.12	20	20	1225	1187.74
165.2	4.5	661	422	40.9	103.2	103.2	554	560.09
166	5	665	313.6	41.12	100	100	637	614.417
166	5	2990	289.1	27.84	20	-20	1094	1064.32
108.1	4.33	351	300.86	21.5	21.73	21.73	562.52	566.213
165.2	4.17	2974	358.7	40.9	21	21	767	768.417
165.2	4.17	1322	358.7	40.9	21	21	1076	1092.89
139.6	4	1070	374	62	25	25	813.8	810.742
200	3	2000	303.5	46.8	30	30	1291	1251.18
132	4.5	2050	341.33	24.8	73.8	73.8	307.72	313.582
101.5	2.4	2175	410	58	30	-20	384	372.158
166	5	710	313.6	38.208	40	40	1038.8	1026.16
134	4.5	1641.5	291	24	18.2	18.2	686	655.549
160.1	5.7	3135	322	74.75	50	50	642.16	661.49
190	1.52	660.5	306.1	112.7	12.9	12.9	2420	2409.87
166	5	2700.82	329.616	26.6266	20	20	784.8	798.826
165.2	4.5	4956	422	40.9	20.7	20.7	479	498.846
169	5.66	3327	295	28.9	47.6	47.6	600	599.329
88.9	5.842	1422.4	399.896	41.3685	7.62	7.62	356.303	361.553
139.6	4	4670	374	62	25	25	333	335.216
132	4.5	2050	341.33	24.8	48.2	48.2	405.72	390.477
108.55	4.6	814.1	272.129	29.7051	11.3	11.3	543.965	547.135
165.2	4.5	4956	413.982	33.7043	20.7	20.7	478.728	492.522
101.7	2.4	1947	410	58	15	15	309	318.515
101.5	2.4	2175	410	58	30	0	318	319.249
165.2	4.5	2974	413.982	33.7043	20.7	20.7	741.636	754.487
108.55	4.6	814	271.85	30.7	22.45	22.45	470.4	481.224
166	5	870	279.3	41.096	40	40	1038.8	1035.64
132	4.5	1650	291	24	11	11	676.2	720.201
108.55	4.6	1628.3	272.129	29.7051	29.5	29.5	323.828	331.833
132	4.5	1650	291	24	18.2	18.2	597.8	628.792
166	5	1495	297.9	43.3683	40	0	1147	1135.34
108.55	4.6	1628.3	272.129	29.7051	33.9	33.9	301.952	307.25
180	6	800	275	45.6065	60	60	930	935.336
108	4.21	351	300.86	21.5	16.25	16.25	623.28	618.781
165.2	4.5	2974	413.982	33.7043	103.2	103.2	330.597	327.64
166	5	869.84	298.224	41.0044	40	40	1020.24	1030.56
101.6	1.6	1312.5	218	67.4	30	30	190	192.078
166	5	710.48	277.623	37.8351	10	10	1569.6	1601.56
165.2	4.5	4956	422	40.9	103.2	103.2	238	228.258
169	7.5	1768	360	70.8	100	100	590	662.416
100	5	2135	322	35.39	20	20	270.02	262.718
132	4.5	1650	291	24	32.5	32.5	509.6	518.778
108	4.8	1701	291	22.4	18	18	392	376.931
165.2	4.17	3965	358.7	40.9	63	63	350	360.587
108	4	2910	341.33	37.3	77.5	77.5	135.24	143.152
108	4.6	2040	291.06	24.8	69.16	69.16	176.4	166.778
100	3	3135	322	90.4	50	50	160.8	131.919
108.55	4.6	1628	271.85	30.7	33.9	33.9	362.6	349.751
139.6	4	4670	374	62	25	25	333.9	335.216
166	5	2990	285.2	28.1833	20	-20	1022	1039.71
166	5	1699.84	294.3	41.0044	60	60	686.7	698.671
108	4.9	1674	291	28	13.5	13.5	465.5	452.798
106	3	1500	298.9	37.1	24	24	279.3	278.643
106	3	463.75	299.205	36.6635	60	60	200.124	205.66
166	5	3700.14	249.861	26.6266	40	40	497.367	493.892
166	5	710.48	296.262	37.8351	60	60	843.66	804.854
139.6	4	1230	374	62	25	25	874.7	824.039
108.55	4.6	1628	271.85	30.7	26.55	26.55	382.2	390.126
101.7	2.4	1947	410	58	40	40	188	192.584
165.2	4.5	1982	413.982	33.7043	20.7	20.7	947.646	919.805
76.1	2.6	520	341	85	10	10	425	408.546
166	5	2700.82	286.452	26.6266	40	40	588.6	596.917
120	2.65	360	340	15.32	14	14	533	531.695
190	1.52	662	306.1	48.3	15.5	15.5	1260	1270.89
76	2.2	1981	300	57	15	15	107	109.96
139.6	4	3270	374	62	25	25	540.95	526.781
169	7.5	1768	360	70.8	40	40	1500	1498.9
106	3	1353	298.9	37.1	24	24	283.22	295.728
132	5	2040	291.06	24.8	18	18	475.2	518.939
169	7.5	760	360	70.8	60	60	1234	1276.45
165.2	4.5	1322	413.982	33.7043	103.2	103.2	434.583	438.262
108.55	4.6	814	271.85	30.7	38.25	38.25	365.54	378.954
101.5	2.4	2175	410	58	40	-10	281	295.063
132	5	1683	291	24	16.5	16.5	607.6	599.952
108.6	4.6	326	271.9	30.7	35.52	35.52	445	435.048
101.6	5	3135	320	71.86	20	20	231.35	227.71
101.5	2.4	2175	410	58	40	30	197	192.026
101.6	5	3135	320	96.74	50	50	164.95	156.658
165.2	4.17	660.8	358.7	40.9	105	105	558	557.475
169	8.81	3302	323	22.5	47.6	47.6	758	775.599
120	2.65	1400	340	23.9092	31	31	412	412.394
166	5	1495	297.9	43.3683	20	0	1465	1443.4
100	3	3135	322	94.56	20	20	160.33	172.015
159	6	2135	487	110.7	20	20	1525	1556.58
100	1.9	1500	404	111.694	15	15	478	468.74
140	9.6	3327	273	28.2	31.8	31.8	548	550.303
120	2.65	360	340	29.2611	14	14	600	611.513
105.3	3.1	342	300.86	21.5	31.91	31.91	352.8	347.901
159	4.5	2500	433	64.5	10	10	1230	1224.25
103	1.81	335	300.86	21.5	15.55	15.55	333.2	329.307
101.6	1.6	807.5	218	67.4	30	30	235	231.617
139.6	4	4400	374	62	25	25	333	348.481
76.1	2.6	615	341	85	10	10	327	350.484
169	7.5	1768	360	70.8	20	20	2090	2043.69
76	2.2	1756	300	57	15	15	121	122.951
139.6	4	1310	374	62	25	25	756.9	803.714
219	4	1000	325	48.3	25	25	1646.4	1697.37
101.5	2.4	2175	410	58	50	0	237	241.912
169	5.1	3327	309	37.8	47.6	47.6	622	603.928
101.6	1.6	1817.5	218	67.4	30	30	140	145.447
106	3	463.75	299.205	36.6635	32	32	345.312	351.65
76.1	3.2	1755	332	85	10	10	185	191.977
166	5	1330	290.1	43.3683	20	-20	1568	1516.95
165.2	4.5	1322	413.982	33.7043	20.7	20.7	1040.84	1068.38
165.2	4.17	1322	358.7	40.9	105	105	448	449.282
132	4.5	1650	291	24	24.2	24.2	583.1	579.102
165.2	4.17	660.8	358.7	40.9	21	21	1265	1237.47
166	5	665	313.6	43.3683	40	0	1240	1239.54
166	5	2700.82	329.616	26.6266	20	20	809.325	798.826
125	5	3135	322	107.33	20	20	489.47	498.878
101.6	1.6	807.5	218	67.4	10	10	430	416.117
108.6	4.6	326	271.9	30.7	37.8	37.8	433	432.826
165.2	4.5	3965	413.982	33.7043	20.7	20.7	609.201	559.175
190	0.86	665	210.7	74.7	17.9	17.9	1532	1514.78
106	3	450.5	299	35.2	14.8	14.8	531.2	529.367
219.1	16	3640	374	168.96	50	50	3293	3351.23
190	1.94	661	256.4	41	8.6	8.6	1533	1518.08
166	5	3700.14	292.338	26.6266	20	20	627.84	641.615
159	6	2135	376	75.7	50	50	870	841.193
166	5	710.48	296.262	41.0044	100	100	564.075	552.252
140.97	5.0038	3327.4	293.441	35.2573	31.75	31.75	416.496	426.465
101.6	1.6	1312.5	218	67.4	10	10	350	355.098
76.1	2.6	1755	341	85	10	10	190	187.915
100	1.9	1500	404	97.3	15	15	456	444.313
166	5	3700.14	298.224	26.6266	60	60	396.324	392.034
219	4	1000	325	48.3	100	100	669.3	702.102
108.55	4.6	814	271.85	30.7	24.5	24.5	546.84	500.715
100	1.9	1500	404	97.3	30	30	297.5	303.17
76	2.2	841	300	57	15	15	208	210.373
200	3	2000	303.5	46.8	30	30	1215	1251.18
76	2.2	2402	435	58	15	15	96	96.964
166	5	1495	297.9	43.3683	20	0	1431	1443.4
190	1.13	662	185.7	113.9	8.5	8.5	2438	2448.72
106	3	450.5	299	35.2	63.6	63.6	199.9	201.793
101.5	2.4	2175	410	58	40	0	260	272.861
108.55	4.6	814.1	272.129	29.7051	24.5	24.5	424.479	441.499
108	4.6	2040	291.06	24.8	59.28	59.28	171.5	178.212
180	6	800	275	45.6065	120	120	550	540.192
160.1	5.7	3135	322	83.08	20	20	1011.5	986.849
108	4	2960	341.33	37.3	10	10	276.36	297.503
139.6	4	800	374	62	25	25	813.8	814.826
190	1.52	663.5	306.1	80.2	14.3	14.3	1925	1919.59
108	4	2940	341.33	37.3	38.75	38.75	205.8	203.688
139.6	4	1250	374	62	25	25	835.2	814.438
108.6	4.6	326	271.9	30.7	21.61	21.61	551	550.463
127	3.2512	2032	270.274	45.1362	22.225	22.225	503.183	497.153
76	2	1105	275	0.1	15	15	137	132.615
160.1	5.7	3135	322	98.5	50	50	686.21	694.518
108.55	4.6	1628.3	272.129	29.7051	41.4	41.4	271.05	264.874
166	5	710.48	249.174	41.0044	30	30	1201.72	1198.23
165.2	4.5	1982	422	40.9	62	62	571	588.819
101.7	2.4	1947	410	58	10	10	361	358.472
165.2	4.17	660.8	358.7	40.9	63	63	767	762.706
480	6	2120	468	59	240	240	3895	3755.4
101.5	2.4	2175	410	58	40	-20	331	322.717
169.164	7.1882	3327.4	311.974	25.6751	47.625	47.625	652.643	635.665
190	1.94	664.5	256.4	112.7	17	17	2386	2380.15
169.164	5.2578	3327.4	308.885	45.8448	38.1	38.1	701.467	722.965
166	5	710.48	296.262	41.0044	100	100	510.12	552.252
76	2.2	1032	435	58	15	15	208	210.717
127.254	1.8288	1409.7	193.053	73.9001	6.35	6.35	964.517	974.32
106	3	418	298.9	37.1	60	60	199.92	201.101
108.55	4.6	814.1	272.129	29.7051	32.4	32.4	374.448	359.425
166	5	3700.14	298.224	26.6266	60	60	394.362	392.034
273	10	4450	412	176.64	50	50	5079	5004.87
108	4.5	1674	291	22.4	13.5	13.5	392	411.413
108.55	4.6	1628	271.85	30.7	33.75	33.75	362.6	354.87
101.6	1.6	2322.5	218	67.4	10	10	220	226.787
108	4.6	2040	291.06	24.8	52.5	52.5	197.96	186.912
139.6	4	800	374	62	25	25	835.2	814.826
139.6	4	3270	374	62	25	25	484.11	526.781
106	3	463.75	299.205	36.6635	14	14	531.702	531.304
100	3	2135	322	71.64	50	50	151.59	149.086
139.6	4	2130	374	62	25	25	678.6	650.534
165.2	4.5	3965	422	40.9	62	62	350	353.856
219	4	1000	325	48.3	125	125	579.2	594.248
108.55	4.6	814.1	272.129	29.7051	28.4	28.4	399.758	391.441
166	5	1990	277.3	43.3683	20	0	1156	1204.22
134	4.5	1641.5	291	24	25.2	25.2	607.6	592.728
240	6	1400	489	59	120	120	1438	1405.6
219	4	1000	325	54.1	100	100	825.2	759.927
108.55	4.6	814	271.85	30.7	16	16	540.96	547.73
165.2	4.5	1322	413.982	33.7043	62	62	658.251	659.201
108	4.8	1701	291	24	27	27	343	337.947
108.55	4.6	1628.3	272.129	29.7051	28.5	28.5	328.831	336.899
101.5	2.4	2175	410	58	40	-30	344	345.431
165.2	4.17	1982	358.7	40.9	21	21	937	933.094
101.5	2.4	2175	410	58	20	20	282	265.961
190	1.13	664	185.7	41	18.9	18.9	1023	1013.41
100	3	2135	322	95.63	20	20	271.04	268.23
219	6	1000	325	54.1	125	125	770.3	794.38
108	4.5	2700	341.33	37.3	8.38	8.38	443.94	426.107
165.2	4.17	2974	358.7	40.9	105	105	319	326.093
127	3.02	1714	270	48.7	6.35	6.35	804	790.546
108	4	2440	341.33	37.3	78.5	78.5	148.96	141.692
108.55	4.6	1628	271.85	30.7	28.5	28.5	392	383.638
76	2.2	611	300	57	15	15	246	245.241
100	1.9	1500	404	111.694	30	30	297.5	309.328
166	5	1495	297.9	41.12	100	100	568	562.208
159	6	2135	377	39.9	20	20	851	900.29
219	6	1000	325	59.4	50	50	1862	1806.57
132	5	2040	291.06	24.8	60	60	286.16	310.613
