# Supplementary material for: Symbolic regression for strength prediction of eccentrically loaded concrete-filled steel tubular columns
Source: Sci Rep. 2025 Jan 24;15:3085. doi: 10.1038/s41598-025-85371-x (PMC11761456; doi:10.1038/s41598-025-85371-x)
Supplement: Supplementary file 4 — Supplementary Material 4 [file 41598_2025_85371_MOESM4_ESM.ipynb]

# %% [code]
from skopt import gp_minimize
from skopt import forest_minimize # Bayesian Optimization with RF as surrogate
from skopt import gbrt_minimize # Bayesian Optimization with GBM as surrogate
from skopt import Optimizer # for the optimization
from joblib import Parallel, delayed # for the parallelization
from skopt import dummy_minimize # for the randomized search
from skopt.plots import plot_convergence
from skopt.space import Real, Integer, Categorical
from skopt.utils import use_named_args
from sklearn.model_selection import cross_val_score, KFold, GridSearchCV
cv = KFold(n_splits=5, shuffle=True, random_state=1)
import numpy as np
from sklearn.model_selection import train_test_split
from sklearn.svm import SVR
from sklearn.metrics import mean_squared_error
from sklearn.preprocessing import MinMaxScaler
import pandas as pd
import math
from math import pi

# %% [code]
import pandas as pd
import numpy as np

PC = pd.read_excel('CCFST.xlsx', sheet_name='Sheet1')
X = PC[['D', 't', 'L', 'Fy', 'fc', 'et', 'eb']]
pa= (((PC['D'] - PC['t']) * PC['t'] * PC['Fy']) + ((PC['D'] - 2.0 * PC['t']) ** 2.0 * PC['fc'] / 4.0)) * pi / 1000.0
y=PC['P']/pa

# %% [code]
OUT_RANGE=(1,2)#important (better than (-1,1)) as I minimize the neg_mean_absolute_percentage_error
X,y = np.array(X.values),np.array(y.values);scaler = MinMaxScaler(feature_range=(-1, 1));scaler_out = MinMaxScaler(feature_range=OUT_RANGE)
X_normalized=scaler.fit_transform(X);y_normalized=scaler_out.fit_transform(y.reshape(-1,1))
X_tot=X_normalized;y_tot=y_normalized
X_train, X_test, y_train, y_test = train_test_split(X_tot, y_tot, test_size=0.2, random_state=42)

# %% [code]
from sklearn.metrics import mean_squared_error, mean_absolute_percentage_error
import optuna
import xgboost as xgb

def objective(trial):
    params = {
        "n_estimators": trial.suggest_int("n_estimators", 10, 2000),
        "learning_rate": trial.suggest_float("learning_rate", 1e-3, 0.2, log=True),
        "gamma": trial.suggest_float("gamma",0.01, 100, log=True),
        "max_depth": trial.suggest_int("max_depth", 1, 50),
        #"num_leaves": trial.suggest_int("num_leaves", 10, 31),
        "boosting_type": trial.suggest_categorical("booster", ['gbtree', 'dart']),#, 'rf'
    }
    model = xgb.XGBRegressor(**params)
    value = np.mean(cross_val_score(model, X_train,y_train,cv=cv,n_jobs=-1,scoring='neg_mean_absolute_percentage_error'))
    return -value

study = optuna.create_study(direction='minimize')
study.optimize(objective, n_trials=500,n_jobs=-1)
print('Best hyperparameters:', study.best_params)
print('Best RMSE:', study.best_value)

# %% [code]
#Best hyperparameters: {'n_estimators': 1155, 'learning_rate': 0.07587678272636933, 'gamma': 0.010906034918865362, 'max_depth': 46, 'booster': 'gbtree'}. Best is trial 53 with value: 0.026955642244050605.
import xgboost as xgb
from sklearn.metrics import mean_squared_error, mean_absolute_percentage_error
aa=xgb.XGBRegressor(random_state=1000,n_estimators=932, max_depth=50, learning_rate=0.03109492538170105, booster='dart', gamma=0.010294719731903641)
aa.fit(X_train,y_train)
rmse = mean_absolute_percentage_error(y_test, aa.predict(X_test))
print(rmse)
#save data
X1_test=np.concatenate((X_test, X_train), axis=0);y1_test=np.concatenate((y_test, y_train), axis=0)
y1_pred = aa.predict(X1_test)
divide=scaler_out.inverse_transform(y1_pred.reshape(-1, 1))/scaler_out.inverse_transform(y1_test.reshape(-1, 1))
X1=scaler.inverse_transform(X1_test);y1=scaler_out.inverse_transform(y1_test)
data=np.concatenate((X1,y1.reshape(-1, 1)),axis=1)
data1 = scaler_out.inverse_transform(y1_pred.reshape(-1, 1))
data2=np.concatenate((data,data1),axis=1)
df = pd.DataFrame(data2)
df.columns = ['D', 't', 'L', 'Fy', 'fc', 'et', 'eb','P_exp','P_pred'];PC=df
PC['P_exp']=PC['P_exp']*(((PC['D'] - PC['t']) * PC['t'] * PC['Fy']) + ((PC['D'] - 2.0 * PC['t']) ** 2.0 * PC['fc'] / 4.0)) * pi / 1000.0
PC['P_pred']=PC['P_pred']*(((PC['D'] - PC['t']) * PC['t'] * PC['Fy']) + ((PC['D'] - 2.0 * PC['t']) ** 2.0 * PC['fc'] / 4.0)) * pi / 1000.0
filename = 'XGB_circ.xlsx'
df.to_excel(filename, index=False)
print("Data exported to", filename)

# %% [code]
from sklearn.metrics import mean_squared_error, mean_absolute_percentage_error
import optuna
from lightgbm.sklearn import LGBMRegressor

def objective(trial):
    params = {
        "n_estimators": trial.suggest_int("n_estimators", 100, 2000),
        "learning_rate": trial.suggest_float("learning_rate", 1e-3, 0.2, log=True),
        #"gamma": trial.suggest_float("gamma",0.01, 100, log=True),
        "max_depth": trial.suggest_int("max_depth", 16, 50),
        "num_leaves": trial.suggest_int("num_leaves", 10, 31),
        "boosting_type": trial.suggest_categorical("boosting_type", ['gbdt', 'dart']),#, 'rf'
    }
    model = LGBMRegressor(**params)
    value = np.mean(cross_val_score(model, X_train,y_train,cv=cv,n_jobs=-1,scoring='neg_mean_absolute_percentage_error'))
    return -value

study = optuna.create_study(direction='minimize')
study.optimize(objective, n_trials=500,n_jobs=-1)
print('Best hyperparameters:', study.best_params)
print('Best RMSE:', study.best_value)

# %% [code]
from lightgbm.sklearn import LGBMRegressor
aa=LGBMRegressor(random_state=1000,n_estimators=1575,learning_rate=0.026301923934896786, max_depth=45, num_leaves=10, boosting_type='gbdt')
#print(np.mean(cross_val_score(aa, X_train,y_train,cv=cv,n_jobs=-1,scoring='neg_mean_absolute_percentage_error'))*-1)
aa.fit(X_train,y_train)
rmse = mean_absolute_percentage_error(y_test, aa.predict(X_test))
print(rmse)
#save data
X1_test=np.concatenate((X_test, X_train), axis=0);y1_test=np.concatenate((y_test, y_train), axis=0)
y1_pred = aa.predict(X1_test)
divide=scaler_out.inverse_transform(y1_pred.reshape(-1, 1))/scaler_out.inverse_transform(y1_test.reshape(-1, 1))
X1=scaler.inverse_transform(X1_test);y1=scaler_out.inverse_transform(y1_test)
data=np.concatenate((X1,y1.reshape(-1, 1)),axis=1)
data1 = scaler_out.inverse_transform(y1_pred.reshape(-1, 1))
data2=np.concatenate((data,data1),axis=1)
df = pd.DataFrame(data2)
df.columns = ['D', 't', 'L', 'Fy', 'fc', 'et', 'eb','P_exp','P_pred'];PC=df
PC['P_exp']=PC['P_exp']*(((PC['D'] - PC['t']) * PC['t'] * PC['Fy']) + ((PC['D'] - 2.0 * PC['t']) ** 2.0 * PC['fc'] / 4.0)) * pi / 1000.0
PC['P_pred']=PC['P_pred']*(((PC['D'] - PC['t']) * PC['t'] * PC['Fy']) + ((PC['D'] - 2.0 * PC['t']) ** 2.0 * PC['fc'] / 4.0)) * pi / 1000.0
filename = 'LGBM_circ.xlsx'
df.to_excel(filename, index=False)
print("Data exported to", filename)

# %% [code]
from sklearn.metrics import mean_squared_error, mean_absolute_percentage_error
import optuna
from sklearn.ensemble import RandomForestRegressor

def objective(trial):
    params = {
        "n_estimators": trial.suggest_int("n_estimators", 100, 2000),
        #"learning_rate": trial.suggest_float("learning_rate", 1e-3, 0.1, log=True),
        "max_depth": trial.suggest_int("max_depth", 1, 50),
        "min_samples_leaf": trial.suggest_int("min_samples_leaf", 2, 50),
        "max_features": trial.suggest_categorical("max_features", ['sqrt','log2']),
        "bootstrap": trial.suggest_categorical("bootstrap", [True, False]),        
    }
    model = RandomForestRegressor(**params)
    value = np.mean(cross_val_score(model, X_train,y_train,cv=cv,n_jobs=-1,scoring='neg_mean_absolute_percentage_error'))# optimization function (hyperparam response function)
    return -value 
study = optuna.create_study(direction='minimize')
study.optimize(objective, n_trials=500,n_jobs=-1)#os.cpu_count()-1
print('Best hyperparameters:', study.best_params)
print('Best RMSE:', study.best_value)

# %% [code]
#'n_estimators': 1940, 'max_depth': 13, 'min_samples_leaf': 2, 'max_features': 'sqrt', 'bootstrap': False}. Best is trial 26 with value: 0.03379818417819433.
from sklearn.ensemble import RandomForestRegressor
from sklearn.metrics import mean_squared_error, mean_absolute_percentage_error
aa=RandomForestRegressor(random_state=1000,n_estimators=1391, max_depth=26, min_samples_leaf=2, max_features='log2', bootstrap=False)
aa.fit(X_train,y_train)
rmse = mean_absolute_percentage_error(y_test, aa.predict(X_test))
print(rmse)
#save data
X1_test=np.concatenate((X_test, X_train), axis=0);y1_test=np.concatenate((y_test, y_train), axis=0)
y1_pred = aa.predict(X1_test)
divide=scaler_out.inverse_transform(y1_pred.reshape(-1, 1))/scaler_out.inverse_transform(y1_test.reshape(-1, 1))
X1=scaler.inverse_transform(X1_test);y1=scaler_out.inverse_transform(y1_test)
data=np.concatenate((X1,y1.reshape(-1, 1)),axis=1)
data1 = scaler_out.inverse_transform(y1_pred.reshape(-1, 1))
data2=np.concatenate((data,data1),axis=1)
df = pd.DataFrame(data2)
df.columns = ['D', 't', 'L', 'Fy', 'fc', 'et', 'eb','P_exp','P_pred'];PC=df
PC['P_exp']=PC['P_exp']*(((PC['D'] - PC['t']) * PC['t'] * PC['Fy']) + ((PC['D'] - 2.0 * PC['t']) ** 2.0 * PC['fc'] / 4.0)) * pi / 1000.0
PC['P_pred']=PC['P_pred']*(((PC['D'] - PC['t']) * PC['t'] * PC['Fy']) + ((PC['D'] - 2.0 * PC['t']) ** 2.0 * PC['fc'] / 4.0)) * pi / 1000.0
filename = 'RF_circ.xlsx'
df.to_excel(filename, index=False)
print("Data exported to", filename)

# %% [code]
import catboost as cb
import optuna
def objective(trial):
    params = {
        "iterations":trial.suggest_int("iterations", 100, 2000),
        "learning_rate": trial.suggest_float("learning_rate", 1e-3, 0.1, log=True),
        "depth": trial.suggest_int("depth", 1, 16),
        "subsample": trial.suggest_float("subsample", 0.05, 1.0),
        "colsample_bylevel": trial.suggest_float("colsample_bylevel", 0.05, 1.0),
        "min_data_in_leaf": trial.suggest_int("min_data_in_leaf", 1, 100),
    }

    model = cb.CatBoostRegressor(**params, silent=True)
    value = np.mean(cross_val_score(model, X_train,y_train,cv=cv,n_jobs=-1,scoring='neg_mean_absolute_percentage_error'))# optimization function (hyperparam response function)
    return -value

study = optuna.create_study(direction='minimize')
study.optimize(objective, n_trials=300,n_jobs=-1)
print('Best hyperparameters:', study.best_params)
print('Best RMSE:', study.best_value)

# %% [code]
#'iterations': 1593, 'learning_rate': 0.048486530266134586, 'depth': 5, 'subsample': 0.24646806288193535, 'colsample_bylevel': 0.16442613637496806, 'min_data_in_leaf': 64}. Best is trial 49 with value: 0.04370634293787065.
import catboost as cb
from sklearn.metrics import mean_squared_error, mean_absolute_percentage_error
# parameters: {'iterations': 1924, 'learning_rate': 0.014448869517098048, 'depth': 5, 'subsample': 0.5193513028476963, 'colsample_bylevel': 0.6765072023241512, 'min_data_in_leaf': 58}. Best is trial 3 with value: 0.016016902158476006.
aa=cb.CatBoostRegressor(iterations=1666,learning_rate=0.06446122086046263,depth=4,subsample=0.3444625347685182,colsample_bylevel=0.6025334071381379,min_data_in_leaf= 69)
aa.fit(X_train,y_train)
rmse = mean_absolute_percentage_error(y_test, aa.predict(X_test))
print(rmse)
#save data
X1_test=np.concatenate((X_test, X_train), axis=0);y1_test=np.concatenate((y_test, y_train), axis=0)
y1_pred = aa.predict(X1_test)
divide=scaler_out.inverse_transform(y1_pred.reshape(-1, 1))/scaler_out.inverse_transform(y1_test.reshape(-1, 1))
X1=scaler.inverse_transform(X1_test);y1=scaler_out.inverse_transform(y1_test)
data=np.concatenate((X1,y1.reshape(-1, 1)),axis=1)
data1 = scaler_out.inverse_transform(y1_pred.reshape(-1, 1))
data2=np.concatenate((data,data1),axis=1)
df = pd.DataFrame(data2)
df.columns = ['D', 't', 'L', 'Fy', 'fc', 'et', 'eb','P_exp','P_pred'];PC=df
PC['P_exp']=PC['P_exp']*(((PC['D'] - PC['t']) * PC['t'] * PC['Fy']) + ((PC['D'] - 2.0 * PC['t']) ** 2.0 * PC['fc'] / 4.0)) * pi / 1000.0
PC['P_pred']=PC['P_pred']*(((PC['D'] - PC['t']) * PC['t'] * PC['Fy']) + ((PC['D'] - 2.0 * PC['t']) ** 2.0 * PC['fc'] / 4.0)) * pi / 1000.0
filename = 'CB_circ.xlsx'
df.to_excel(filename, index=False)
print("Data exported to", filename)

# %% [code]


# %% [code]


# %% [code]
import pandas as pd
import numpy as np
from scipy.stats import skew, kurtosis
from tabulate import tabulate
import seaborn as sns
import matplotlib.pyplot as plt

PC = pd.read_excel('da.xlsx', sheet_name='M')
PC = PC[PC['fff'] != 10000]# Remove rows where the column 'fff' equals 10000
PC = PC[PC['fc'] != 0.1]
X = PC[['D', 't', 'L', 'Fy', 'fc', 'et', 'eb']];y=PC['P']

columns = ['D', 't', 'L', 'Fy', 'fc', 'et', 'eb']
PC = pd.DataFrame(X, columns=columns)
PC['P']=y
PC['lam1']=PC['D']/PC['t']*PC['Fy']/208000.0
PC['P_PcS'] = PC['P'] / (((PC['D'] - PC['t']) * PC['t'] * PC['Fy']) + ((PC['D'] - 2.0 * PC['t']) ** 2.0 * PC['fc'] / 4.0)) / pi * 1000.0
PC['L_d']=PC['L']/PC['D']
# Create a list to store the statistical properties for each feature
features = ['D', 't', 'L', 'Fy', 'fc', 'lam1','L_d', 'et', 'eb', 'P', 'P_PcS']
X1=PC[['D', 't', 'L', 'Fy', 'fc', 'lam1','L_d','et', 'eb', 'P_PcS']]
correlation_matrix = X1.corr()
print(correlation_matrix)
data_stats = pd.DataFrame()

# Calculate statistical properties for each feature
data_stats['Min'] = PC[features].min()
data_stats['Max'] = PC[features].max()
data_stats['Mean'] = PC[features].mean()
data_stats['Std'] = PC[features].std()
data_stats['Skewness'] = PC[features].apply(skew)
data_stats['Kurtosis'] = PC[features].apply(kurtosis)

# Display the statistical properties
print(data_stats)


column_labels = ['$D$', '$t$', '$L$', '$f_y$', '$f^\\prime_c$','$\\lambda_r$', '$L/d$', '$e_t$', '$P$','$p_{si}$']#\\tilde{p}

# Calculate Pearson's correlation coefficient between features (X1)
correlation_matrix = X1.corr()

# Create a heatmap to visualize the correlation matrix
plt.figure(figsize=(9, 7),)
sns.heatmap(correlation_matrix, annot=True, cmap="Blues", vmin=-1, vmax=1, center=0)

sns.set_context("paper", rc={"font.size": 11, "axes.titlesize": 12, "axes.labelsize": 12})
plt.xticks(fontsize=16);plt.yticks(fontsize=16)
plt.xticks(ticks=np.arange(len(column_labels)) + 0.5, labels=column_labels)
plt.yticks(ticks=np.arange(len(column_labels)) + 0.5, labels=column_labels)
plt.savefig("correlation_circ.png")

# Show the colorbar as a side bar

# Display the plot
plt.show()


# %% [markdown]
SVR

# %% [code]
import pso
import numpy as np
from sklearn.model_selection import train_test_split
from sklearn.svm import SVR
from sklearn.metrics import mean_squared_error
from sklearn.preprocessing import MinMaxScaler
import pandas as pd
import math

num_folds=5
def objective_function(params):
    C, epsilon, gamma = params
    mse_scores = []
    
    # Split the data into folds
    fold_size = len(X_train) // num_folds
    folds_X = np.array_split(X_train, num_folds)
    folds_y = np.array_split(y_train, num_folds)
    
    # Perform cross-validation
    for i in range(num_folds):
        # Create the SVR model
        model = SVR(C=math.exp(C), epsilon=math.exp(epsilon), gamma=math.exp(gamma))
        
        # Merge the data for training and testing
        X_test_fold,X_train_fold = folds_X[i], np.concatenate(folds_X[:i] + folds_X[i+1:])
        y_test_fold,y_train_fold = folds_y[i], np.concatenate(folds_y[:i] + folds_y[i+1:])

        # Train the model and predict
        model.fit(X_train_fold, y_train_fold.reshape(-1))
        y_pred_fold = model.predict(X_test_fold)
        
        # Calculate the mean squared error
        divide = scaler_out.inverse_transform(y_pred_fold.reshape(-1, 1))/scaler_out.inverse_transform(y_test_fold.reshape(-1, 1))
        mse_fold = np.std(divide)
        
        mse_scores.append(mse_fold)
    
    # Calculate the mean of the mse scores
    mse = np.mean(mse_scores)
    return mse
lower_bound = [-3., -100.,-10.]
upper_bound = [5., -10., 20.]


# Define Optimization Problem
problem = {'CostFunction': objective_function, 'nVar': 3, 'VarMin': lower_bound, 'VarMax': upper_bound}

# Running PSO
gbest, pop = pso.PSO(problem, MaxIter = 10, PopSize = 100, c1 = 1.0, c2 = 1.0, w = 0.1, wdamp = 0.1)
# Final Result
print('Global Best:')
print(gbest)


# %% [code]
score = objective_function(gbest['position'])
print(gbest['cost'])
C, epsilon, gamma = gbest['position']#0.98377012, -69.37560749,   3.35051143
#increase number of particles from 50 to 500 #0.96109455, -27.71123196,   3.36205192
#[  0.95663944, -61.30657623,   3.36564107]), 'cost': 0.06111466489637234}
aa = SVR(C=math.exp(C), epsilon=math.exp(epsilon), gamma=math.exp(gamma))
aa.fit(X_train,y_train)
rmse = mean_absolute_percentage_error(y_test, aa.predict(X_test))
print(rmse)
#save data
X1_test=np.concatenate((X_test, X_train), axis=0);y1_test=np.concatenate((y_test, y_train), axis=0)
y1_pred = aa.predict(X1_test)
divide=scaler_out.inverse_transform(y1_pred.reshape(-1, 1))/scaler_out.inverse_transform(y1_test.reshape(-1, 1))
X1=scaler.inverse_transform(X1_test);y1=scaler_out.inverse_transform(y1_test)
data=np.concatenate((X1,y1.reshape(-1, 1)),axis=1)
data1 = scaler_out.inverse_transform(y1_pred.reshape(-1, 1))
data2=np.concatenate((data,data1),axis=1)
df = pd.DataFrame(data2)
df.columns = ['D', 't', 'L', 'Fy', 'fc', 'et', 'eb','P_exp','P_pred'];PC=df
PC['P_exp']=PC['P_exp']*(((PC['D'] - PC['t']) * PC['t'] * PC['Fy']) + ((PC['D'] - 2.0 * PC['t']) ** 2.0 * PC['fc'] / 4.0)) * pi / 1000.0
PC['P_pred']=PC['P_pred']*(((PC['D'] - PC['t']) * PC['t'] * PC['Fy']) + ((PC['D'] - 2.0 * PC['t']) ** 2.0 * PC['fc'] / 4.0)) * pi / 1000.0
filename = 'SVR_circ.xlsx'
df.to_excel(filename, index=False)
print("Data exported to", filename)


# %% [code]
import numpy as np
import pandas as pd
import matplotlib.pyplot as plt
from sklearn.gaussian_process import GaussianProcessRegressor
from sklearn.gaussian_process.kernels import RBF,ConstantKernel, WhiteKernel,RationalQuadratic,Matern
from sklearn.model_selection import train_test_split
from sklearn.preprocessing import MinMaxScaler
import math
pi = math.pi
from sklearn.model_selection import cross_val_score

# Define the GPR model
gpr = GaussianProcessRegressor()
gpr.kernel = (
    ConstantKernel(1.0, constant_value_bounds=(1e-5, 1e5)) *
    RBF(length_scale=1.0, length_scale_bounds=(1e-5, 1e5)) +
    ConstantKernel(1.0, constant_value_bounds=(1e-5, 1e5)) *
    Matern(length_scale=1.0, length_scale_bounds=(1e-5, 1e5), nu=1.0) +
    ConstantKernel(1.0, constant_value_bounds=(1e-5, 1e5)) *
    WhiteKernel(noise_level=0.1) +
    ConstantKernel(1.0, constant_value_bounds=(1e-5, 1e5)) *
    RationalQuadratic(length_scale=1, alpha=1)
)

# Set up the parameter grid for alpha
alpha_values = [0.0001,0.0005,0.001,0.0013]  # Add more values if needed

# Perform cross-validation to find the best alpha
best_alpha = None
best_score = -np.inf
for alpha in alpha_values:
    gpr.alpha = alpha
    scores = cross_val_score(gpr, X_train, y_train.reshape(-1, 1), cv=5)  # Use your desired number of folds
    mean_score = np.mean(scores)
    if mean_score > best_score:
        best_score = mean_score
        best_alpha = alpha

# Fit the GPR model with the best alpha
gpr.alpha = best_alpha
gpr.fit(X_train, y_train.reshape(-1, 1))


# %% [code]
print(best_alpha)

# %% [code]
gpr.fit(X_train,y_train)
rmse = mean_absolute_percentage_error(y_test, gpr.predict(X_test))
print(rmse)
#save data
X1_test=np.concatenate((X_test, X_train), axis=0);y1_test=np.concatenate((y_test, y_train), axis=0)
y1_pred = gpr.predict(X1_test)
divide=scaler_out.inverse_transform(y1_pred.reshape(-1, 1))/scaler_out.inverse_transform(y1_test.reshape(-1, 1))
X1=scaler.inverse_transform(X1_test);y1=scaler_out.inverse_transform(y1_test)
data=np.concatenate((X1,y1.reshape(-1, 1)),axis=1)
data1 = scaler_out.inverse_transform(y1_pred.reshape(-1, 1))
data2=np.concatenate((data,data1),axis=1)
df = pd.DataFrame(data2)
df.columns = ['D', 't', 'L', 'Fy', 'fc', 'et', 'eb','P_exp','P_pred'];PC=df
PC['P_exp']=PC['P_exp']*(((PC['D'] - PC['t']) * PC['t'] * PC['Fy']) + ((PC['D'] - 2.0 * PC['t']) ** 2.0 * PC['fc'] / 4.0)) * pi / 1000.0
PC['P_pred']=PC['P_pred']*(((PC['D'] - PC['t']) * PC['t'] * PC['Fy']) + ((PC['D'] - 2.0 * PC['t']) ** 2.0 * PC['fc'] / 4.0)) * pi / 1000.0
filename = 'GPR_circ.xlsx'
df.to_excel(filename, index=False)
print("Data exported to", filename)

# %% [code]


# %% [code]


# %% [code]


# %% [code]
# Make predictions using the trained model
y_pred, y_std = gpr.predict(X_normalized, return_std=True)
if y_tot.ndim>1 and y_tot.shape[1]==1:y_tot=np.squeeze(y_tot,axis=1)
y_tot11=y_tot;y_std11=y_std;y_pred11=y_pred

# %% [code]

y_tot11=y_tot;X_tot11=X_tot;y_pred11=y_pred;y_std2=y_std
yr=y_std2.reshape(-1, 1)+y_pred.reshape(-1, 1)
data = scaler_out.inverse_transform( y_tot11.reshape(-1, 1))
data1= scaler_out.inverse_transform(y_pred11.reshape(-1, 1))
yr   = scaler_out.inverse_transform(yr.reshape(-1, 1))
y_std2=yr.reshape(-1, 1)-data.reshape(-1, 1)
X     =     scaler.inverse_transform(X_tot)

data2=np.concatenate((X,data.reshape(-1, 1),data1.reshape(-1, 1)),axis=1)
df = pd.DataFrame(data2)
df.columns=['D', 't', 'L', 'Fy', 'fc', 'et', 'eb','P_exp','P_pred'];PC=df;PC['sd']=y_std2
PC['multi'] = (((PC['D'] - PC['t']) * PC['t'] * PC['Fy']) + ((PC['D'] - 2.0 * PC['t']) ** 2.0 * PC['fc'] / 4.0)) * pi / 1000.0

PC['P_exp']=PC['P_exp']*PC['multi'];PC['P_pred']=PC['P_pred']*PC['multi'];PC['sd']=PC['sd']*PC['multi']
y_tot11=np.array(PC['P_exp'].values);y_pred11=np.array(PC['P_pred'].values);y_std2=np.array(PC['sd'].values)

#arrange
vv = np.vstack((X_tot11.transpose(),y_std2,y_tot11,y_pred11)).transpose()
v1 = vv[np.argsort(vv[:, -1])]
#previous sheet excel is wrong as you didnot sort x_tot
X_tot11,y_std2,y_tot11,y_pred11=v1[:,:-3],v1[:,-3],v1[:,-2],v1[:,-1]
# Calculate the upper and lower confidence bounds
#0.674
#2.576 is 99% confidence 1.96 is 95%confidence interval #1.645 is 90% #2.576 for 99% #1.0 for 68%
lower_bound99 = y_pred11.flatten() - 2.576* y_std2.flatten();upper_bound99 = y_pred11.flatten() + 2.576* y_std2.flatten()#99% confidence
lower_bound90 = y_pred11.flatten() - 1.645* y_std2.flatten();upper_bound90 = y_pred11.flatten() + 1.645* y_std2.flatten()#1.645 is 90%
lower_bound68 = y_pred11.flatten() - 1.0  * y_std2.flatten();upper_bound68 = y_pred11.flatten() + 1.0  * y_std2.flatten()#1.0 for 68%
# Plot the data, true function, and confidence intervals
plt.figure(figsize=(10, 6))
sizy=np.arange(lower_bound68.shape[0])
plt.semilogy(sizy, y_tot11, 'ro', label='Observations', markersize=3);plt.semilogy(sizy, y_pred11, 'go', label='Predicted Mean', markersize=1)
# Fill between the confidence bounds
plt.fill_between(sizy, upper_bound90.flatten(), upper_bound99.flatten(), color='blue', alpha=0.3,label='99% confidence interval')
plt.fill_between(sizy, upper_bound68.flatten(), upper_bound90.flatten(), color='green', alpha=0.5,label='90% cconfidence interval')
plt.fill_between(sizy, lower_bound68.flatten(), upper_bound68.flatten(), color='yellow', alpha=0.5,label='68% confidence interval')
plt.fill_between(sizy, lower_bound90.flatten(), lower_bound68.flatten(), color='green', alpha=0.5)
plt.fill_between(sizy, lower_bound99.flatten(), lower_bound90.flatten(), color='blue', alpha=0.3)

plt.xlabel('Number of CFST columns');plt.ylabel(r'$N$ ($10^3 \, \mathrm{kN}$)');plt.title('Gaussian Process Regression');plt.legend()
plt.savefig("GPR_Predicted_Mean_Confidence_Intervals1i.png", dpi=500)
plt.show()


# %% [markdown]
# Proposed Design

# %% [code]
#circular
rand_stat=42
import pandas as pd
from sklearn.model_selection import train_test_split
import numpy as np
from math import pi
import math
import numpy as np

import numpy as np

def calculate_prop(D, t, L1, fy, fc, et, eb, p1):
    a, b, c, d, e, f, g, h, i, dd, eer = p1

    # Calculate ee and ee1
    ee = np.maximum(np.abs(et), np.abs(eb));   ee1 = np.sign(et * eb) * np.minimum(np.abs(et), np.abs(eb))

    # Compute areas and section properties
    Ec = 22000 * ((fc + 8) / 10) ** 0.3;    Es = 210000;    Aco = (D - 2 * t) ** 2 / 4 * np.pi;    Aso = D ** 2 / 4 * np.pi - Aco;    zco = (D - 2 * t) ** 3 / 6;    zso = D ** 3 / 6 - zco;    Ic = (D - 2 * t) ** 4 / 64 * np.pi;    Is = D ** 4 / 64 * np.pi - Ic
    zf_c = zco * fc;    zf_s = zso * fy;    EsIs = Is * Es;    EcIc = Ic * Ec;    pc1 = Aco * fc;    ps1 = Aso * fy;    eta = zf_s / zf_c  # eta calculation (one chosen approach)
    
    # Calculate axial load
    ap = np.maximum(1.25, f + a * (ps1 / pc1) ** b)
    pa = pc1 * dd + ap * ps1

    # Calculate b1 and EI2
    EI2 = 0.5 * (EsIs + EcIc * g);  Ncr = (np.pi ** 2 * EI2) / (L1 ** 2);ec =ee * (0.6 + 0.4 * ee1 / ee)
    
    # Iterative process to calculate prop
    ij = 0;    iter = 1000;    incr = 4;    nn = 0
    while ij < iter:
        ij += incr
        nn = ij / 100.0 * pa
        m = nn * np.maximum(ee, ec / (1 - nn / Ncr * (e + (L1 / D) ** h * i)))
        ratto_i = (nn + ps1 * ap) / (ps1 * ap + pc1 * dd / 2)

        # Compute theta
        th = ratto_i * np.pi
        for k in range(100):
            thy = np.sin(th) + ratto_i * np.pi
            if np.abs(thy - th) < 1e-2:
                break
            th = thy

        mm = (zf_s * 1.0 + 0.5 * zf_c * (eer + c * (zf_s / zf_c) ** d)) * np.sin(th / 2) ** 3
        net = m - mm

        if net > 0.0:
            ij -= incr;    incr *= 0.5
            if incr < 0.26:
                break

    # Return the calculated prop value
    prop_value = nn / 1000.0
    return prop_value


# Test the functions
PC = pd.read_excel('CCFST.xlsx', sheet_name='Sheet1')
Xc = PC[['D', 't', 'L', 'Fy', 'fc', 'et', 'eb']].values
yc=PC['P'].values
N_prop=np.zeros_like(yc)
for i in range(len(yc)):
    D, t, L1, fy, fc, et, eb=Xc[i,:]
    p1=[0.6107 ,   0.2  ,  0.0999979  ,  1.31  ,  0.86816 ,   0.8  ,  3.2154  , -0.736  ,  9.01  ,  1   , 0.7]
    N_prop[i] = calculate_prop(D, t, L1, fy, fc, et, eb,p1)

print(len(N_prop))
ai=yc/N_prop;print("prop: N^prop =", np.mean(ai),np.std(ai)/np.mean(ai))
PC['P_exp']=yc;PC['P_pred']=N_prop;filename = 'prop_circ.xlsx'
PC.to_excel(filename, index=False)

# %% [markdown]
# Eurcode4

# %% [code]
#circular
rand_stat=42
import pandas as pd
from sklearn.model_selection import train_test_split
import numpy as np
from math import pi
import math
import numpy as np

import numpy as np

def calculate_prop(D, t, L1, fy, fc, et, eb):
    # Calculate ee and ee1
    ee = np.maximum(np.abs(et), np.abs(eb));   ee1 = np.sign(et * eb) * np.minimum(np.abs(et), np.abs(eb))

    # Compute areas and section properties
    Ec = 22000 * ((fc + 8) / 10) ** 0.3;    Es = 210000;    Aco = (D - 2 * t) ** 2 / 4 * np.pi;    Aso = D ** 2 / 4 * np.pi - Aco;    zco = (D - 2 * t) ** 3 / 6;    zso = D ** 3 / 6 - zco;    Ic = (D - 2 * t) ** 4 / 64 * np.pi;    Is = D ** 4 / 64 * np.pi - Ic
    zf_c = zco * fc;    zf_s = zso * fy;    EsIs = Is * Es;    EcIc = Ic * Ec;    pc1 = Aco * fc;    ps1 = Aso * fy; 
    
    # Calculate axial load
    pa = pc1 + ps1

    # Calculate b1 and EI2
    EI2 = 0.9 * (EsIs + EcIc * 0.5);  Ncr = (np.pi ** 2 * EI2) / (L1 ** 2);ec = ee * (0.66 + 0.44 * ee1 / ee)#L1/300.0 +
    
    # Iterative process to calculate prop
    ij = 0;    iter = 1000;    incr = 4;    nn = 0
    if fy<355.: fac=0.9
    elif fy>420.: fac=0.8
    else: fac=0.9-0.1*(fy-355.)/(420.-355.)

    while ij < iter:
        ij += incr
        nn = ij / 100.0 * pa
        m = nn * np.maximum(ee, ec / (1 - nn / Ncr))
        ratto_i = (nn + ps1) / (ps1 + pc1 / 2)

        # Compute theta
        th = ratto_i * np.pi
        for k in range(100):
            thy = np.sin(th) + ratto_i * np.pi
            if np.abs(thy - th) < 1e-2:
                break
            th = thy

        mm = fac*(zf_s * 1.0 + 0.5 * zf_c) * np.sin(th / 2) ** 3
        net = m - mm

        if net > 0.0:
            ij -= incr;    incr *= 0.5
            if incr < 0.26:
                break

    # Return the calculated prop value
    prop_value = nn / 1000.0
    return prop_value

PC = pd.read_excel('CCFST.xlsx', sheet_name='Sheet1')
Xc = PC[['D', 't', 'L', 'Fy', 'fc', 'et', 'eb']].values
yc=PC['P'].values
N_prop=np.zeros_like(yc)
for i in range(len(yc)):
    D, t, L1, fy, fc, et, eb=Xc[i,:]
    N_prop[i] = calculate_prop(D, t, L1, fy, fc, et, eb)

print(len(N_prop))
ai=yc/N_prop;print("EC4: N^EC4 =", np.mean(ai),np.std(ai)/np.mean(ai))
PC['P_exp']=yc;PC['P_pred']=N_prop;filename = 'EC4_circ.xlsx'
PC.to_excel(filename, index=False)

# %% [markdown]
# AISC360

# %% [code]
#circular
rand_stat=42
import pandas as pd
from sklearn.model_selection import train_test_split
import numpy as np
from math import pi
import math
import numpy as np

import numpy as np

def calculate_prop(D, t, L1, fy, fc, et, eb):
    # Calculate ee and ee1
    ee = np.maximum(np.abs(et), np.abs(eb));   ee1 = np.sign(et * eb) * np.minimum(np.abs(et), np.abs(eb))

    # Compute areas and section properties
    Ec = 22000 * ((fc + 8) / 10) ** 0.3;    Es = 210000;    Aco = (D - 2 * t) ** 2 / 4 * np.pi;    Aso = D ** 2 / 4 * np.pi - Aco;    zco = (D - 2 * t) ** 3 / 6;    zso = D ** 3 / 6 - zco;    Ic = (D - 2 * t) ** 4 / 64 * np.pi;    Is = D ** 4 / 64 * np.pi - Ic
    fc=fc*0.85
    zf_c = zco * fc;    zf_s = zso * fy;    EsIs = Is * Es;    EcIc = Ic * Ec;    pc1 = Aco * fc;    ps1 = Aso * fy; 
    
    # Calculate axial load
    pa = pc1 + ps1

    # Calculate b1 and EI2
    EI2 = 0.8*(EsIs + EcIc * min(0.9,0.45+3*Aso/(Aso+Aco)));  Ncr = (np.pi ** 2 * EI2) / (L1 ** 2);ec = ee * (0.6 + 0.4 * ee1 / ee)#L1/300.0 +
    
    # Iterative process to calculate prop
    ij = 0;    iter = 1000;    incr = 4;    nn = 0
    while ij < iter:
        ij += incr
        nn = ij / 100.0 * pa
        m = nn * np.maximum(ee, ec / (1 - nn / Ncr))
        ratto_i = (nn + ps1) / (ps1 + pc1 / 2)

        # Compute theta
        th = ratto_i * np.pi
        for k in range(100):
            thy = np.sin(th) + ratto_i * np.pi
            if np.abs(thy - th) < 1e-2:
                break
            th = thy

        mm = (zf_s * 1.0 + 0.5 * zf_c) * np.sin(th / 2) ** 3
        net = m - mm

        if net > 0.0:
            ij -= incr;    incr *= 0.5
            if incr < 0.26:
                break

    # Return the calculated prop value
    prop_value = nn / 1000.0
    return prop_value

PC = pd.read_excel('CCFST.xlsx', sheet_name='Sheet1')
Xc = PC[['D', 't', 'L', 'Fy', 'fc', 'et', 'eb']].values
yc=PC['P'].values
N_prop=np.zeros_like(yc)
for i in range(len(yc)):
    D, t, L1, fy, fc, et, eb=Xc[i,:]
    N_prop[i] = calculate_prop(D, t, L1, fy, fc, et, eb)

print(len(N_prop))
ai=yc/N_prop;print("AISC: N^AISC =", np.mean(ai),np.std(ai)/np.mean(ai))
PC['P_exp']=yc;PC['P_pred']=N_prop;filename = 'AISC_circ.xlsx'
PC.to_excel(filename, index=False)

# %% [code]
import pandas as pd
import numpy as np
from scipy.stats import skew, kurtosis
from tabulate import tabulate
import seaborn as sns
import matplotlib.pyplot as plt

PC = pd.read_excel('CCFST.xlsx', sheet_name='Sheet1')
X = PC[['D', 't', 'L', 'Fy', 'fc', 'et', 'eb']];y=PC['P']

columns = ['D', 't', 'L', 'Fy', 'fc', 'et', 'eb']
PC = pd.DataFrame(X, columns=columns)
PC['P']=y
PC['lam1']=PC['D']/PC['t']*PC['Fy']/208000.0
PC['P_PcS'] = PC['P'] / (((PC['D'] - PC['t']) * PC['t'] * PC['Fy']) + ((PC['D'] - 2.0 * PC['t']) ** 2.0 * PC['fc'] / 4.0)) / pi * 1000.0
PC['L_d']=PC['L']/PC['D']
# Create a list to store the statistical properties for each feature
x_vars = ['D', 't', 'L', 'Fy', 'fc', 'lam1','L_d', 'et', 'eb', 'P', 'P_PcS']

aa = ['$D$', '$t$', '$L$', '$f_y$', '$f^\\prime_c$','$\\lambda_r$', '$L/d$', '$e_1$', '$e_2$', '$P$','$p_{si}$']#\\tilde{p}


X1=PC[x_vars]
pairplot = sns.pairplot(X1, size=2.5, diag_kind='hist', diag_kws={'kde': True}, x_vars=x_vars)
i=0;j=0;font_size=24
for ax in pairplot.axes.flatten():
    ax.set_xlabel(aa[i],fontsize=font_size)
    ax.set_ylabel(aa[j],fontsize=font_size, rotation = 0)
    i=i+1
    if i==len(aa):
        i=0;j=j+1
    if j==len(aa):j=0
    ax.yaxis.get_label().set_horizontalalignment('right')
    ax.xaxis.get_label().set_horizontalalignment('left')
plt.savefig("correlation1_CFS_y.png")


# %% [code]
