# Supplementary material for: Symbolic regression for strength prediction of eccentrically loaded concrete-filled steel tubular columns
Source: Sci Rep. 2025 Jan 24;15:3085. doi: 10.1038/s41598-025-85371-x (PMC11761456; doi:10.1038/s41598-025-85371-x)
Supplement: Supplementary file 5 — Supplementary Material 5 [file 41598_2025_85371_MOESM5_ESM.xlsx]

## Sheet: Sheet1
D	t	Fy	fc	L	et	eb	P
100	3	322	36.68	3135	50	50	95.75
76	2.2	435	58	2402	15	15	96
76	2	275	0.1	1555	15	15	98
100	3	322	79.55	3135	50	50	102.75
76	2.2	300	57	1981	15	15	107
76	2.2	435	58	2172	15	15	107
100	3	322	34.5	2135	50	50	117.49
76	2	275	0.1	1330	15	15	118
76	2.2	300	57	1756	15	15	121
76	2.2	435	58	1947	15	15	121
101.6	1.6	218	67.4	2322.5	30	30	126
76	2	275	41.6	1555	25	25	130
108	4	341.33	37.3	2910	77.5	77.5	135.24
76	2	275	0.1	1105	15	15	137
101.6	1.6	218	67.4	1817.5	30	30	140
100	3	322	39.43	3135	20	20	140.32
76	2.2	435	58	1717	15	15	141
101.6	5	320	39.56	3135	50	50	144.83
108	4.6	291.06	24.8	2040	74.1	74.1	145.04
108	4	341.33	37.3	2890	60	60	145.04
108	4	341.33	37.3	2440	78.5	78.5	148.96
100	3	322	71.64	2135	50	50	151.59
101.6	5	320	72.49	3135	50	50	153.16
100	3	322	93.01	2135	50	50	154.24
101.5	2.4	410	58	2175	50	50	157
101.7	2.4	410	58	1947	50	50	158
100	3	322	71.74	3135	20	20	159.55
100	3	322	94.56	3135	20	20	160.33
100	3	322	90.4	3135	50	50	160.8
100	5	322	30.54	2135	50	50	161.26
76	2.2	435	58	1487	15	15	162
108	4.6	291.06	24.8	2040	74.1	74.1	162.68
101.6	5	320	96.74	3135	50	50	164.95
108	4.6	291.06	24.8	2040	59.28	59.28	170.52
108	4.6	291.06	24.8	2040	59.28	59.28	171.5
108	4.6	291.06	24.8	2040	69.16	69.16	176.4
100	3	322	32.7	2135	20	20	181.56
101.5	2.4	410	58	2175	50	30	183
100	5	322	61	2135	50	50	183.81
76	2.2	435	58	1262	15	15	184
76.1	3.2	332	85	1755	10	10	185
101.7	2.4	410	58	1947	40	40	188
108	4	341.33	37.3	2520	59.28	59.28	188.16
76.1	2.6	341	85	1755	10	10	190
101.6	1.6	218	67.4	1312.5	30	30	190
108	4.6	291.06	24.8	2040	49.4	49.4	192.08
101.5	2.4	410	58	2175	50	20	196
101.5	2.4	410	58	2175	40	30	197
108	4.6	291.06	24.8	2040	52.5	52.5	197.96
106	3	299	35.2	450.5	63.6	63.6	199.9
106	3	298.9	37.1	418	60	60	199.92
106	3	299.205	36.6635	463.75	60	60	200.124
108	4	341.33	37.3	2940	38.75	38.75	205.8
76	2.2	300	57	841	15	15	208
76	2.2	435	58	1032	15	15	208
101.6	5	320	38.67	3135	20	20	212.48
101.6	5	320	81.66	2135	50	50	213.46
101.5	2.4	410	58	2175	50	10	215
101.6	1.6	218	67.4	2322.5	10	10	220
101.7	2.4	410	58	1947	30	30	220
132	4.5	341.33	24.8	2050	98.4	98.4	225.4
101.6	5	320	71.86	3135	20	20	231.35
101.6	1.6	218	67.4	807.5	30	30	235
76.1	3.2	332	85	1375	10	10	237
101.5	2.4	410	58	2175	50	0	237
165.2	4.5	422	40.9	4956	103.2	103.2	238
101.7	2.4	300	57	1756	25	25	240
101.7	2.4	410	58	1947	25	25	240
76.1	2.6	341	85	1375	10	10	241
101.5	2.4	410	58	2175	40	10	243
101.5	2.4	410	58	2175	30	20	244
76	2.2	300	57	611	15	15	246
76	2.2	435	58	802	15	15	246
101.6	5	320	86.39	3135	20	20	246.82
100	3	322	65.79	2135	20	20	248.58
108	4.16	341.33	37.3	2380	35.92	35.92	250.88
106	3	299	35.2	450.5	47.7	47.7	254.8
106	3	298.9	37.1	418	45	45	255.78
101.5	2.4	410	58	2175	50	-10	256
106	3	299.205	36.6635	463.75	45	45	256.041
101.5	2.4	410	58	2175	40	0	260
108	4.6	291.06	24.8	2040	30	30	264.6
101.5	2.4	410	58	2175	50	-20	266
101.5	2.4	410	58	2175	50	-20	266
165.2	4.17	358.7	40.9	4956	105	105	270
100	5	322	35.39	2135	20	20	270.02
132	4.5	341.33	24.8	2060	86.1	86.1	270.48
100	3	322	95.63	2135	20	20	271.04
108.55	4.6	272.129	29.7051	1628.3	41.4	41.4	271.05
101.7	2.4	300	57	1756	20	20	275
101.7	2.4	410	58	1947	20	20	275
108	4	341.33	37.3	2960	10	10	276.36
165.2	4.5	413.982	33.7043	3965	103.2	103.2	276.642
165.2	4.5	422	40.9	3965	103.2	103.2	277
76.1	2.6	341	85	995	10	10	279
106	3	298.9	37.1	1500	24	24	279.3
165.2	4.17	358.7	40.9	3965	105	105	280
101.6	1.6	218	67.4	1817.5	10	10	280
101.5	2.4	410	58	2175	40	-10	281
101.5	2.4	410	58	2175	20	20	282
106	3	298.9	37.1	1353	24	24	283.22
103.01	2	300.86	21.5	335	10.4	10.4	284.5
132	5	291.06	24.8	2040	60	60	286.16
103	4.83	300.86	21.5	335	25.9	25.9	289.1
108	4.6	291.06	24.8	2040	30	30	292.04
100	1.9	404	97.3	1500	30	30	297.5
100	1.9	404	111.694	1500	30	30	297.5
108.55	4.6	272.129	29.7051	1628.3	33.9	33.9	301.952
108.55	4.6	272.129	29.7051	1628.3	33.7	33.7	302.639
108.55	4.6	271.85	30.7	1628	41.4	41.4	303.8
166	5	304.11	26.6266	3700.14	100	100	304.11
76.1	3.2	332	85	995	10	10	306
132	4.5	341.33	24.8	2050	73.8	73.8	307.72
101.7	2.4	300	57	1756	15	15	309
165.2	4.5	422	40.9	4956	62	62	309
101.7	2.4	410	58	1947	15	15	309
100	5	322	70.16	2135	20	20	313.55
103.3	2.02	300.86	21.5	336	26.03	26.03	313.6
101.6	1.6	218	67.4	1565	10	10	315
125	5	322	96.97	3135	50	50	317.9
101.5	2.4	410	58	2175	30	0	318
165.2	4.17	358.7	40.9	2974	105	105	319
165.2	4.17	358.7	40.9	4956	63	63	319
100	1.9	404	97.3	1500	30	30	320
100	1.9	404	111.694	1500	30	30	320
125	5	322	97.92	3135	50	50	322.97
108	4.5	291	28	1674	18	18	323.4
108.55	4.6	272.129	29.7051	1628.3	29.5	29.5	323.828
76.1	2.6	341	85	615	10	10	327
108	4.5	291	22.4	1674	27	27	328.3
108.55	4.6	272.129	29.7051	1628.3	28.5	28.5	328.831
165.2	4.5	422	40.9	2974	103.2	103.2	330
101.6	5	320	95.43	2135	20	20	330.4
165.2	4.5	413.982	33.7043	2974	103.2	103.2	330.597
101.5	2.4	410	58	2175	40	-20	331
139.6	4	374	62	4400	25	25	333
139.6	4	374	62	4670	25	25	333
108	4.6	291.06	24.8	2040	20	20	333.2
103	1.81	300.86	21.5	335	15.55	15.55	333.2
166	5	286.16	27.808	2700	100	100	333.2
166	5	286.452	26.6266	2700.82	100	100	333.54
139.6	4	374	62	4400	25	25	333.9
139.6	4	374	62	4670	25	25	333.9
139.6	4	374	62	4400	25	25	336.2
139.6	4	374	62	4670	25	25	336.2
101.5	2.4	410	58	2175	30	-10	340
139.6	4	374	62	4400	25	25	342.4
139.6	4	374	62	4670	25	25	342.4
108	4.6	291.06	24.8	2040	20	20	343
108	4.8	291	24	1701	27	27	343
127	1.6256	193.053	45.1362	2032	22.225	22.225	343.759
101.5	2.4	410	58	2175	40	-30	344
101.5	2.4	410	58	2175	50	-50	344
108.55	4.6	272.129	29.7051	1628.3	26.5	26.5	344.331
106	3	298.9	37.1	418	32	32	344.96
106	3	299	35.2	450.5	33.9	33.9	345
106	3	299.205	36.6635	463.75	32	32	345.312
108.55	4.6	272.129	29.7051	814.1	38.2	38.2	345.999
101.6	1.6	218	67.4	1313	10	10	350
165.2	4.17	358.7	40.9	3965	63	63	350
165.2	4.5	422	40.9	3965	62	62	350
101.6	1.6	218	67.4	1312.5	10	10	350
105.3	3.1	300.86	21.5	342	31.91	31.91	352.8
127	1.78	193	34.2	2032	15.9	15.9	354
88.9	5.842	399.896	41.3685	1422.4	7.62	7.62	356.303
101.7	2.4	300	57	1756	10	10	361
101.7	2.4	410	58	1947	10	10	361
108	4.5	291	22.4	1701	27	27	362.6
108.55	4.6	271.85	30.7	1628	29.5	29.5	362.6
108.55	4.6	271.85	30.7	1628	33.75	33.75	362.6
108.55	4.6	271.85	30.7	1628	33.9	33.9	362.6
108.55	4.6	271.85	30.7	814	38.25	38.25	365.54
101.5	2.4	410	58	2175	20	0	367
108	4.5	291	24	1674	27	27	367.5
108.55	4.6	272.129	29.7051	814.1	32.4	32.4	374.448
108.55	4.6	271.85	30.7	814	32.4	32.4	378.28
108.55	4.6	271.85	30.7	1628	29.4	29.4	382
108	4.8	291	22.4	1701	10.8	10.8	382.2
108.55	4.6	271.85	30.7	1628	26.55	26.55	382.2
101.5	2.4	410	58	2175	30	-20	384
101.5	2.4	410	58	2175	40	-40	385
165.2	4.5	413.982	33.7043	1982	103.2	103.2	386.514
108.55	4.6	272.129	29.7051	814.1	30.5	30.5	386.808
76.1	3.2	332	85	615	10	10	388
108	3.9	291	22.4	1674	10.8	10.8	392
108	4.8	291	22.4	1701	13.5	13.5	392
108	4.8	291	22.4	1701	18	18	392
108	4.5	291	22.4	1674	13.5	13.5	392
108.55	4.6	271.85	30.7	1628	28.5	28.5	392
166	5	298.224	26.6266	3700.14	60	60	394.362
166	5	298.224	26.6266	3700.14	60	60	396.324
108.55	4.6	272.129	29.7051	814.1	28.4	28.4	399.757
165.2	4.17	358.7	40.9	1982	105	105	400
108	4.5	291	28	1674	18	18	401.8
106	3	299	35.2	450.5	25.4	25.4	404.7
106	3	298.9	37.1	418	24	24	404.74
106	3	299.205	36.6635	463.75	24	24	405.153
132	4.5	341.33	24.8	2050	48.2	48.2	405.72
101.5	2.4	410	58	2175	20	-10	411
108.55	4.6	271.85	30.7	814	30.5	30.5	411.6
120	2.65	340	23.9092	1400	31	31	412
140.97	5.0038	293.441	35.2573	3327.4	31.75	31.75	416.496
108	4.8	291	22.4	1701	10.8	10.8	416.5
141	5	293	29	3327	31.8	31.8	417
108	4.5	291	22.4	1674	13.5	13.5	421.4
108.55	4.6	272.129	29.7051	814.1	24.5	24.5	424.479
76.1	2.6	341	85	520	10	10	425
101.6	1.6	218	67.4	807.5	10	10	430
108.6	4.6	271.9	30.7	326	27.02	27.02	431
108.55	4.6	271.85	30.7	814	28.4	28.4	431.2
108.55	4.6	272.129	29.7051	814.1	22.5	22.5	432.032
108.6	4.6	271.9	30.7	326	32.39	32.39	433
108.6	4.6	271.9	30.7	326	37.8	37.8	433
165.2	4.5	413.982	33.7043	1322	103.2	103.2	434.583
108	4.5	341.33	37.3	2700	8.38	8.38	443.94
108.6	4.6	271.9	30.7	326	35.52	35.52	445
165.2	4.17	358.7	40.9	1322	105	105	448
100	1.9	404	97.3	1500	15	15	456
100	1.9	404	111.694	1500	15	15	456
165.2	4.5	413.982	33.7043	2974	62	62	460.089
166	5	249.174	26.6266	2700.82	60	60	463.032
108	4.9	291	28	1674	13.5	13.5	465.5
165.2	4.17	358.7	40.9	2974	63	63	468
166	5	296.262	41.0044	1699.84	100	100	468.918
108.55	4.6	271.85	30.7	814	22.45	22.45	470.4
125	5	322	87.98	3135	20	20	474.17
132	5	291.06	24.8	2040	18	18	475.2
166	5	279.3	41.12	1990	100	100	477
165.2	4.17	358.7	40.9	4956	21	21	478
100	1.9	404	97.3	1500	15	15	478
100	1.9	404	111.694	1500	15	15	478
166	5	289.395	26.6266	2700.82	60	60	478.728
165.2	4.5	413.982	33.7043	4956	20.7	20.7	478.728
165.2	4.5	422	40.9	4956	20.7	20.7	479
166	5	284.49	26.6266	3700.14	40	40	480.69
139.6	4	374	62	3270	25	25	484.11
125	5	322	107.33	3135	20	20	489.47
132	5	291	24	1683	32.5	32.5	490
166	5	304.11	41.0044	869.84	100	100	490.5
108.55	4.6	272.129	29.7051	814.1	16	16	494.326
166	5	249.861	26.6266	3700.14	40	40	497.367
127	3.2512	270.274	45.1362	2032	22.225	22.225	503.183
132	4.5	291	24	1650	32.5	32.5	509.6
166	5	296.262	41.0044	710.48	100	100	510.12
166	5	313.92	41.0044	869.84	100	100	510.12
166	5	277.3	41.12	1990	100	100	515
127	3.2512	270.274	42.2471	2032	15.875	15.875	526.1
132	5	291.06	24.8	2040	30	30	529.2
132	4.5	291	24	1650	27.9	27.9	529.2
134	4.8	291	24	1641.5	32.3	32.3	529.2
106	3	298.9	37.1	418	14	14	531.16
106	3	299	35.2	450.5	14.8	14.8	531.2
106	3	299.205	36.6635	463.75	14	14	531.702
108.55	4.6	272.129	29.7051	325.7	27	27	531.702
120	2.65	340	15.32	360	14	14	533
134	4.8	291	24	1675	22.1	22.1	537.4
139.6	4	374	62	3270	25	25	540.95
108.55	4.6	271.85	30.7	814	16	16	540.96
108.55	4.6	272.129	29.7051	814.1	11.3	11.3	543.965
108.55	4.6	271.85	30.7	814	24.5	24.5	546.84
140	9.6	273	28.2	3327	31.8	31.8	548
140	9.75	273	18.4	3327	31.8	31.8	548
132	4.5	291	24	1650	32.2	32.2	548.8
180	6	275	45.6065	800	120	120	550
108.6	4.6	271.9	30.7	326	21.61	21.61	551
165.2	4.5	422	40.9	661	103.2	103.2	554
139.6	4	374	62	3270	25	25	555.9
165.2	4.17	358.7	40.9	660.8	105	105	558
108.1	4.33	300.86	21.5	351	21.73	21.73	562.52
166	5	296.262	41.0044	710.48	100	100	564.075
166	5	297.9	41.12	1495	100	100	568
139.6	4	374	62	3270	25	25	569
165.2	4.5	413.982	33.7043	1982	62	62	570.942
165.2	4.5	422	40.9	1982	62	62	571
132	5	291	24	1683	20.5	20.5	577.2
165.2	4.17	358.7	40.9	1982	63	63	578
219	4	325	48.3	1000	125	125	579.2
166	5	297.9	41.12	1495	100	100	582
132	4.5	291	24	1650	22	22	583.1
132	4.5	291	24	1650	24.2	24.2	583.1
166	5	286.452	26.6266	2700.82	40	40	585.657
159	6	377	40.1	2135	50	50	587
166	5	286.452	26.6266	2700.82	40	40	588.6
169	7.5	360	70.8	1768	100	100	590
120	2.65	340	29.2611	1400	14	14	590
132	4.5	291	24	1650	18.2	18.2	597.8
168.91	5.6642	294.985	35.1313	3327.4	47.625	47.625	599.834
169	5.66	295	28.9	3327	47.6	47.6	600
120	2.65	340	29.2611	360	14	14	600
106	3	298.9	37.1	418	7	7	602.7
106	3	299	35.2	450.5	7.4	7.4	602.7
139.6	4	374	62	2135	25	25	605.7
132	5	291	24	1683	16.5	16.5	607.6
134	4.5	291	24	1641.5	25.2	25.2	607.6
139.6	4	374	62	2125	25	25	608.2
165.2	4.5	413.982	33.7043	3965	20.7	20.7	609.201
139.6	4	374	62	3040	25	25	610.3
108.6	4.6	271.9	30.7	326	16.19	16.19	612
108.55	4.6	271.85	30.7	814	11.3	11.3	615.44
165.2	4.17	358.7	40.9	3965	21	21	618
169	5.1	309	37.8	3327	47.6	47.6	622
108	4.21	300.86	21.5	351	16.25	16.25	623.28
169	6.55	298	25.8	3327	47.6	47.6	625
166	5	292.338	26.6266	3700.14	20	20	627.84
166	5	313.6	41.12	665	100	100	637
160.1	5.7	322	74.75	3135	50	50	642.16
169.164	7.1882	311.974	25.6751	3327.4	47.625	47.625	652.643
166	5	292.338	26.6266	3700.14	20	20	656.289
165.2	4.5	413.982	33.7043	1322	62	62	658.251
219	4	325	48.3	1000	100	100	669.3
108.5	4.75	300.86	21.5	353	16.38	16.38	669.34
108.6	4.6	271.9	30.7	326	10.78	10.78	674
132	4.5	291	24	1650	11	11	676.2
139.6	4	374	62	2130	25	25	678.6
134	4.5	291	24	1641.5	18.2	18.2	686
160.1	5.7	322	98.5	3135	50	50	686.21
166	5	294.3	41.0044	1699.84	60	60	686.7
166	5	294.3	41.0044	1699.84	60	60	686.7
165.2	4.17	358.7	40.9	1322	63	63	688
169.164	5.2578	308.885	45.8448	3327.4	38.1	38.1	701.467
169	5.26	309	36.8	3327	38.1	38.1	702
166	5	279.585	37.8351	710.48	60	60	735.75
169.164	7.2898	311.974	26.7194	3327.4	38.1	38.1	738.334
165.2	4.5	413.982	33.7043	2974	20.7	20.7	741.636
165.2	4.5	413.982	33.7043	661	62	62	754.389
139.6	4	374	62	800	25	25	756.9
139.6	4	374	62	1310	25	25	756.9
169	8.81	323	22.5	3302	47.6	47.6	758
165.2	4.17	358.7	40.9	660.8	63	63	767
165.2	4.17	358.7	40.9	2974	21	21	767
219	6	325	54.1	1000	125	125	770.3
108.1	4.21	300.86	21.5	351	5.41	5.41	776.16
132	4.5	291	24	1650	11	11	779.1
166	5	329.616	26.6266	2700.82	20	20	784.8
166	5	296.262	41.0044	869.84	60	60	799.515
127	3.0226	270.274	65.8229	1714.5	6.35	6.35	804.096
166	5	290.1	43.3683	1990	60	-20	809
166	5	329.616	26.6266	2700.82	20	20	809.325
132	5	291.06	24.8	2040	5	5	813.4
139.6	4	374	62	800	25	25	813.8
139.6	4	374	62	1070	25	25	813.8
166	5	296.262	41.0044	869.84	60	60	816.192
169	7.5	360	70.8	760	100	100	820
219	4	325	54.1	1000	100	100	825.2
139.6	4	374	62	800	25	25	835.2
139.6	4	374	62	1250	25	25	835.2
166	5	296.262	37.8351	710.48	60	60	843.66
127	1.7272	193.053	65.8229	1714.5	6.35	6.35	850.927
159	6	377	39.9	2135	20	20	851
166	5	285.2	27.84	2240	40	-20	860
159	6	376	75.7	2135	50	50	870
166	5	294.3	41.0044	1699.84	40	40	873.09
139.6	4	374	62	1230	25	25	874.7
166	5	290.1	41.12	1990	60	-20	882
166	5	294.3	41.0044	1699.84	40	40	887.805
166	5	279.3	41.12	1990	40	40	896
166	5	303.8	27.84	2240	40	-20	907
166	5	277.3	41.12	1990	40	40	916
180	6	275	45.6065	800	60	60	930
165.2	4.17	358.7	40.9	1982	21	21	937
165.2	4.5	422	40.9	1982	20.7	20.7	947
165.2	4.5	413.982	33.7043	1982	20.7	20.7	947.646
219	6	325	54.1	1000	100	100	960.4
127.254	1.8288	193.053	73.9001	1409.7	6.35	6.35	964.517
219	4	325	49.3	1000	75	75	986.9
166	5	279.3	38.208	710	40	40	989.8
160.1	5.7	322	83.08	3135	20	20	1011.5
160.1	5.7	322	87.38	3135	20	20	1012.5
190	0.86	210.7	41	663	13.9	13.9	1017
219	4	325	52	1000	75	75	1017.2
166	5	298.224	41.0044	869.84	40	40	1020.24
166	5	285.2	28.1833	2990	20	-20	1022
190	1.13	185.7	41	664	18.9	18.9	1023
159	6	444	91.4	2135	50	50	1033
166	5	313.6	38.208	710	40	40	1038.8
166	5	279.3	41.096	870	40	40	1038.8
165.2	4.5	413.982	33.7043	1322	20.7	20.7	1040.84
127	2.8448	270.274	73.9001	1409.7	6.35	6.35	1045.23
165.2	4.17	358.7	40.9	1322	21	21	1076
166	5	297.9	43.3683	1495	40	0	1093
166	5	289.1	27.84	2990	20	-20	1094
165	2.82	363.3	48.3	580	17.2	17.2	1123
166	5	286.452	41.0044	710.48	30	30	1128.15
200	3	303.5	46.8	2000	30	30	1132
166	5	297.9	43.3683	1495	40	0	1147
166	5	277.3	43.3683	1990	20	0	1156
166	5	294.3	41.0044	1699.84	20	20	1177.2
166	5	249.174	41.0044	710.48	30	30	1201.72
165.2	4.5	413.982	33.7043	661	20.7	20.7	1213.5
200	3	303.5	46.8	2000	30	30	1215
190	0.86	210.7	41	662	7.4	7.4	1219
159	4.5	433	64.5	2716	10	10	1220
166	5	277.3	41.12	1990	20	20	1225
166	5	277.3	43.3683	1990	20	0	1225
190	1.13	185.7	41	663.5	8.5	8.5	1229
169	7.5	360	70.8	1768	40	40	1230
159	4.5	433	64.5	2500	10	10	1230
200	3	303.5	46.8	2000	30	30	1234
169	7.5	360	70.8	760	60	60	1234
219	4	325	49.3	1000	50	50	1235.8
166	5	313.6	43.3683	665	40	0	1240
166	5	313.6	43.3683	665	40	0	1245
169	7.5	360	70.8	1768	60	60	1250
190	1.52	306.1	48.3	662	15.5	15.5	1260
165.2	4.17	358.7	40.9	660.8	21	21	1265
166	5	296.262	41.0044	1699.84	20	20	1275.3
240	6	489	31.5	1400	120	120	1277
200	3	303.5	46.8	2000	30	30	1280
190	1.94	256.4	41	664	16.2	16.2	1284
200	3	303.5	46.8	2000	30	30	1291
219	6	325	58	1000	75	75	1332.8
166	5	297.9	43.3683	1495	20	0	1431
166	5	289.395	41.0044	869.84	20	20	1432.26
240	6	489	59	1400	120	120	1438
166	5	290.1	43.3683	1330	20	-20	1460
159	6	380	109.8	2135	20	20	1462
166	5	297.9	43.3683	1495	20	0	1465
166	5	313.6	43.3683	665	20	0	1470
169	7.5	360	70.8	1768	40	40	1500
166	5	313.6	43.3683	665	20	0	1519
219	4	325	54.2	1000	50	50	1521
166	5	295.96	41.096	870	20	20	1523.9
159	6	487	110.7	2135	20	20	1525
165	2.82	363.3	48.3	580.5	7	7	1525
166	5	296.262	41.0044	869.84	20	20	1525.45
190	0.86	210.7	74.7	665	17.9	17.9	1532
190	1.94	256.4	41	661	8.6	8.6	1533
166	5	290.1	43.3683	1330	20	-20	1568
166	5	277.623	37.8351	710.48	10	10	1569.6
169	7.5	360	70.8	760	40	40	1580
166	5	277.34	38.208	710	10	10	1641.5
219	4	325	48.3	1000	25	25	1646.4
165	2.82	363.3	80.2	579.5	17.9	17.9	1653
219	4	325	54.2	1000	25	25	1695.4
190	1.94	256.4	74.7	663	20.8	20.8	1730
219	6	325	59.4	1000	50	50	1862
193.7	8	444	40	3315	5	5	1871
165	2.82	363.3	112.7	578.5	15.6	15.6	1880
190	0.86	210.7	74.7	665.5	8.6	8.6	1910
190	1.52	306.1	80.2	663.5	14.3	14.3	1925
190	1.13	185.7	112.7	662	17.1	17.1	1925
165	2.82	363.3	80.2	579.5	9.4	9.4	1940
169	7.5	360	70.8	1768	20	20	2090
190	1.94	256.4	74.7	662.5	10	10	2203
169	7.5	360	70.8	760	20	20	2240
165	2.82	363.3	112.7	578.5	6.8	6.8	2246
190	1.94	256.4	112.7	664.5	17	17	2386
190	1.52	306.1	112.7	660.5	12.9	12.9	2420
190	1.13	185.7	113.9	662	8.5	8.5	2438
219	6	325	56.1	1000	25	25	2450
360	6	498	59	1760	180	180	2537
190	1.94	256.4	112.7	661.5	6.5	6.5	2683
193.7	8	444	142	3315	5	5	2703
219.1	16	374	168.96	3640	50	50	3293
480	6	468	31.5	2120	240	240	3323
300	12	479	31.5	1580	150	150	3683
480	6	468	59	2120	240	240	3895
360	6	498	31.5	1760	60	60	4294
219.1	16	374	173.76	3640	20	20	4340
600	6	517	31.5	2480	300	300	4590
273	10	412	176.64	4450	50	50	5079
480	12	489	31.5	2120	240	240	5135
273	16	401	172.8	4450	50	50	5288
127	3.02	270	48.7	1714	6.35	6.35	804
