# Supplementary material for: Symbolic regression for strength prediction of eccentrically loaded concrete-filled steel tubular columns
Source: Sci Rep. 2025 Jan 24;15:3085. doi: 10.1038/s41598-025-85371-x (PMC11761456; doi:10.1038/s41598-025-85371-x)
Supplement: Supplementary file 7 — Supplementary Material 7 [file 41598_2025_85371_MOESM7_ESM.xlsx]

## Sheet: Sheet1
name 1	name 2	D	t	Fy	fc	L	et	eb	P	EC44	fff	P_exp	P_pred
ii933		100	3	322	36.68	3135	50	50	95.75	0.816094	0	95.75	112.53
ii647		76	2.2	435	58	2402	15	15	96	0.863203	0	96	104.744
ii935		100	3	322	79.55	3135	50	50	102.75	0.782525	0	102.75	126.965
ib43	SC-6	76	2.2	300	57	1981	15	15	107		0	107	126.233
ii646		76	2.2	435	58	2172	15	15	107	0.832715	0	107	120.684
ii927		100	3	322	34.5	2135	50	50	117.49	0.773251	0	117.49	141.456
ib42	SC-5	76	2.2	300	57	1756	15	15	121		0	121	143.447
ii645		76	2.2	435	58	1947	15	15	121	0.815068	0	121	136.623
ii567		101.6	1.6	218	67.4	2322.5	30	30	126	0.852812	0	126	136.869
ib79	A8	76	2	275	41.6	1555	25	25	130		0	130	99.5745
ib144	GZ8	108	4	341.33	37.3	2910	77.5	77.5	135.24		0	135.24	136.722
ii565		101.6	1.6	218	67.4	1817.5	30	30	140	0.776136	0	140	167.976
ii932		100	3	322	39.43	3135	20	20	140.32	0.792693	0	140.32	173.243
ii644		76	2.2	435	58	1717	15	15	141	0.819118	0	141	157.117
ii945		101.6	5	320	39.56	3135	50	50	144.83	0.827406	0	144.83	167.909
ib131	ZS11	108	4.6	291.06	24.8	2040	74.1	74.1	145.04		0	145.04	153.138
ib143	GZ7	108	4	341.33	37.3	2890	60	60	145.04		0	145.04	162.588
ib140	GZ4	108	4	341.33	37.3	2440	78.5	78.5	148.96		0	148.96	147.808
ii929		100	3	322	71.64	2135	50	50	151.59	0.859079	0	151.59	166.223
ii947		101.6	5	320	72.49	3135	50	50	153.16	0.81394	0	153.16	178.205
ii931		100	3	322	93.01	2135	50	50	154.24	0.827253	0	154.24	173.871
ii655		101.5	2.4	410	58	2175	50	50	157	0.922276	0	157	150.124
ii654		101.7	2.4	410	58	1947	50	50	158	0.861018	0	158	157.959
ii934		100	3	322	71.74	3135	20	20	159.55	0.83186	0	159.55	186.175
ii936		100	3	322	94.56	3135	20	20	160.33	0.805884	0	160.33	194.873
ii937		100	3	322	90.4	3135	50	50	160.8	1.20228	0	160.8	129.042
ib348	C19	100	5	322	30.54	2135	50	50	161.26		0	161.26	199.064
ii643		76	2.2	435	58	1487	15	15	162	0.815899	0	162	179.887
ib132	ZS12	108	4.6	291.06	24.8	2040	74.1	74.1	162.68		0	162.68	153.138
ii949		101.6	5	320	96.74	3135	50	50	164.95	0.84476	0	164.95	185.307
ib128	ZS7	108	4.6	291.06	24.8	2040	59.28	59.28	170.52		0	170.52	184.391
ib129	ZS8	108	4.6	291.06	24.8	2040	59.28	59.28	171.5		0	171.5	184.391
ib130	ZS9	108	4.6	291.06	24.8	2040	69.16	69.16	176.4		0	176.4	162.514
ii926		100	3	322	32.7	2135	20	20	181.56	0.716407	0	181.56	242.406
ii656		101.5	2.4	410	58	2175	50	30	183	0.956614	0	183	168.432
ii941		100	5	322	61	2135	50	50	183.81	0.781699	0	183.81	221.486
ii642		76	2.2	435	58	1262	15	15	184	0.816843	0	184	202.658
ib33	15	76.1	3.2	332	85	1755	10	10	185		0	185	235.568
ii653		101.7	2.4	410	58	1947	40	40	188	0.875428	0	188	187.347
ib139	GZ3	108	4	341.33	37.3	2520	59.28	59.28	188.16		0	188.16	177.369
ib28	10	76.1	2.6	341	85	1755	10	10	190		0	190	210.719
ii562		101.6	1.6	218	67.4	1312.5	30	30	190	0.881561	0	190	195.972
ib126	ZS5	108	4.6	291.06	24.8	2040	49.4	49.4	192.08		0	192.08	209.393
ii657		101.5	2.4	410	58	2175	50	20	196	0.962222	0	196	179.417
ii663		101.5	2.4	410	58	2175	40	30	197	0.936081	0	197	186.74
ib127	ZS6	108	4.6	291.06	24.8	2040	52.5	52.5	197.96		0	197.96	200.017
ib179	——	106	3	299	35.2	450.5	63.6	63.6	199.9		0	199.9	158.68
ib115	P-78-7	106	3	298.9	37.1	418	60	60	199.92		0	199.92	171.554
ii296		106	3	299.205	36.6635	463.75	60	60	200.124	1.0734	0	200.124	170.631
ib142	GZ6	108	4	341.33	37.3	2940	38.75	38.75	205.8		0	205.8	210.626
ib38	SC-1	76	2.2	300	57	841	15	15	208		0	208	212.301
ii641		76	2.2	435	58	1032	15	15	208	0.829419	0	208	225.428
ii944		101.6	5	320	38.67	3135	20	20	212.48	0.823106	0	212.48	251.735
ii943		101.6	5	320	81.66	2135	50	50	213.46	0.82763	0	213.46	240.569
ii658		101.5	2.4	410	58	2175	50	10	215	0.988436	0	215	194.063
ii566		101.6	1.6	218	67.4	2322.5	10	10	220	0.868142	0	220	245.743
ii652		101.7	2.4	410	58	1947	30	30	220	0.856245	0	220	227.755
ib133	Z1	132	4.5	341.33	24.8	2050	98.4	98.4	225.4		0	225.4	213.832
ii946		101.6	5	320	71.86	3135	20	20	231.35	0.838174	0	231.35	268.553
ii560		101.6	1.6	218	67.4	807.5	30	30	235	0.954864	0	235	220.857
ib34	16	76.1	3.2	332	85	1375	10	10	237		0	237	298.008
ii659		101.5	2.4	410	58	2175	50	0	237	1.0155	0	237	208.709
ib305	C30-5	165.2	4.5	422	40.9	4956	103.2	103.2	238		0	238	278.794
ib49	SC-12	101.7	2.4	300	57	1756	25	25	240		0	240	254.76
ii651		101.7	2.4	410	58	1947	25	25	240	0.845147	0	240	253.47
ib29	11	76.1	2.6	341	85	1375	10	10	241		0	241	270.153
ii664		101.5	2.4	410	58	2175	40	10	243	1.00388	0	243	219.694
ii668		101.5	2.4	410	58	2175	30	20	244	0.970767	0	244	227.017
ib37	SC-0	76	2.2	300	57	611	15	15	246		0	246	223.777
ii640		76	2.2	435	58	802	15	15	246	0.904992	0	246	243.645
ii948		101.6	5	320	86.39	3135	20	20	246.82	0.875903	0	246.82	274.266
ii928		100	3	322	65.79	2135	20	20	248.58	0.829439	0	248.58	285.358
ib138	GZ2	108	4.16	341.33	37.3	2380	35.92	35.92	250.88		0	250.88	264.004
ib178	——	106	3	299	35.2	450.5	47.7	47.7	254.8		0	254.8	206.851
ib114	P-78-6	106	3	298.9	37.1	418	45	45	255.78		0	255.78	220.985
ii660		101.5	2.4	410	58	2175	50	-10	256	1.01851	0	256	227.017
ii295		106	3	299.205	36.6635	463.75	45	45	256.041	1.07086	0	256.041	219.795
ii665		101.5	2.4	410	58	2175	40	0	260	0.99498	0	260	238.002
ib125	ZS4	108	4.6	291.06	24.8	2040	30	30	264.6		0	264.6	287.525
ii661		101.5	2.4	410	58	2175	50	-20	266	0.977817	0	266	230.678
ii662		101.5	2.4	410	58	2175	50	-20	266	0.977817	0	266	230.678
ib70	30-105	165.2	4.17	358.7	40.9	4956	105	105	270		0	270	255.269
ii938		100	5	322	35.39	2135	20	20	270.02	0.760281	0	270.02	342.239
ib135	Z3	132	4.5	341.33	24.8	2060	86.1	86.1	270.48		0	270.48	241.13
ii930		100	3	322	95.63	2135	20	20	271.04	0.826736	0	271.04	316.148
ii351		108.55	4.6	272.129	29.7051	1628.3	41.4	41.4	271.05	1.00281	0	271.05	252.436
ib48	SC-11	101.7	2.4	300	57	1756	20	20	275		0	275	290.233
ii650		101.7	2.4	410	58	1947	20	20	275	0.867609	0	275	286.531
ib141	GZ5	108	4	341.33	37.3	2960	10	10	276.36		0	276.36	343.653
ii616		165.2	4.5	413.982	33.7043	3965	103.2	103.2	276.642	0.774617	0	276.642	309.34
ib302	C24-5	165.2	4.5	422	40.9	3965	103.2	103.2	277		0	277	322.356
ib30	12	76.1	2.6	341	85	995	10	10	279		0	279	332.288
ib117	P-78-9	106	3	298.9	37.1	1500	24	24	279.3		0	279.3	299.493
ib67	24-105	165.2	4.17	358.7	40.9	3965	105	105	280		0	280	293.946
ii564		101.6	1.6	218	67.4	1817.5	10	10	280	0.828651	0	280	326.62
ii666		101.5	2.4	410	58	2175	40	-10	281	0.990784	0	281	259.971
ii672		101.5	2.4	410	58	2175	20	20	282	0.99431	0	282	259.971
ib116	P-78-8	106	3	298.9	37.1	1353	24	24	283.22		0	283.22	308.216
ib188	A2	103.01	2	300.86	21.5	335	10.4	10.4	284.5		0	284.5	286.966
ib121	ZH6	132	5	291.06	24.8	2040	60	60	286.16		0	286.16	309.044
ib193	A7	103	4.83	300.86	21.5	335	25.9	25.9	289.1		0	289.1	354.194
ib124	ZS3	108	4.6	291.06	24.8	2040	30	30	292.04		0	292.04	287.525
ib308	C150-5	100	1.9	404	97.3	1500	30	30	297.5		0	297.5	259.541
ii893		100	1.9	404	111.694	1500	30	30	297.5	0.945682	0	297.5	272.585
ii350		108.55	4.6	272.129	29.7051	1628.3	33.9	33.9	301.952	0.984807	0	301.952	287.585
ii349		108.55	4.6	272.129	29.7051	1628.3	33.7	33.7	302.639	0.982782	0	302.639	290.78
ib210	23	108.55	4.6	271.85	30.7	1628	41.4	41.4	303.8		0	303.8	255.316
ii447		166	5	304.11	26.6266	3700.14	100	100	304.11	0.917191	0	304.11	306.723
ib35	17	76.1	3.2	332	85	995	10	10	306		0	306	357.609
ib134	Z2	132	4.5	341.33	24.8	2050	73.8	73.8	307.72		0	307.72	272.977
ib47	SC-10	101.7	2.4	300	57	1756	15	15	309		0	309	335.381
ib304	C30-3	165.2	4.5	422	40.9	4956	62	62	309		0	309	374.63
ii649		101.7	2.4	410	58	1947	15	15	309	0.863688	0	309	330.613
ii940		100	5	322	70.16	2135	20	20	313.55	0.774326	0	313.55	389.275
ib194	A8	103.3	2.02	300.86	21.5	336	26.03	26.03	313.6		0	313.6	205.052
ii563		101.6	1.6	218	67.4	1565	10	10	315	0.825965	0	315	367.059
ii951		125	5	322	96.97	3135	50	50	317.9	0.889646	0	317.9	338.976
ii669		101.5	2.4	410	58	2175	30	0	318	1.07371	0	318	274.617
ib64	18-105	165.2	4.17	358.7	40.9	2974	105	105	319		0	319	332.623
ib69	30-63	165.2	4.17	358.7	40.9	4956	63	63	319		0	319	348.094
ib309	C150-6	100	1.9	404	97.3	1500	30	30	320		0	320	259.541
ii894		100	1.9	404	111.694	1500	30	30	320	1.0172	0	320	272.585
ii953		125	5	322	97.92	3135	50	50	322.97	0.90232	0	322.97	341.048
ib146	3	108	4.5	291	28	1674	18	18	323.4		0	323.4	400.828
ii348		108.55	4.6	272.129	29.7051	1628.3	29.5	29.5	323.828	0.974823	0	323.828	313.148
ib31	13	76.1	2.6	341	85	615	10	10	327		0	327	372.811
ib156	13	108	4.5	291	22.4	1674	27	27	328.3		0	328.3	314.065
ii346		108.55	4.6	272.129	29.7051	1628.3	28.5	28.5	328.831	0.971448	0	328.831	322.734
ib299	C18-5	165.2	4.5	422	40.9	2974	103.2	103.2	330		0	330	365.917
ii942		101.6	5	320	95.43	2135	20	20	330.4	0.732513	0	330.4	434.632
ii612		165.2	4.5	413.982	33.7043	2974	103.2	103.2	330.597	0.802747	0	330.597	348.999
ii667		101.5	2.4	410	58	2175	40	-20	331	1.06781	0	331	281.94
ib326	NVC_440_2	139.6	4	374	62	4400	25	25	333		0	333	362.751
ii917		139.6	4	374	62	4670	25	25	333	0.968479	0	333	333.139
ib123	ZS2	108	4.6	291.06	24.8	2040	20	20	333.2		0	333.2	350.03
ib191	A5	103	1.81	300.86	21.5	335	15.55	15.55	333.2		0	333.2	243.019
ib244	PA5-9	166	5	286.16	27.808	2700	100	100	333.2		0	333.2	332.628
ii438		166	5	286.452	26.6266	2700.82	100	100	333.54	0.938689	0	333.54	326.84
ib334	SCC_440_2	139.6	4	374	62	4400	25	25	333.9		0	333.9	362.751
ii925		139.6	4	374	62	4670	25	25	333.9	0.971096	0	333.9	333.139
ib325	NVC_440_1	139.6	4	374	62	4400	25	25	336.2		0	336.2	362.751
ii916		139.6	4	374	62	4670	25	25	336.2	0.977785	0	336.2	333.139
ii670		101.5	2.4	410	58	2175	30	-10	340	1.04612	0	340	303.91
ib333	SCC_440_1	139.6	4	374	62	4400	25	25	342.4		0	342.4	362.751
ii924		139.6	4	374	62	4670	25	25	342.4	0.995817	0	342.4	333.139
ib122	ZS1	108	4.6	291.06	24.8	2040	20	20	343		0	343	350.03
ib158	15	108	4.8	291	24	1701	27	27	343		0	343	330.393
ii164		127	1.6256	193.053	45.1362	2032	22.225	22.225	343.759	1.04811	0	343.759	306.581
ii675		101.5	2.4	410	58	2175	40	-30	344	1.00701	0	344	281.94
ii679		101.5	2.4	410	58	2175	50	-50	344	0.955284	0	344	230.678
ii345		108.55	4.6	272.129	29.7051	1628.3	26.5	26.5	344.331	0.97947	0	344.331	332.32
ib113	P-78-5	106	3	298.9	37.1	418	32	32	344.96		0	344.96	287.863
ib177	——	106	3	299	35.2	450.5	33.9	33.9	345		0	345	269.19
ii294		106	3	299.205	36.6635	463.75	32	32	345.312	1.1323	0	345.312	286.312
ii344		108.55	4.6	272.129	29.7051	814.1	38.2	38.2	345.999	1.10337	0	345.999	293.976
ib21	3	101.6	1.6	218	67.4	1313	10	10	350		0	350	404.387
ib66	24-63	165.2	4.17	358.7	40.9	3965	63	63	350		0	350	417.713
ib301	C24-3	165.2	4.5	422	40.9	3965	62	62	350		0	350	453.041
ii561		101.6	1.6	218	67.4	1312.5	10	10	350	0.836194	0	350	404.387
ib195	A9	105.3	3.1	300.86	21.5	342	31.91	31.91	352.8		0	352.8	244.275
ib14	C9	127	1.78	193	34.2	2032	15.9	15.9	354		0	354	332.104
ii143		88.9	5.842	399.896	41.3685	1422.4	7.62	7.62	356.303		0	356.303	578.385
ib46	SC-9	101.7	2.4	300	57	1756	10	10	361		0	361	396.652
ii648		101.7	2.4	410	58	1947	10	10	361	0.879282	0	361	385.715
ib155	12	108	4.5	291	22.4	1701	27	27	362.6		0	362.6	311.074
ib207	20	108.55	4.6	271.85	30.7	1628	29.5	29.5	362.6		0	362.6	316.721
ib208	21	108.55	4.6	271.85	30.7	1628	33.75	33.75	362.6		0	362.6	290.867
ib209	22	108.55	4.6	271.85	30.7	1628	33.9	33.9	362.6		0	362.6	290.867
ib203	16	108.55	4.6	271.85	30.7	814	38.25	38.25	365.54		0	365.54	297.33
ii673		101.5	2.4	410	58	2175	20	0	367	1.07434	0	367	322.217
ib157	14	108	4.5	291	24	1674	27	27	367.5		0	367.5	317.478
ii343		108.55	4.6	272.129	29.7051	814.1	32.4	32.4	374.448	1.07949	0	374.448	329.125
ib202	15	108.55	4.6	271.85	30.7	814	32.4	32.4	378.28		0	378.28	329.649
ib206	19	108.55	4.6	271.85	30.7	1628	29.4	29.4	382		0	382	316.721
ib145	2	108	4.8	291	22.4	1701	10.8	10.8	382.2		0	382.2	467.403
ib204	17	108.55	4.6	271.85	30.7	1628	26.55	26.55	382.2		0	382.2	336.112
ii671		101.5	2.4	410	58	2175	30	-20	384	1.06636	0	384	340.525
ii676		101.5	2.4	410	58	2175	40	-40	385	1.01054	0	385	281.94
ii608		165.2	4.5	413.982	33.7043	1982	103.2	103.2	386.514	0.83841	0	386.514	388.658
ii342		108.55	4.6	272.129	29.7051	814.1	30.5	30.5	386.808	1.07661	0	386.808	338.711
ib36	18	76.1	3.2	332	85	615	10	10	388		0	388	397.343
ib147	4	108	3.9	291	22.4	1674	10.8	10.8	392		0	392	410.843
ib151	8	108	4.8	291	22.4	1701	13.5	13.5	392		0	392	436.243
ib152	9	108	4.8	291	22.4	1701	18	18	392		0	392	395.735
ib154	11	108	4.5	291	22.4	1674	13.5	13.5	392		0	392	421.744
ib205	18	108.55	4.6	271.85	30.7	1628	28.5	28.5	392		0	392	323.185
ii445		166	5	298.224	26.6266	3700.14	60	60	394.362	0.853531	0	394.362	435.779
ii446		166	5	298.224	26.6266	3700.14	60	60	396.324	0.857777	0	396.324	435.779
ii341		108.55	4.6	272.129	29.7051	814.1	28.4	28.4	399.757	1.07096	0	399.757	354.688
ib61	12-105	165.2	4.17	358.7	40.9	1982	105	105	400		0	400	371.3
ib148	5	108	4.5	291	28	1674	18	18	401.8		0	401.8	400.828
ib176	——	106	3	299	35.2	450.5	25.4	25.4	404.7		0	404.7	325.861
ib112	P-78-4	106	3	298.9	37.1	418	24	24	404.74		0	404.74	343.109
ii293		106	3	299.205	36.6635	463.75	24	24	405.153	1.12978	0	405.153	341.261
ib136	Z4	132	4.5	341.33	24.8	2050	48.2	48.2	405.72		0	405.72	368.519
ii674		101.5	2.4	410	58	2175	20	-10	411	1.07878	0	411	362.495
ib201	14	108.55	4.6	271.85	30.7	814	30.5	30.5	411.6		0	411.6	342.576
ii786		120	2.65	340	23.9092	1400	31	31	412	1.28957	0	412	304.088
ii157		140.97	5.0038	293.441	35.2573	3327.4	31.75	31.75	416.496	0.868923	0	416.496	457.382
ib153	10	108	4.8	291	22.4	1701	10.8	10.8	416.5		0	416.5	467.403
ib10	M10	141	5	293	29	3327	31.8	31.8	417		0	417	442.308
ib150	7	108	4.5	291	22.4	1674	13.5	13.5	421.4		0	421.4	421.744
ii340		108.55	4.6	272.129	29.7051	814.1	24.5	24.5	424.479	1.05765	0	424.479	383.447
ib32	14	76.1	2.6	341	85	520	10	10	425		0	425	378.214
ii559		101.6	1.6	218	67.4	807.5	10	10	430	0.91911	0	430	454.157
ib183	——	108.6	4.6	271.9	30.7	326	27.02	27.02	431		0	431	375.191
ib200	13	108.55	4.6	271.85	30.7	814	28.4	28.4	431.2		0	431.2	358.735
ii339		108.55	4.6	272.129	29.7051	814.1	22.5	22.5	432.032	1.03685	0	432.032	399.423
ib184	——	108.6	4.6	271.9	30.7	326	32.39	32.39	433		0	433	339.613
ib186	——	108.6	4.6	271.9	30.7	326	37.8	37.8	433		0	433	307.269
ii604		165.2	4.5	413.982	33.7043	1322	103.2	103.2	434.583	0.894139	0	434.583	404.522
ib137	GZ1	108	4.5	341.33	37.3	2700	8.38	8.38	443.94		0	443.94	436.539
ib185	——	108.6	4.6	271.9	30.7	326	35.52	35.52	445		0	445	320.206
ib58	8-105	165.2	4.17	358.7	40.9	1322	105	105	448		0	448	386.771
ib306	C150-3	100	1.9	404	97.3	1500	15	15	456		0	456	410.546
ii891		100	1.9	404	111.694	1500	15	15	456	0.956556	0	456	435.088
ii611		165.2	4.5	413.982	33.7043	2974	62	62	460.089	0.781623	0	460.089	515.567
ii437		166	5	249.174	26.6266	2700.82	60	60	463.032	0.970841	0	463.032	444.242
ib149	6	108	4.9	291	28	1674	13.5	13.5	465.5		0	465.5	468.369
ib63	18-63	165.2	4.17	358.7	40.9	2974	63	63	468		0	468	502.802
ii429		166	5	296.262	41.0044	1699.84	100	100	468.918	1.07353	0	468.918	398.574
ib198	11	108.55	4.6	271.85	30.7	814	22.45	22.45	470.4		0	470.4	403.981
ii950		125	5	322	87.98	3135	20	20	474.17	0.888229	0	474.17	517.07
ib119	ZH2	132	5	291.06	24.8	2040	18	18	475.2		0	475.2	591.972
ib277	PB3-5	166	5	279.3	41.12	1990	100	100	477		0	477	373.072
ib68	30-21	165.2	4.17	358.7	40.9	4956	21	21	478		0	478	526.008
ib307	C150-4	100	1.9	404	97.3	1500	15	15	478		0	478	410.546
ii892		100	1.9	404	111.694	1500	15	15	478	1.00271	0	478	435.088
ii436		166	5	289.395	26.6266	2700.82	60	60	478.728	0.917531	0	478.728	490.116
ii618		165.2	4.5	413.982	33.7043	4956	20.7	20.7	478.728	0.842639	0	478.728	547.294
ib303	C30-1	165.2	4.5	422	40.9	4956	20.7	20.7	479		0	479	557.588
ii444		166	5	284.49	26.6266	3700.14	40	40	480.69	0.85394	0	480.69	534.352
ii915		139.6	4	374	62	3270	25	25	484.11	0.867589	0	484.11	533.022
ii952		125	5	322	107.33	3135	20	20	489.47	0.887486	0	489.47	533.752
ib169	11a	132	5	291	24	1683	32.5	32.5	490		0	490	469.286
ii420		166	5	304.11	41.0044	869.84	100	100	490.5	1.05244	0	490.5	427.027
ii338		108.55	4.6	272.129	29.7051	814.1	16	16	494.326	1.04668	0	494.326	456.94
ii443		166	5	249.861	26.6266	3700.14	40	40	497.367	0.939551	0	497.367	501.96
ii165		127	3.2512	270.274	45.1362	2032	22.225	22.225	503.183	1.04311	0	503.183	458.141
ib166	8a	132	4.5	291	24	1650	32.5	32.5	509.6		0	509.6	441.286
ii410		166	5	296.262	41.0044	710.48	100	100	510.12	1.10881	0	510.12	421.569
ii419		166	5	313.92	41.0044	869.84	100	100	510.12	1.07012	0	510.12	433.849
ib278	PB3-6	166	5	277.3	41.12	1990	100	100	515		0	515	371.808
ii163		127	3.2512	270.274	42.2471	2032	15.875	15.875	526.1	0.975024	0	526.1	522.853
ib120	ZH3	132	5	291.06	24.8	2040	30	30	529.2		0	529.2	474.448
ib164	6a	132	4.5	291	24	1650	27.9	27.9	529.2		0	529.2	477.723
ib172	14a	134	4.8	291	24	1641.5	32.3	32.3	529.2		0	529.2	476.554
ib111	P-78-3	106	3	298.9	37.1	418	14	14	531.16		0	531.16	430.34
ib175	——	106	3	299	35.2	450.5	14.8	14.8	531.2		0	531.2	413.702
ii292		106	3	299.205	36.6635	463.75	14	14	531.702	1.20478	0	531.702	428.022
ii333		108.55	4.6	272.129	29.7051	325.7	27	27	531.702	1.35502	0	531.702	373.86
ii781		120	2.65	340	15.32	360	14	14	533	1.34495	0	533	387.468
ib173	15a	134	4.8	291	24	1675	22.1	22.1	537.4		0	537.4	566.713
ii922		139.6	4	374	62	3270	25	25	540.95	0.969454	0	540.95	533.022
ib197	10	108.55	4.6	271.85	30.7	814	16	16	540.96		0	540.96	462.155
ii337		108.55	4.6	272.129	29.7051	814.1	11.3	11.3	543.965	1.05213	0	543.965	504.871
ib199	12	108.55	4.6	271.85	30.7	814	24.5	24.5	546.84		0	546.84	387.822
ib8	M8	140	9.6	273	28.2	3327	31.8	31.8	548		0	548	642.55
ib9	M9	140	9.75	273	18.4	3327	31.8	31.8	548		0	548	623.522
ib165	7a	132	4.5	291	24	1650	32.2	32.2	548.8		0	548.8	445.335
ii898		180	6	275	45.6065	800	120	120	550	1.07965	0	550	459.1
ib182	——	108.6	4.6	271.9	30.7	326	21.61	21.61	551		0	551	420.473
ib290	C4-5	165.2	4.5	422	40.9	661	103.2	103.2	554		0	554	435.616
ii914		139.6	4	374	62	3270	25	25	555.9	0.996246	0	555.9	533.022
ib55	4-105	165.2	4.17	358.7	40.9	660.8	105	105	558		0	558	402.242
ib192	A6	108.1	4.33	300.86	21.5	351	21.73	21.73	562.52		0	562.52	390.5
ii409		166	5	296.262	41.0044	710.48	100	100	564.075	1.22609	0	564.075	421.569
ib272	PB2-6	166	5	297.9	41.12	1495	100	100	568		0	568	407.922
ii923		139.6	4	374	62	3270	25	25	569	1.01972	0	569	533.022
ii607		165.2	4.5	413.982	33.7043	1982	62	62	570.942	0.839394	0	570.942	586.953
ib295	C12-3	165.2	4.5	422	40.9	1982	62	62	571		0	571	618.575
ib168	10a	132	5	291	24	1683	20.5	20.5	577.2		0	577.2	581.226
ib60	12-63	165.2	4.17	358.7	40.9	1982	63	63	578		0	578	572.421
ii771		219	4	325	48.3	1000	125	125	579.2	0.831928	0	579.2	628.907
ib271	PB2-5	166	5	297.9	41.12	1495	100	100	582		0	582	407.922
ib162	4a	132	4.5	291	24	1650	22	22	583.1		0	583.1	530.353
ib163	5a	132	4.5	291	24	1650	24.2	24.2	583.1		0	583.1	510.11
ii435		166	5	286.452	26.6266	2700.82	40	40	585.657	0.891891	0	585.657	622.846
ii996		159	6	377	40.1	2135	50	50	587	0.708267	0	587	760.165
ii434		166	5	286.452	26.6266	2700.82	40	40	588.6	0.896373	0	588.6	622.846
ib260	L-100	169	7.5	360	70.8	1768	100	100	590		0	590	699.048
ii785		120	2.65	340	29.2611	1400	14	14	590	1.2431	0	590	460.024
ib161	3a	132	4.5	291	24	1650	18.2	18.2	597.8		0	597.8	570.838
ii150		168.91	5.6642	294.985	35.1313	3327.4	47.625	47.625	599.834	0.896033	0	599.834	632.247
ib3	M3	169	5.66	295	28.9	3327	47.6	47.6	600		0	600	603.986
ii783		120	2.65	340	29.2611	360	14	14	600	1.18944	0	600	491.75
ib110	P-78-2	106	3	298.9	37.1	418	7	7	602.7		0	602.7	503.033
ib174	——	106	3	299	35.2	450.5	7.4	7.4	602.7		0	602.7	487.375
ii913		139.6	4	374	62	2135	25	25	605.7	0.759716	0	605.7	747.712
ib167	9a	132	5	291	24	1683	16.5	16.5	607.6		0	607.6	624.28
ib171	13a	134	4.5	291	24	1641.5	25.2	25.2	607.6		0	607.6	517.048
ii912		139.6	4	374	62	2125	25	25	608.2	0.760932	0	608.2	747.712
ii614		165.2	4.5	413.982	33.7043	3965	20.7	20.7	609.201	0.796177	0	609.201	721.794
ii920		139.6	4	374	62	3040	25	25	610.3	1.00988	0	610.3	570.038
ib181	——	108.6	4.6	271.9	30.7	326	16.19	16.19	612		0	612	468.989
ib196	9	108.55	4.6	271.85	30.7	814	11.3	11.3	615.44		0	615.44	510.632
ib65	24-21	165.2	4.17	358.7	40.9	3965	21	21	618		0	618	703.923
ib1	M1	169	5.1	309	37.8	3327	47.6	47.6	622		0	622	624.039
ib189	A3	108	4.21	300.86	21.5	351	16.25	16.25	623.28		0	623.28	426.629
ib4	M4	169	6.55	298	25.8	3327	47.6	47.6	625		0	625	655.006
ii441		166	5	292.338	26.6266	3700.14	20	20	627.84	0.833022	0	627.84	730.222
ib266	PB1-6	166	5	313.6	41.12	665	100	100	637		0	637	434.234
ii955		160.1	5.7	322	74.75	3135	50	50	642.16	0.870008	0	642.16	700.297
ii152		169.164	7.1882	311.974	25.6751	3327.4	47.625	47.625	652.643	0.862041	0	652.643	722.805
ii442		166	5	292.338	26.6266	3700.14	20	20	656.289	0.870768	0	656.289	730.222
ii603		165.2	4.5	413.982	33.7043	1322	62	62	658.251	0.906136	0	658.251	626.612
ii770		219	4	325	48.3	1000	100	100	669.3	0.766892	0	669.3	795.76
ib190	A4	108.5	4.75	300.86	21.5	353	16.38	16.38	669.34		0	669.34	464.003
ib180	——	108.6	4.6	271.9	30.7	326	10.78	10.78	674		0	674	523.974
ib160	2a	132	4.5	291	24	1650	11	11	676.2		0	676.2	651.808
ii921		139.6	4	374	62	2130	25	25	678.6	0.850079	0	678.6	747.712
ib170	12a	134	4.5	291	24	1641.5	18.2	18.2	686		0	686	587.366
ii957		160.1	5.7	322	98.5	3135	50	50	686.21	0.868704	0	686.21	741.251
ii427		166	5	294.3	41.0044	1699.84	60	60	686.7	1.03595	0	686.7	618.846
ii428		166	5	294.3	41.0044	1699.84	60	60	686.7	1.03595	0	686.7	618.846
ib57	8-63	165.2	4.17	358.7	40.9	1322	63	63	688		0	688	611.098
ii149		169.164	5.2578	308.885	45.8448	3327.4	38.1	38.1	701.467	0.885872	0	701.467	749.287
ib2	M2	169	5.26	309	36.8	3327	38.1	38.1	702		0	702	710.709
ii407		166	5	279.585	37.8351	710.48	60	60	735.75	1.1077	0	735.75	614.996
ii153		169.164	7.2898	311.974	26.7194	3327.4	38.1	38.1	738.334	0.858755	0	738.334	820.718
ii610		165.2	4.5	413.982	33.7043	2974	20.7	20.7	741.636	0.751057	0	741.636	920.088
ii599		165.2	4.5	413.982	33.7043	661	62	62	754.389	0.999254	0	754.389	650.407
ib319	NVC_80_1	139.6	4	374	62	800	25	25	756.9		0	756.9	925.386
ii910		139.6	4	374	62	1310	25	25	756.9	0.809821	0	756.9	880.968
ib7	M7	169	8.81	323	22.5	3302	47.6	47.6	758		0	758	835.847
ib54	4-63	165.2	4.17	358.7	40.9	660.8	63	63	767		0	767	634.304
ib62	18-21	165.2	4.17	358.7	40.9	2974	21	21	767		0	767	905.044
ii765		219	6	325	54.1	1000	125	125	770.3	0.837722	0	770.3	828.262
ib187	A1	108.1	4.21	300.86	21.5	351	5.41	5.41	776.16		0	776.16	525.969
ib159	1a	132	4.5	291	24	1650	11	11	779.1		0	779.1	651.808
ii433		166	5	329.616	26.6266	2700.82	20	20	784.8	0.835104	0	784.8	912.913
ii418		166	5	296.262	41.0044	869.84	60	60	799.515	1.13505	0	799.515	651.515
ii161		127	3.0226	270.274	65.8229	1714.5	6.35	6.35	804.096	0.904876	0	804.096	875.731
ii515		166	5	290.1	43.3683	1990	60	-20	809	0.805187	0	809	726.598
ii432		166	5	329.616	26.6266	2700.82	20	20	809.325	0.861201	0	809.325	912.913
ib118	ZH1	132	5	291.06	24.8	2040	5	5	813.4		0	813.4	774.787
ib327	SCC_80_1	139.6	4	374	62	800	25	25	813.8		0	813.8	925.386
ii918		139.6	4	374	62	1070	25	25	813.8	0.846896	0	813.8	903.177
ii417		166	5	296.262	41.0044	869.84	60	60	816.192	1.15873	0	816.192	651.515
ib255	D-100	169	7.5	360	70.8	760	100	100	820		0	820	739.378
ii776		219	4	325	54.1	1000	100	100	825.2	0.904733	0	825.2	817.083
ib328	SCC_80_2	139.6	4	374	62	800	25	25	835.2		0	835.2	925.386
ii919		139.6	4	374	62	1250	25	25	835.2	0.886932	0	835.2	880.968
ii408		166	5	296.262	37.8351	710.48	60	60	843.66	1.22444	0	843.66	640.494
ii160		127	1.7272	193.053	65.8229	1714.5	6.35	6.35	850.927	1.16891	0	850.927	713.239
ii995		159	6	377	39.9	2135	20	20	851	0.680266	0	851	1190.99
ib281	PC1-3	166	5	285.2	27.84	2240	40	-20	860		0	860	777.098
ii997		159	6	376	75.7	2135	50	50	870	0.879939	0	870	900.27
ii425		166	5	294.3	41.0044	1699.84	40	40	873.09	1.01864	0	873.09	809.848
ii911		139.6	4	374	62	1230	25	25	874.7	0.925967	0	874.7	888.371
ib287	PC1-9	166	5	290.1	41.12	1990	60	-20	882		0	882	706.615
ii426		166	5	294.3	41.0044	1699.84	40	40	887.805	1.03581	0	887.805	809.848
ib276	PB3-4	166	5	279.3	41.12	1990	40	40	896		0	896	768.529
ib282	PC1-4	166	5	303.8	27.84	2240	40	-20	907		0	907	806.262
ib275	PB3-3	166	5	277.3	41.12	1990	40	40	916		0	916	765.924
ii897		180	6	275	45.6065	800	60	60	930	1.00414	0	930	860.812
ib59	12-21	165.2	4.17	358.7	40.9	1982	21	21	937		0	937	1059.75
ib294	C12-1	165.2	4.5	422	40.9	1982	20.7	20.7	947		0	947	1158.74
ii606		165.2	4.5	413.982	33.7043	1982	20.7	20.7	947.646	0.823961	0	947.646	1070.79
ii764		219	6	325	54.1	1000	100	100	960.4	0.84746	0	960.4	1031.42
ii158		127.254	1.8288	193.053	73.9001	1409.7	6.35	6.35	964.517	1.13426	0	964.517	835.99
ii769		219	4	325	49.3	1000	75	75	986.9	0.866781	0	986.9	1040.77
ib218	PA2-10	166	5	279.3	38.208	710	40	40	989.8		0	989.8	811.697
ii956		160.1	5.7	322	83.08	3135	20	20	1011.5	0.859535	0	1011.5	1143.21
ii954		160.1	5.7	322	87.38	3135	20	20	1012.5	0.848829	0	1012.5	1155.73
ii720		190	0.86	210.7	41	663	13.9	13.9	1017	0.983248	0	1017	1011.84
ii775		219	4	325	52	1000	75	75	1017.2	0.870781	0	1017.2	1065.06
ii415		166	5	298.224	41.0044	869.84	40	40	1020.24	1.11765	0	1020.24	861.246
ii508		166	5	285.2	28.1833	2990	20	-20	1022	0.889415	0	1022	1001.66
ii719		190	1.13	185.7	41	664	18.9	18.9	1023	1.0576	0	1023	938.318
ii1002		159	6	444	91.4	2135	50	50	1033	0.908147	0	1033	976.936
ib217	PA2-9	166	5	313.6	38.208	710	40	40	1038.8		0	1038.8	868.324
ib226	PA3-6	166	5	279.3	41.096	870	40	40	1038.8		0	1038.8	835.425
ii602		165.2	4.5	413.982	33.7043	1322	20.7	20.7	1040.84	0.85992	0	1040.84	1142.18
ii159		127	2.8448	270.274	73.9001	1409.7	6.35	6.35	1045.23	1.06554	0	1045.23	963.623
ib56	8-21	165.2	4.17	358.7	40.9	1322	21	21	1076		0	1076	1121.64
ii498		166	5	297.9	43.3683	1495	40	0	1093	0.970177	0	1093	949.381
ib280	PC1-2	166	5	289.1	27.84	2990	20	-20	1094		0	1094	1004.28
ii716		165	2.82	363.3	48.3	580	17.2	17.2	1123	0.947422	0	1123	1151.16
ii403		166	5	286.452	41.0044	710.48	30	30	1128.15	1.09681	0	1128.15	987.85
ib106	lcsc2-2	200	3	303.5	46.8	2000	30	30	1132		0	1132	1216.8
ii499		166	5	297.9	43.3683	1495	40	0	1147	1.01811	0	1147	949.381
ii503		166	5	277.3	43.3683	1990	20	0	1156	0.915702	0	1156	1201.21
ii424		166	5	294.3	41.0044	1699.84	20	20	1177.2	1.03134	0	1177.2	1107.81
ii404		166	5	249.174	41.0044	710.48	30	30	1201.72	1.25731	0	1201.72	919.03
ii598		165.2	4.5	413.982	33.7043	661	20.7	20.7	1213.5	0.976957	0	1213.5	1173.91
ib105	lcsc2-1	200	3	303.5	46.8	2000	30	30	1215		0	1215	1216.8
ii715		190	0.86	210.7	41	662	7.4	7.4	1219	1.07235	0	1219	1124.27
ib72	LFC	159	4.5	433	64.5	2716	10	10	1220		0	1220	1366.04
ib273	PB3-1	166	5	277.3	41.12	1990	20	20	1225		0	1225	1048.5
ii502		166	5	277.3	43.3683	1990	20	0	1225	0.970359	0	1225	1201.21
ii714		190	1.13	185.7	41	663.5	8.5	8.5	1229	1.08663	0	1229	1120.94
ib257	L-40-1	169	7.5	360	70.8	1768	40	40	1230		0	1230	1398.1
ii696		159	4.5	433	64.5	2500	10	10	1230	0.802772	0	1230	1459.9
ib108	lch2-2	200	3	303.5	46.8	2000	30	30	1234		0	1234	1216.8
ib254	D-60	169	7.5	360	70.8	760	60	60	1234		0	1234	1156.12
ii768		219	4	325	49.3	1000	50	50	1235.8	0.818689	0	1235.8	1431.06
ii492		166	5	313.6	43.3683	665	40	0	1240	1.03309	0	1240	981.314
ii493		166	5	313.6	43.3683	665	40	0	1245	1.03725	0	1245	981.314
ib259	L-60	169	7.5	360	70.8	1768	60	60	1250		0	1250	1062.02
ii718		190	1.52	306.1	48.3	662	15.5	15.5	1260	0.958314	0	1260	1281.18
ib53	4-21	165.2	4.17	358.7	40.9	660.8	21	21	1265		0	1265	1152.58
ii423		166	5	296.262	41.0044	1699.84	20	20	1275.3	1.11367	0	1275.3	1111.41
ii899		240	6	489	31.5	1400	120	120	1277	0.962857	0	1277	1101.75
ib109	lcv2	200	3	303.5	46.8	2000	30	30	1280		0	1280	1216.8
ii717		190	1.94	256.4	41	664	16.2	16.2	1284	1.1124	0	1284	1127.48
ib107	lch2-1	200	3	303.5	46.8	2000	30	30	1291		0	1291	1216.8
ii763		219	6	325	58	1000	75	75	1332.8	0.900442	0	1332.8	1367.84
ii497		166	5	297.9	43.3683	1495	20	0	1431	1.06774	0	1431	1242.11
ii413		166	5	289.395	41.0044	869.84	20	20	1432.26	1.21779	0	1432.26	1144.29
ii904		240	6	489	59	1400	120	120	1438	0.913024	0	1438	1301.24
ii512		166	5	290.1	43.3683	1330	20	-20	1460	0.983531	0	1460	1226.62
ii1000		159	6	380	109.8	2135	20	20	1462	0.802072	0	1462	1731.25
ii496		166	5	297.9	43.3683	1495	20	0	1465	1.09311	0	1465	1242.11
ii490		166	5	313.6	43.3683	665	20	0	1470	1.04652	0	1470	1273.28
ib258	L-40-2	169	7.5	360	70.8	1768	40	40	1500		0	1500	1398.1
ii491		166	5	313.6	43.3683	665	20	0	1519	1.0814	0	1519	1273.28
ii774		219	4	325	54.2	1000	50	50	1521	0.956476	0	1521	1497.57
ib224	PA3-4	166	5	295.96	41.096	870	20	20	1523.9		0	1523.9	1158.14
ii1001		159	6	487	110.7	2135	20	20	1525	0.763786	0	1525	1838.63
ii712		165	2.82	363.3	48.3	580.5	7	7	1525	1.11839	0	1525	1344.26
ii414		166	5	296.262	41.0044	869.84	20	20	1525.45	1.28069	0	1525.45	1157.4
ii727		190	0.86	210.7	74.7	665	17.9	17.9	1532	0.917898	0	1532	1618.72
ii713		190	1.94	256.4	41	661	8.6	8.6	1533	1.20192	0	1533	1261.37
ii513		166	5	290.1	43.3683	1330	20	-20	1568	1.05629	0	1568	1226.62
ii400		166	5	277.623	37.8351	710.48	10	10	1569.6	1.24017	0	1569.6	1254.23
ib253	D-40	169	7.5	360	70.8	760	40	40	1580		0	1580	1519.09
ib211	PA2-3	166	5	277.34	38.208	710	10	10	1641.5		0	1641.5	1259.87
ii767		219	4	325	48.3	1000	25	25	1646.4	0.828656	0	1646.4	1925.23
ii724		165	2.82	363.3	80.2	579.5	17.9	17.9	1653	1.00922	0	1653	1580.62
ii773		219	4	325	54.2	1000	25	25	1695.4	0.793943	0	1695.4	2079.95
ii725		190	1.94	256.4	74.7	663	20.8	20.8	1730	0.995577	0	1730	1674.88
ii762		219	6	325	59.4	1000	50	50	1862	0.952532	0	1862	1850.17
ii1042		193.7	8	444	40	3315	5	5	1871	0.697818	0	1871	2619.93
ii731		165	2.82	363.3	112.7	578.5	15.6	15.6	1880	0.860245	0	1880	2118.95
ii723		190	0.86	210.7	74.7	665.5	8.6	8.6	1910	0.982182	0	1910	1924.96
ii726		190	1.52	306.1	80.2	663.5	14.3	14.3	1925	0.944206	0	1925	1994.16
ii734		190	1.13	185.7	112.7	662	17.1	17.1	1925	0.773593	0	1925	2417.01
ii721		165	2.82	363.3	80.2	579.5	9.4	9.4	1940	1.03908	0	1940	1835.21
ib256	L-20	169	7.5	360	70.8	1768	20	20	2090		0	2090	1908.94
ii722		190	1.94	256.4	74.7	662.5	10	10	2203	1.0774	0	2203	2023.81
ib252	D-20	169	7.5	360	70.8	760	20	20	2240		0	2240	2043.37
ii728		165	2.82	363.3	112.7	578.5	6.8	6.8	2246	0.892046	0	2246	2492.88
ii732		190	1.94	256.4	112.7	664.5	17	17	2386	0.909224	0	2386	2553.66
ii733		190	1.52	306.1	112.7	660.5	12.9	12.9	2420	0.861177	0	2420	2746.09
ii636		190	1.13	185.7	113.9	662	8.5	8.5	2438	0.839562	0	2438	2867.84
ii761		219	6	325	56.1	1000	25	25	2450	0.983777	0	2450	2426.55
ii905		360	6	498	59	1760	180	180	2537	0.888185	0	2537	2278.37
ii729		190	1.94	256.4	112.7	661.5	6.5	6.5	2683	0.86982	0	2683	3057.67
ii1043		193.7	8	444	142	3315	5	5	2703	0.719644	0	2703	3664.02
ii1094		219.1	16	374	168.96	3640	50	50	3293	0.939337	0	3293	3258.45
ii902		480	6	468	31.5	2120	240	240	3323	1.00079	0	3323	2688.03
ii908		300	12	479	31.5	1580	150	150	3683	1.2904	0	3683	2408.99
ii906		480	6	468	59	2120	240	240	3895	0.934383	0	3895	3296.06
ii901		360	6	498	31.5	1760	60	60	4294	0.958424	0	4294	4107.44
ii1093		219.1	16	374	173.76	3640	20	20	4340	0.849478	0	4340	4899.43
ii903		600	6	517	31.5	2480	300	300	4590	0.948886	0	4590	3944.16
ii1096		273	10	412	176.64	4450	50	50	5079	1.09093	0	5079	4176.64
ii909		480	12	489	31.5	2120	240	240	5135	0.956231	0	5135	4475.86
ii1097		273	16	401	172.8	4450	50	50	5288	0.921376	0	5288	5290.42
ib18	C8	127	3.02	270	48.7	1714	6.35	6.35	804		0	804	736.87
												10000	10000
												10000	10000
												10000	10000
