# Supplementary material for: Symbolic regression for strength prediction of eccentrically loaded concrete-filled steel tubular columns
Source: Sci Rep. 2025 Jan 24;15:3085. doi: 10.1038/s41598-025-85371-x (PMC11761456; doi:10.1038/s41598-025-85371-x)
Supplement: Supplementary file 8 — Supplementary Material 8 [file 41598_2025_85371_MOESM8_ESM.xlsx]

## Sheet: Sheet1
D	t	L	Fy	fc	et	eb	P_exp	P_pred
76	2.2	1947	435	58	15	15	121	133.923
76	2.2	1487	435	58	15	15	162	167.207
76	2.2	1262	435	58	15	15	184	186.825
190	1.94	662.5	256.4	74.7	10	10	2203	2117.66
139.6	4	3270	374	62	25	25	555.9	529.625
108	4.5	1674	291	22.4	13.5	13.5	421.4	402.457
169	7.5	760	360	70.8	40	40	1580	1629.39
108.55	4.6	325.7	272.129	29.7051	27	27	531.702	490.359
76	2.2	802	435	58	15	15	246	227.567
169	7.5	760	360	70.8	20	20	2240	2117.92
108.55	4.6	814.1	272.129	29.7051	22.5	22.5	432.032	476.023
200	3	2000	303.5	46.8	30	30	1132	1254.54
165	2.82	579.5	363.3	80.2	17.9	17.9	1653	1601.62
166	5	1699.84	296.262	41.0044	20	20	1275.3	1214.87
100	1.9	1500	404	97.3	15	15	478	437.612
101.5	2.4	2175	410	58	30	20	244	243.89
190	1.13	662	185.7	112.7	17.1	17.1	1925	2149.04
100	1.9	1500	404	111.694	30	30	320	318.096
132	5	1683	291	24	32.5	32.5	490	512.469
100	3	3135	322	36.68	50	50	95.75	95.1283
76.1	3.2	1375	332	85	10	10	237	256.71
108.55	4.6	1628	271.85	30.7	29.5	29.5	362.6	351.051
190	1.94	661.5	256.4	112.7	6.5	6.5	2683	2840.73
108	4.6	2040	291.06	24.8	20	20	333.2	337.31
106	3	418	298.9	37.1	45	45	255.78	279.627
101.6	5	3135	320	38.67	20	20	212.48	224.025
101.5	2.4	2175	410	58	50	-10	256	255.205
101.6	5	3135	320	86.39	20	20	246.82	240.214
106	3	463.75	299.205	36.6635	24	24	405.153	424.62
108	4.16	2380	341.33	37.3	35.92	35.92	250.88	227.674
101.7	2.4	1947	410	58	20	20	275	280.004
108	4.6	2040	291.06	24.8	74.1	74.1	145.04	160.703
193.7	8	3315	444	142	5	5	2703	2899.64
108	4.5	1674	291	24	27	27	367.5	343.611
219	6	1000	325	58	75	75	1332.8	1322.91
219	4	1000	325	54.2	25	25	1695.4	2002.55
165.2	4.17	4956	358.7	40.9	21	21	478	470.109
219.1	16	3640	374	173.76	20	20	4340	3666
108.55	4.6	1628	271.85	30.7	29.4	29.4	382	351.608
165.2	4.5	1982	413.982	33.7043	103.2	103.2	386.514	406.052
240	6	1400	489	31.5	120	120	1277	1321.11
166	5	1990	277.3	41.12	40	40	916	877.309
127	2.8448	1409.7	270.274	73.9001	6.35	6.35	1045.23	906.531
159	4.5	2716	433	64.5	10	10	1220	1120.69
139.6	4	2135	374	62	25	25	605.7	650.055
101.5	2.4	2175	410	58	50	-20	266	276.861
101.6	5	2135	320	95.43	20	20	330.4	408.636
219	4	1000	325	54.2	50	50	1521	1358.39
106	3	463.75	299.205	36.6635	45	45	256.041	276.77
166	5	1699.84	294.3	41.0044	20	20	1177.2	1216.8
159	6	2135	444	91.4	50	50	1033	946.435
166	5	870	295.96	41.096	20	20	1523.9	1455.53
106	3	450.5	299	35.2	47.7	47.7	254.8	262.893
600	6	2480	517	31.5	300	300	4590	6998.73
165	2.82	578.5	363.3	112.7	6.8	6.8	2246	2232.82
108.6	4.6	326	271.9	30.7	16.19	16.19	612	605.909
166	5	1495	297.9	43.3683	40	0	1093	1126.62
165.2	4.17	3965	358.7	40.9	21	21	618	615.793
108	4.6	2040	291.06	24.8	59.28	59.28	170.52	174.953
166	5	710.48	286.452	41.0044	30	30	1128.15	1225.66
166	5	710.48	279.585	37.8351	60	60	735.75	751.613
106	3	418	298.9	37.1	24	24	404.74	429.164
219	6	1000	325	54.1	100	100	960.4	984.272
76	2	1555	275	41.6	25	25	130	95.1354
190	1.94	664	256.4	41	16.2	16.2	1284	1314.93
100	3	3135	322	39.43	20	20	140.32	162.115
166	5	2700.82	286.452	26.6266	100	100	333.54	343.724
190	1.13	663.5	185.7	41	8.5	8.5	1229	1251.68
108	4	2890	341.33	37.3	60	60	145.04	142.169
108.55	4.6	814	271.85	30.7	11.3	11.3	615.44	570.785
166	5	3700.14	292.338	26.6266	20	20	656.289	638.674
101.6	5	2135	320	81.66	50	50	213.46	213.476
166	5	3700.14	284.49	26.6266	40	40	480.69	500.753
108.5	4.75	353	300.86	21.5	16.38	16.38	669.34	592.776
166	5	665	313.6	43.3683	20	0	1470	1546.04
165.2	4.5	3965	422	40.9	103.2	103.2	277	271.195
219	6	1000	325	56.1	25	25	2450	2582.01
169	7.5	1768	360	70.8	40	40	1230	1476.56
101.7	2.4	1947	410	58	50	50	158	155.651
108.55	4.6	814	271.85	30.7	30.5	30.5	411.6	402.857
108.6	4.6	326	271.9	30.7	27.02	27.02	431	494.497
165.2	4.5	2974	422	40.9	103.2	103.2	330	328.078
108	4	2520	341.33	37.3	59.28	59.28	188.16	153.329
108	4.8	1701	291	22.4	13.5	13.5	392	404.594
300	12	1580	479	31.5	150	150	3683	2869.92
108	4.5	1674	291	28	18	18	323.4	401.094
190	0.86	665.5	210.7	74.7	8.6	8.6	1910	1848.32
165.2	4.5	1982	413.982	33.7043	62	62	570.942	556.203
165.2	4.5	1982	422	40.9	20.7	20.7	947	981.626
101.6	5	3135	320	72.49	50	50	153.16	142.105
169	6.55	3327	298	25.8	47.6	47.6	625	609.008
101.5	2.4	2175	410	58	50	20	196	197.301
103.3	2.02	336	300.86	21.5	26.03	26.03	313.6	289.6
166	5	869.84	296.262	41.0044	20	20	1525.45	1454.28
101.7	2.4	1756	300	57	15	15	309	311.039
103.01	2	335	300.86	21.5	10.4	10.4	284.5	333.957
101.5	2.4	2175	410	58	50	10	215	215.601
273	16	4450	401	172.8	50	50	5288	5297.79
139.6	4	3040	374	62	25	25	610.3	578.022
101.5	2.4	2175	410	58	50	50	157	151.473
101.6	5	3135	320	39.56	50	50	144.83	138.533
101.7	2.4	1756	300	57	25	25	240	238.218
108.55	4.6	1628.3	272.129	29.7051	26.5	26.5	344.331	361.95
132	4.5	2060	341.33	24.8	86.1	86.1	270.48	267.853
108	4.6	2040	291.06	24.8	74.1	74.1	162.68	160.703
165.2	4.17	4956	358.7	40.9	105	105	270	268.033
165.2	4.17	1322	358.7	40.9	63	63	688	658.192
108.55	4.6	814	271.85	30.7	32.4	32.4	378.28	386.965
108	4.5	1674	291	28	18	18	401.8	401.094
106	3	418	298.9	37.1	14	14	531.16	534.375
76.1	2.6	995	341	85	10	10	279	284.621
166	5	710	279.3	38.208	40	40	989.8	1001.51
480	6	2120	468	31.5	240	240	3323	3297.43
101.5	2.4	2175	410	58	20	0	367	353.544
200	3	2000	303.5	46.8	30	30	1280	1254.54
166	5	869.84	304.11	41.0044	100	100	490.5	511.98
219	4	1000	325	49.3	75	75	986.9	977.369
108	4.6	2040	291.06	24.8	30	30	292.04	281.693
165	2.82	579.5	363.3	80.2	9.4	9.4	1940	1874.45
76	2.2	2172	435	58	15	15	107	116.098
100	5	2135	322	70.16	20	20	313.55	326.654
108	4.6	2040	291.06	24.8	49.4	49.4	192.08	199.865
160.1	5.7	3135	322	87.38	20	20	1012.5	1027.83
166	5	2700.82	286.452	26.6266	40	40	585.657	598.682
166	5	665	313.6	43.3683	40	0	1245	1236.74
127	3.0226	1714.5	270.274	65.8229	6.35	6.35	804.096	807.352
76	2.2	1717	435	58	15	15	141	146.741
108	4.6	2040	291.06	24.8	20	20	343	337.31
166	5	710	277.34	38.208	10	10	1641.5	1603.64
108.1	4.21	351	300.86	21.5	5.41	5.41	776.16	719.984
100	3	3135	322	79.55	50	50	102.75	103.996
106	3	418	298.9	37.1	32	32	344.96	356.155
132	4.5	2050	341.33	24.8	98.4	98.4	225.4	243.29
166	5	3700.14	304.11	26.6266	100	100	304.11	302.072
139.6	4	2125	374	62	25	25	608.2	651.201
106	3	418	298.9	37.1	7	7	602.7	603.044
100	5	2135	322	30.54	50	50	161.26	162.634
106	3	450.5	299	35.2	33.9	33.9	345	340.276
360	6	1760	498	31.5	60	60	4294	4264.43
100	3	3135	322	71.74	20	20	159.55	161.24
76	2	1330	275	0.1	15	15	118	116.426
165	2.82	580.5	363.3	48.3	7	7	1525	1471.72
108.55	4.6	1628.3	272.129	29.7051	33.7	33.7	302.639	325.053
108.55	4.6	814.1	272.129	29.7051	16	16	494.326	521.362
190	1.94	663	256.4	74.7	20.8	20.8	1730	1723.45
101.6	1.6	1565	218	67.4	10	10	315	327.902
165.2	4.5	4956	422	40.9	62	62	309	307.697
108.55	4.6	814.1	272.129	29.7051	38.2	38.2	345.999	351.976
166	5	1990	277.3	43.3683	20	0	1225	1227.08
166	5	1699.84	294.3	41.0044	60	60	686.7	682.09
166	5	1990	279.3	41.12	40	40	896	876.638
166	5	1990	290.1	41.12	60	-20	882	842.869
166	5	2240	285.2	27.84	40	-20	860	883.254
101.5	2.4	2175	410	58	40	-40	385	376.13
166	5	869.84	313.92	41.0044	100	100	510.12	525.093
159	6	2135	380	109.8	20	20	1462	1497.4
139.6	4	4400	374	62	25	25	333.9	341.986
169	7.5	1768	360	70.8	60	60	1250	1185.06
166	5	1990	277.3	41.12	100	100	515	485.374
166	5	665	313.6	43.3683	20	0	1519	1546.04
125	5	3135	322	87.98	20	20	474.17	473.184
108.55	4.6	1628	271.85	30.7	41.4	41.4	303.8	286.311
108.55	4.6	814	271.85	30.7	28.4	28.4	431.2	424.604
101.5	2.4	2175	410	58	30	-10	340	342.077
166	5	869.84	296.262	41.0044	60	60	816.192	796.404
101.5	2.4	2175	410	58	50	-50	344	353.013
141	5	3327	293	29	31.8	31.8	417	413.199
134	4.8	1641.5	291	24	32.3	32.3	529.2	535.479
101.5	2.4	2175	410	58	50	-20	266	276.861
169.164	7.2898	3327.4	311.974	26.7194	38.1	38.1	738.334	737.771
101.7	2.4	1756	300	57	10	10	361	353.788
166	5	2700.82	249.174	26.6266	60	60	463.032	468.914
165.2	4.17	1982	358.7	40.9	105	105	400	407.588
100	3	2135	322	65.79	20	20	248.58	249.984
108.6	4.6	326	271.9	30.7	10.78	10.78	674	665.854
139.6	4	3270	374	62	25	25	569	529.625
108.6	4.6	326	271.9	30.7	32.39	32.39	433	450.021
125	5	3135	322	96.97	50	50	317.9	323.24
168.91	5.6642	3327.4	294.985	35.1313	47.625	47.625	599.834	608.282
165.2	4.17	1982	358.7	40.9	63	63	578	568.092
166	5	1990	290.1	43.3683	60	-20	809	849.409
166	5	1330	290.1	43.3683	20	-20	1460	1531.45
480	12	2120	489	31.5	240	240	5135	5141.06
219	4	1000	325	52	75	75	1017.2	992.174
166	5	1495	297.9	41.12	100	100	582	545.336
166	5	2240	303.8	27.84	40	-20	907	909.731
127	3.2512	2032	270.274	42.2471	15.875	15.875	526.1	531.962
100	3	2135	322	32.7	20	20	181.56	209.23
166	5	2700	286.16	27.808	100	100	333.2	346.858
132	5	2040	291.06	24.8	5	5	813.4	757.248
200	3	2000	303.5	46.8	30	30	1234	1254.54
140	9.75	3327	273	18.4	31.8	31.8	548	539.879
132	4.5	1650	291	24	32.2	32.2	548.8	516.254
101.7	2.4	1947	410	58	30	30	220	222.94
76.1	3.2	995	332	85	10	10	306	310.347
100	1.9	1500	404	111.694	15	15	456	462.314
166	5	2700.82	289.395	26.6266	60	60	478.728	480.504
100	3	2135	322	34.5	50	50	117.49	123.869
166	5	869.84	296.262	41.0044	60	60	799.515	796.404
169	5.26	3327	309	36.8	38.1	38.1	702	683.271
101.6	1.6	1313	218	67.4	10	10	350	358.285
127	1.6256	2032	193.053	45.1362	22.225	22.225	343.759	350.797
108	4.8	1701	291	22.4	10.8	10.8	382.2	420.632
108	3.9	1674	291	22.4	10.8	10.8	392	404.496
101.6	1.6	2322.5	218	67.4	30	30	126	123.584
134	4.8	1675	291	24	22.1	22.1	537.4	587.277
103	4.83	335	300.86	21.5	25.9	25.9	289.1	389.085
108	4.6	2040	291.06	24.8	30	30	264.6	281.693
100	5	2135	322	61	50	50	183.81	176.541
106	3	450.5	299	35.2	7.4	7.4	602.7	589.352
108	4.5	1701	291	22.4	27	27	362.6	339.408
193.7	8	3315	444	40	5	5	1871	1867.78
165	2.82	580	363.3	48.3	17.2	17.2	1123	1189.44
101.5	2.4	2175	410	58	20	-10	411	389.525
166	5	869.84	289.395	41.0044	20	20	1432.26	1437.53
165.2	4.17	2974	358.7	40.9	63	63	468	465.791
165.2	4.5	661	413.982	33.7043	20.7	20.7	1213.5	1199.4
106	3	450.5	299	35.2	25.4	25.4	404.7	408.515
101.7	2.4	1756	300	57	20	20	275	273.017
165.2	4.5	661	413.982	33.7043	62	62	754.389	744.903
127	1.78	2032	193	34.2	15.9	15.9	354	357.438
166	5	1990	279.3	41.12	100	100	477	483.901
139.6	4	4670	374	62	25	25	342.4	334.535
76	2	1555	275	0.1	15	15	98	102.193
165.2	4.5	3965	413.982	33.7043	103.2	103.2	276.642	266.587
360	6	1760	498	59	180	180	2537	2538.36
101.5	2.4	2175	410	58	40	10	243	242.016
219	4	1000	325	49.3	50	50	1235.8	1290.29
100	1.9	1500	404	97.3	30	30	320	307.672
169	7.5	760	360	70.8	100	100	820	818.644
165.2	4.17	3965	358.7	40.9	105	105	280	283.089
139.6	4	4400	374	62	25	25	336.2	341.986
166	5	1699.84	294.3	41.0044	40	40	873.09	887.048
132	4.5	1650	291	24	11	11	779.1	707.335
132	5	2040	291.06	24.8	30	30	529.2	495.698
101.6	1.6	1817.5	218	67.4	10	10	280	296.027
120	2.65	1400	340	29.2611	14	14	590	547.353
76.1	2.6	1375	341	85	10	10	241	238.739
100	3	2135	322	93.01	50	50	154.24	147.342
101.5	2.4	2175	410	58	50	30	183	180.773
139.6	4	4670	374	62	25	25	336.2	334.535
165.2	4.17	4956	358.7	40.9	63	63	319	315.262
76.1	3.2	615	332	85	10	10	388	384.502
108	4.8	1701	291	22.4	10.8	10.8	416.5	420.632
108.55	4.6	814.1	272.129	29.7051	30.5	30.5	386.808	398.255
101.7	2.4	1947	410	58	25	25	240	247.734
132	4.5	1650	291	24	27.9	27.9	529.2	543.078
159	6	2135	377	40.1	50	50	587	616.533
132	5	1683	291	24	20.5	20.5	577.2	583.708
139.6	4	800	374	62	25	25	756.9	829.113
165	2.82	578.5	363.3	112.7	15.6	15.6	1880	1923.89
190	0.86	663	210.7	41	13.9	13.9	1017	1048.58
127	1.7272	1714.5	193.053	65.8229	6.35	6.35	850.927	789.572
125	5	3135	322	97.92	50	50	322.97	324.369
139.6	4	4400	374	62	25	25	342.4	341.986
166	5	1699.84	294.3	41.0044	40	40	887.805	887.048
132	4.5	1650	291	24	22	22	583.1	585.359
166	5	1699.84	296.262	41.0044	100	100	468.918	488.859
190	0.86	662	210.7	41	7.4	7.4	1219	1205.68
165.2	4.5	2974	413.982	33.7043	62	62	460.089	457.808
108	4.5	1674	291	22.4	27	27	328.3	341.428
166	5	1990	277.3	41.12	20	20	1225	1180.26
165.2	4.5	661	422	40.9	103.2	103.2	554	558.956
166	5	665	313.6	41.12	100	100	637	582.382
166	5	2990	289.1	27.84	20	-20	1094	1035.1
108.1	4.33	351	300.86	21.5	21.73	21.73	562.52	529.417
165.2	4.17	2974	358.7	40.9	21	21	767	781.842
165.2	4.17	1322	358.7	40.9	21	21	1076	1101.99
139.6	4	1070	374	62	25	25	813.8	831.37
200	3	2000	303.5	46.8	30	30	1291	1254.54
132	4.5	2050	341.33	24.8	73.8	73.8	307.72	297.208
101.5	2.4	2175	410	58	30	-20	384	372.139
166	5	710	313.6	38.208	40	40	1038.8	1027.34
134	4.5	1641.5	291	24	18.2	18.2	686	645.742
160.1	5.7	3135	322	74.75	50	50	642.16	662.895
190	1.52	660.5	306.1	112.7	12.9	12.9	2420	2396.47
166	5	2700.82	329.616	26.6266	20	20	784.8	807.511
165.2	4.5	4956	422	40.9	20.7	20.7	479	482.227
169	5.66	3327	295	28.9	47.6	47.6	600	584.896
88.9	5.842	1422.4	399.896	41.3685	7.62	7.62	356.303	363.626
139.6	4	4670	374	62	25	25	333	334.535
132	4.5	2050	341.33	24.8	48.2	48.2	405.72	386.892
108.55	4.6	814.1	272.129	29.7051	11.3	11.3	543.965	564.79
165.2	4.5	4956	413.982	33.7043	20.7	20.7	478.728	472.634
101.7	2.4	1947	410	58	15	15	309	315.04
101.5	2.4	2175	410	58	30	0	318	311.5
165.2	4.5	2974	413.982	33.7043	20.7	20.7	741.636	754.177
108.55	4.6	814	271.85	30.7	22.45	22.45	470.4	482.619
166	5	870	279.3	41.096	40	40	1038.8	1027.72
132	4.5	1650	291	24	11	11	676.2	707.335
108.55	4.6	1628.3	272.129	29.7051	29.5	29.5	323.828	344.455
132	4.5	1650	291	24	18.2	18.2	597.8	621.021
166	5	1495	297.9	43.3683	40	0	1147	1126.62
108.55	4.6	1628.3	272.129	29.7051	33.9	33.9	301.952	324.099
180	6	800	275	45.6065	60	60	930	981.389
108	4.21	351	300.86	21.5	16.25	16.25	623.28	597.914
165.2	4.5	2974	413.982	33.7043	103.2	103.2	330.597	323.978
166	5	869.84	298.224	41.0044	40	40	1020.24	1025.86
101.6	1.6	1312.5	218	67.4	30	30	190	195.268
166	5	710.48	277.623	37.8351	10	10	1569.6	1596.08
165.2	4.5	4956	422	40.9	103.2	103.2	238	241.465
169	7.5	1768	360	70.8	100	100	590	646.12
100	5	2135	322	35.39	20	20	270.02	281.677
132	4.5	1650	291	24	32.5	32.5	509.6	513.982
108	4.8	1701	291	22.4	18	18	392	384.731
165.2	4.17	3965	358.7	40.9	63	63	350	361.09
108	4	2910	341.33	37.3	77.5	77.5	135.24	133.001
108	4.6	2040	291.06	24.8	69.16	69.16	176.4	166.899
100	3	3135	322	90.4	50	50	160.8	135.59
108.55	4.6	1628	271.85	30.7	33.9	33.9	362.6	331.222
139.6	4	4670	374	62	25	25	333.9	334.535
166	5	2990	285.2	28.1833	20	-20	1022	1027.78
166	5	1699.84	294.3	41.0044	60	60	686.7	682.09
108	4.9	1674	291	28	13.5	13.5	465.5	449.156
106	3	1500	298.9	37.1	24	24	279.3	292.706
106	3	463.75	299.205	36.6635	60	60	200.124	204.526
166	5	3700.14	249.861	26.6266	40	40	497.367	493.251
166	5	710.48	296.262	37.8351	60	60	843.66	800.776
139.6	4	1230	374	62	25	25	874.7	829.751
108.55	4.6	1628	271.85	30.7	26.55	26.55	382.2	367.694
101.7	2.4	1947	410	58	40	40	188	186.343
165.2	4.5	1982	413.982	33.7043	20.7	20.7	947.646	940.38
76.1	2.6	520	341	85	10	10	425	385.168
166	5	2700.82	286.452	26.6266	40	40	588.6	598.682
120	2.65	360	340	15.32	14	14	533	529.091
190	1.52	662	306.1	48.3	15.5	15.5	1260	1304.04
76	2.2	1981	300	57	15	15	107	107.962
139.6	4	3270	374	62	25	25	540.95	529.625
169	7.5	1768	360	70.8	40	40	1500	1476.56
106	3	1353	298.9	37.1	24	24	283.22	305.59
132	5	2040	291.06	24.8	18	18	475.2	541.548
169	7.5	760	360	70.8	60	60	1234	1246.74
165.2	4.5	1322	413.982	33.7043	103.2	103.2	434.583	458.091
108.55	4.6	814	271.85	30.7	38.25	38.25	365.54	354.553
101.5	2.4	2175	410	58	40	-10	281	290.683
132	5	1683	291	24	16.5	16.5	607.6	627.639
108.6	4.6	326	271.9	30.7	35.52	35.52	445	432.419
101.6	5	3135	320	71.86	20	20	231.35	232.6
101.5	2.4	2175	410	58	40	30	197	196.596
101.6	5	3135	320	96.74	50	50	164.95	163.552
165.2	4.17	660.8	358.7	40.9	105	105	558	539.009
169	8.81	3302	323	22.5	47.6	47.6	758	743.104
120	2.65	1400	340	23.9092	31	31	412	395.1
166	5	1495	297.9	43.3683	20	0	1465	1431.03
100	3	3135	322	94.56	20	20	160.33	166.656
159	6	2135	487	110.7	20	20	1525	1531.99
100	1.9	1500	404	111.694	15	15	478	462.314
140	9.6	3327	273	28.2	31.8	31.8	548	567.048
120	2.65	360	340	29.2611	14	14	600	606.549
105.3	3.1	342	300.86	21.5	31.91	31.91	352.8	351.094
159	4.5	2500	433	64.5	10	10	1230	1188
103	1.81	335	300.86	21.5	15.55	15.55	333.2	312.923
101.6	1.6	807.5	218	67.4	30	30	235	237.658
139.6	4	4400	374	62	25	25	333	341.986
76.1	2.6	615	341	85	10	10	327	353.232
169	7.5	1768	360	70.8	20	20	2090	1970.39
76	2.2	1756	300	57	15	15	121	125.071
139.6	4	1310	374	62	25	25	756.9	801.143
219	4	1000	325	48.3	25	25	1646.4	1817.16
101.5	2.4	2175	410	58	50	0	237	235.326
169	5.1	3327	309	37.8	47.6	47.6	622	603.608
101.6	1.6	1817.5	218	67.4	30	30	140	149.96
106	3	463.75	299.205	36.6635	32	32	345.312	352.763
76.1	3.2	1755	332	85	10	10	185	195.251
166	5	1330	290.1	43.3683	20	-20	1568	1531.45
165.2	4.5	1322	413.982	33.7043	20.7	20.7	1040.84	1048.83
165.2	4.17	1322	358.7	40.9	105	105	448	456.867
132	4.5	1650	291	24	24.2	24.2	583.1	570.178
165.2	4.17	660.8	358.7	40.9	21	21	1265	1259.56
166	5	665	313.6	43.3683	40	0	1240	1236.74
166	5	2700.82	329.616	26.6266	20	20	809.325	807.511
125	5	3135	322	107.33	20	20	489.47	484.312
101.6	1.6	807.5	218	67.4	10	10	430	429.545
108.6	4.6	326	271.9	30.7	37.8	37.8	433	417.949
165.2	4.5	3965	413.982	33.7043	20.7	20.7	609.201	608.482
190	0.86	665	210.7	74.7	17.9	17.9	1532	1523.88
106	3	450.5	299	35.2	14.8	14.8	531.2	518.557
219.1	16	3640	374	168.96	50	50	3293	3300.62
190	1.94	661	256.4	41	8.6	8.6	1533	1507.33
166	5	3700.14	292.338	26.6266	20	20	627.84	638.674
159	6	2135	376	75.7	50	50	870	868.132
166	5	710.48	296.262	41.0044	100	100	564.075	531.269
140.97	5.0038	3327.4	293.441	35.2573	31.75	31.75	416.496	424.972
101.6	1.6	1312.5	218	67.4	10	10	350	358.355
76.1	2.6	1755	341	85	10	10	190	188.208
100	1.9	1500	404	97.3	15	15	456	437.612
166	5	3700.14	298.224	26.6266	60	60	396.324	398.002
219	4	1000	325	48.3	100	100	669.3	718.681
108.55	4.6	814	271.85	30.7	24.5	24.5	546.84	468.288
100	1.9	1500	404	97.3	30	30	297.5	307.672
76	2.2	841	300	57	15	15	208	211.871
200	3	2000	303.5	46.8	30	30	1215	1254.54
76	2.2	2402	435	58	15	15	96	105.845
166	5	1495	297.9	43.3683	20	0	1431	1431.03
190	1.13	662	185.7	113.9	8.5	8.5	2438	2489.87
106	3	450.5	299	35.2	63.6	63.6	199.9	196.149
101.5	2.4	2175	410	58	40	0	260	265.108
108.55	4.6	814.1	272.129	29.7051	24.5	24.5	424.479	459.929
108	4.6	2040	291.06	24.8	59.28	59.28	171.5	174.953
180	6	800	275	45.6065	120	120	550	573.093
160.1	5.7	3135	322	83.08	20	20	1011.5	1019.26
108	4	2960	341.33	37.3	10	10	276.36	297.286
139.6	4	800	374	62	25	25	813.8	829.113
190	1.52	663.5	306.1	80.2	14.3	14.3	1925	1897.59
108	4	2940	341.33	37.3	38.75	38.75	205.8	194.534
139.6	4	1250	374	62	25	25	835.2	823.991
108.6	4.6	326	271.9	30.7	21.61	21.61	551	548.288
127	3.2512	2032	270.274	45.1362	22.225	22.225	503.183	488.653
76	2	1105	275	0.1	15	15	137	129.119
160.1	5.7	3135	322	98.5	50	50	686.21	715.282
108.55	4.6	1628.3	272.129	29.7051	41.4	41.4	271.05	283.174
166	5	710.48	249.174	41.0044	30	30	1201.72	1202.63
165.2	4.5	1982	422	40.9	62	62	571	569.093
101.7	2.4	1947	410	58	10	10	361	353.811
165.2	4.17	660.8	358.7	40.9	63	63	767	734.651
480	6	2120	468	59	240	240	3895	3918.55
101.5	2.4	2175	410	58	40	-20	331	322.727
169.164	7.1882	3327.4	311.974	25.6751	47.625	47.625	652.643	649.326
190	1.94	664.5	256.4	112.7	17	17	2386	2375.69
169.164	5.2578	3327.4	308.885	45.8448	38.1	38.1	701.467	709.323
166	5	710.48	296.262	41.0044	100	100	510.12	531.269
76	2.2	1032	435	58	15	15	208	207.287
127.254	1.8288	1409.7	193.053	73.9001	6.35	6.35	964.517	913.288
106	3	418	298.9	37.1	60	60	199.92	205.989
108.55	4.6	814.1	272.129	29.7051	32.4	32.4	374.448	383.271
166	5	3700.14	298.224	26.6266	60	60	394.362	398.002
273	10	4450	412	176.64	50	50	5079	5040.52
108	4.5	1674	291	22.4	13.5	13.5	392	402.457
108.55	4.6	1628	271.85	30.7	33.75	33.75	362.6	331.98
101.6	1.6	2322.5	218	67.4	10	10	220	234.329
108	4.6	2040	291.06	24.8	52.5	52.5	197.96	191.651
139.6	4	800	374	62	25	25	835.2	829.113
139.6	4	3270	374	62	25	25	484.11	529.625
106	3	463.75	299.205	36.6635	14	14	531.702	530.212
100	3	2135	322	71.64	50	50	151.59	135.461
139.6	4	2130	374	62	25	25	678.6	650.627
165.2	4.5	3965	422	40.9	62	62	350	366.103
219	4	1000	325	48.3	125	125	579.2	613.766
108.55	4.6	814.1	272.129	29.7051	28.4	28.4	399.758	418.892
166	5	1990	277.3	43.3683	20	0	1156	1227.08
134	4.5	1641.5	291	24	25.2	25.2	607.6	584.244
240	6	1400	489	59	120	120	1438	1422.25
219	4	1000	325	54.1	100	100	825.2	770.692
108.55	4.6	814	271.85	30.7	16	16	540.96	527.773
165.2	4.5	1322	413.982	33.7043	62	62	658.251	648.809
108	4.8	1701	291	24	27	27	343	344.708
108.55	4.6	1628.3	272.129	29.7051	28.5	28.5	328.831	349.917
101.5	2.4	2175	410	58	40	-30	344	348.139
165.2	4.17	1982	358.7	40.9	21	21	937	962.117
101.5	2.4	2175	410	58	20	20	282	273.318
190	1.13	664	185.7	41	18.9	18.9	1023	1029.03
100	3	2135	322	95.63	20	20	271.04	278.704
219	6	1000	325	54.1	125	125	770.3	785.475
108	4.5	2700	341.33	37.3	8.38	8.38	443.94	402.267
165.2	4.17	2974	358.7	40.9	105	105	319	332.272
127	3.02	1714	270	48.7	6.35	6.35	804	756.703
108	4	2440	341.33	37.3	78.5	78.5	148.96	144.591
108.55	4.6	1628	271.85	30.7	28.5	28.5	392	356.835
76	2.2	611	300	57	15	15	246	239.907
100	1.9	1500	404	111.694	30	30	297.5	318.096
166	5	1495	297.9	41.12	100	100	568	545.336
159	6	2135	377	39.9	20	20	851	919.888
219	6	1000	325	59.4	50	50	1862	1865.6
132	5	2040	291.06	24.8	60	60	286.16	301.45
