# Supplementary material for: Symbolic regression for strength prediction of eccentrically loaded concrete-filled steel tubular columns
Source: Sci Rep. 2025 Jan 24;15:3085. doi: 10.1038/s41598-025-85371-x (PMC11761456; doi:10.1038/s41598-025-85371-x)
Supplement: Supplementary file 9 — Supplementary Material 9 [file 41598_2025_85371_MOESM9_ESM.xlsx]

## Sheet: Sheet1
D	t	L	Fy	fc	et	eb	P_exp	P_pred
76	2.2	1947	435	58	15	15	121	127.225
76	2.2	1487	435	58	15	15	162	192.323
76	2.2	1262	435	58	15	15	184	213.598
190	1.94	662.5	256.4	74.7	10	10	2203	2143.08
139.6	4	3270	374	62	25	25	555.9	502.318
108	4.5	1674	291	22.4	13.5	13.5	421.4	422.233
169	7.5	760	360	70.8	40	40	1580	1504.02
108.55	4.6	325.7	272.129	29.7051	27	27	531.702	417.438
76	2.2	802	435	58	15	15	246	239.358
169	7.5	760	360	70.8	20	20	2240	2125.4
108.55	4.6	814.1	272.129	29.7051	22.5	22.5	432.032	427.578
200	3	2000	303.5	46.8	30	30	1132	1254.96
165	2.82	579.5	363.3	80.2	17.9	17.9	1653	1446.87
166	5	1699.84	296.262	41.0044	20	20	1275.3	1236.23
100	1.9	1500	404	97.3	15	15	478	430.968
101.5	2.4	2175	410	58	30	20	244	236.873
190	1.13	662	185.7	112.7	17.1	17.1	1925	2170.63
100	1.9	1500	404	111.694	30	30	320	328.362
132	5	1683	291	24	32.5	32.5	490	492.597
100	3	3135	322	36.68	50	50	95.75	95.2793
76.1	3.2	1375	332	85	10	10	237	255.43
108.55	4.6	1628	271.85	30.7	29.5	29.5	362.6	385.846
190	1.94	661.5	256.4	112.7	6.5	6.5	2683	2990.51
108	4.6	2040	291.06	24.8	20	20	333.2	329.933
106	3	418	298.9	37.1	45	45	255.78	234.38
101.6	5	3135	320	38.67	20	20	212.48	218.156
101.5	2.4	2175	410	58	50	-10	256	282.991
101.6	5	3135	320	86.39	20	20	246.82	252.928
106	3	463.75	299.205	36.6635	24	24	405.153	398.378
108	4.16	2380	341.33	37.3	35.92	35.92	250.88	264.186
101.7	2.4	1947	410	58	20	20	275	307.17
108	4.6	2040	291.06	24.8	74.1	74.1	145.04	167.901
193.7	8	3315	444	142	5	5	2703	3319.65
108	4.5	1674	291	24	27	27	367.5	348.373
219	6	1000	325	58	75	75	1332.8	1261.96
219	4	1000	325	54.2	25	25	1695.4	1826.64
165.2	4.17	4956	358.7	40.9	21	21	478	502.547
219.1	16	3640	374	173.76	20	20	4340	4543.64
108.55	4.6	1628	271.85	30.7	29.4	29.4	382	385.846
165.2	4.5	1982	413.982	33.7043	103.2	103.2	386.514	402.791
240	6	1400	489	31.5	120	120	1277	1337.19
166	5	1990	277.3	41.12	40	40	916	938.953
127	2.8448	1409.7	270.274	73.9001	6.35	6.35	1045.23	982.619
159	4.5	2716	433	64.5	10	10	1220	1215.41
139.6	4	2135	374	62	25	25	605.7	665.836
101.5	2.4	2175	410	58	50	-20	266	282.991
101.6	5	2135	320	95.43	20	20	330.4	339.809
219	4	1000	325	54.2	50	50	1521	1388.48
106	3	463.75	299.205	36.6635	45	45	256.041	232.484
166	5	1699.84	294.3	41.0044	20	20	1177.2	1215.28
159	6	2135	444	91.4	50	50	1033	907.556
166	5	870	295.96	41.096	20	20	1523.9	1526.04
106	3	450.5	299	35.2	47.7	47.7	254.8	261.06
600	6	2480	517	31.5	300	300	4590	5052.3
165	2.82	578.5	363.3	112.7	6.8	6.8	2246	2514.75
108.6	4.6	326	271.9	30.7	16.19	16.19	612	606.973
166	5	1495	297.9	43.3683	40	0	1093	1158.29
165.2	4.17	3965	358.7	40.9	21	21	618	502.547
108	4.6	2040	291.06	24.8	59.28	59.28	170.52	182.153
166	5	710.48	286.452	41.0044	30	30	1128.15	1199.66
166	5	710.48	279.585	37.8351	60	60	735.75	808.416
106	3	418	298.9	37.1	24	24	404.74	399.848
219	6	1000	325	54.1	100	100	960.4	839.223
76	2	1555	275	41.6	25	25	130	130.391
190	1.94	664	256.4	41	16.2	16.2	1284	1229.45
100	3	3135	322	39.43	20	20	140.32	145.369
166	5	2700.82	286.452	26.6266	100	100	333.54	325.63
190	1.13	663.5	185.7	41	8.5	8.5	1229	1231.41
108	4	2890	341.33	37.3	60	60	145.04	138.027
108.55	4.6	814	271.85	30.7	11.3	11.3	615.44	591.61
166	5	3700.14	292.338	26.6266	20	20	656.289	649.776
101.6	5	2135	320	81.66	50	50	213.46	200.033
166	5	3700.14	284.49	26.6266	40	40	480.69	479.896
108.5	4.75	353	300.86	21.5	16.38	16.38	669.34	597.483
166	5	665	313.6	43.3683	20	0	1470	1538.77
165.2	4.5	3965	422	40.9	103.2	103.2	277	259.425
219	6	1000	325	56.1	25	25	2450	2086.59
169	7.5	1768	360	70.8	40	40	1230	1515.84
101.7	2.4	1947	410	58	50	50	158	177.061
108.55	4.6	814	271.85	30.7	30.5	30.5	411.6	425.094
108.6	4.6	326	271.9	30.7	27.02	27.02	431	467.549
165.2	4.5	2974	422	40.9	103.2	103.2	330	331.875
108	4	2520	341.33	37.3	59.28	59.28	188.16	165.484
108	4.8	1701	291	22.4	13.5	13.5	392	415.816
300	12	1580	479	31.5	150	150	3683	2713.39
108	4.5	1674	291	28	18	18	323.4	396.713
190	0.86	665.5	210.7	74.7	8.6	8.6	1910	1889.14
165.2	4.5	1982	413.982	33.7043	62	62	570.942	610.529
165.2	4.5	1982	422	40.9	20.7	20.7	947	970.532
101.6	5	3135	320	72.49	50	50	153.16	165.949
169	6.55	3327	298	25.8	47.6	47.6	625	623.981
101.5	2.4	2175	410	58	50	20	196	207.742
103.3	2.02	336	300.86	21.5	26.03	26.03	313.6	215.938
166	5	869.84	296.262	41.0044	20	20	1525.45	1488.38
101.7	2.4	1756	300	57	15	15	309	297.589
103.01	2	335	300.86	21.5	10.4	10.4	284.5	314.217
101.5	2.4	2175	410	58	50	10	215	210.465
273	16	4450	401	172.8	50	50	5288	5203.8
139.6	4	3040	374	62	25	25	610.3	602.1
101.5	2.4	2175	410	58	50	50	157	163.433
101.6	5	3135	320	39.56	50	50	144.83	128.418
101.7	2.4	1756	300	57	25	25	240	235.823
108.55	4.6	1628.3	272.129	29.7051	26.5	26.5	344.331	340.828
132	4.5	2060	341.33	24.8	86.1	86.1	270.48	270.902
108	4.6	2040	291.06	24.8	74.1	74.1	162.68	167.901
165.2	4.17	4956	358.7	40.9	105	105	270	264.9
165.2	4.17	1322	358.7	40.9	63	63	688	684.059
108.55	4.6	814	271.85	30.7	32.4	32.4	378.28	393.733
108	4.5	1674	291	28	18	18	401.8	396.713
106	3	418	298.9	37.1	14	14	531.16	518.209
76.1	2.6	995	341	85	10	10	279	286.13
166	5	710	279.3	38.208	40	40	989.8	992.646
480	6	2120	468	31.5	240	240	3323	3512.81
101.5	2.4	2175	410	58	20	0	367	392.793
200	3	2000	303.5	46.8	30	30	1280	1254.96
166	5	869.84	304.11	41.0044	100	100	490.5	502.853
219	4	1000	325	49.3	75	75	986.9	943.527
108	4.6	2040	291.06	24.8	30	30	292.04	290.639
165	2.82	579.5	363.3	80.2	9.4	9.4	1940	1945.53
76	2.2	2172	435	58	15	15	107	102.835
100	5	2135	322	70.16	20	20	313.55	308.296
108	4.6	2040	291.06	24.8	49.4	49.4	192.08	186.265
160.1	5.7	3135	322	87.38	20	20	1012.5	1013.6
166	5	2700.82	286.452	26.6266	40	40	585.657	596.209
166	5	665	313.6	43.3683	40	0	1245	1235.02
127	3.0226	1714.5	270.274	65.8229	6.35	6.35	804.096	890.549
76	2.2	1717	435	58	15	15	141	134.301
108	4.6	2040	291.06	24.8	20	20	343	329.933
166	5	710	277.34	38.208	10	10	1641.5	1624.63
108.1	4.21	351	300.86	21.5	5.41	5.41	776.16	741.92
100	3	3135	322	79.55	50	50	102.75	121.825
106	3	418	298.9	37.1	32	32	344.96	345.639
132	4.5	2050	341.33	24.8	98.4	98.4	225.4	238.109
166	5	3700.14	304.11	26.6266	100	100	304.11	301.074
139.6	4	2125	374	62	25	25	608.2	665.836
106	3	418	298.9	37.1	7	7	602.7	605.199
100	5	2135	322	30.54	50	50	161.26	168.86
106	3	450.5	299	35.2	33.9	33.9	345	344.759
360	6	1760	498	31.5	60	60	4294	3980.34
100	3	3135	322	71.74	20	20	159.55	164.74
76	2	1330	275	0.1	15	15	118	119.719
165	2.82	580.5	363.3	48.3	7	7	1525	1518.03
108.55	4.6	1628.3	272.129	29.7051	33.7	33.7	302.639	308.235
108.55	4.6	814.1	272.129	29.7051	16	16	494.326	498.892
190	1.94	663	256.4	74.7	20.8	20.8	1730	1742.85
101.6	1.6	1565	218	67.4	10	10	315	330.436
165.2	4.5	4956	422	40.9	62	62	309	323.498
108.55	4.6	814.1	272.129	29.7051	38.2	38.2	345.999	342.009
166	5	1990	277.3	43.3683	20	0	1225	1199.44
166	5	1699.84	294.3	41.0044	60	60	686.7	709.694
166	5	1990	279.3	41.12	40	40	896	925.61
166	5	1990	290.1	41.12	60	-20	882	863.08
166	5	2240	285.2	27.84	40	-20	860	868.5
101.5	2.4	2175	410	58	40	-40	385	321.226
166	5	869.84	313.92	41.0044	100	100	510.12	512.038
159	6	2135	380	109.8	20	20	1462	1442.46
139.6	4	4400	374	62	25	25	333.9	343.562
169	7.5	1768	360	70.8	60	60	1250	1283.23
166	5	1990	277.3	41.12	100	100	515	492.027
166	5	665	313.6	43.3683	20	0	1519	1538.77
125	5	3135	322	87.98	20	20	474.17	470.941
108.55	4.6	1628	271.85	30.7	41.4	41.4	303.8	303.157
108.55	4.6	814	271.85	30.7	28.4	28.4	431.2	441.424
101.5	2.4	2175	410	58	30	-10	340	343.121
166	5	869.84	296.262	41.0044	60	60	816.192	810.873
101.5	2.4	2175	410	58	50	-50	344	282.991
141	5	3327	293	29	31.8	31.8	417	415.612
134	4.8	1641.5	291	24	32.3	32.3	529.2	541.882
101.5	2.4	2175	410	58	50	-20	266	282.991
169.164	7.2898	3327.4	311.974	26.7194	38.1	38.1	738.334	730.73
101.7	2.4	1756	300	57	10	10	361	337.327
166	5	2700.82	249.174	26.6266	60	60	463.032	462.633
165.2	4.17	1982	358.7	40.9	105	105	400	385.829
100	3	2135	322	65.79	20	20	248.58	235.295
108.6	4.6	326	271.9	30.7	10.78	10.78	674	660.329
139.6	4	3270	374	62	25	25	569	502.318
108.6	4.6	326	271.9	30.7	32.39	32.39	433	446.617
125	5	3135	322	96.97	50	50	317.9	316.869
168.91	5.6642	3327.4	294.985	35.1313	47.625	47.625	599.834	631.923
165.2	4.17	1982	358.7	40.9	63	63	578	592.72
166	5	1990	290.1	43.3683	60	-20	809	822.446
166	5	1330	290.1	43.3683	20	-20	1460	1506.85
480	12	2120	489	31.5	240	240	5135	5039.32
219	4	1000	325	52	75	75	1017.2	997.622
166	5	1495	297.9	41.12	100	100	582	562.906
166	5	2240	303.8	27.84	40	-20	907	907.971
127	3.2512	2032	270.274	42.2471	15.875	15.875	526.1	516.769
100	3	2135	322	32.7	20	20	181.56	191.124
166	5	2700	286.16	27.808	100	100	333.2	337.391
132	5	2040	291.06	24.8	5	5	813.4	792.428
200	3	2000	303.5	46.8	30	30	1234	1254.96
140	9.75	3327	273	18.4	31.8	31.8	548	542.011
132	4.5	1650	291	24	32.2	32.2	548.8	528.14
101.7	2.4	1947	410	58	30	30	220	219.658
76.1	3.2	995	332	85	10	10	306	297.005
100	1.9	1500	404	111.694	15	15	456	478.742
166	5	2700.82	289.395	26.6266	60	60	478.728	467.027
100	3	2135	322	34.5	50	50	117.49	117.539
166	5	869.84	296.262	41.0044	60	60	799.515	810.873
169	5.26	3327	309	36.8	38.1	38.1	702	685.346
101.6	1.6	1313	218	67.4	10	10	350	348.092
127	1.6256	2032	193.053	45.1362	22.225	22.225	343.759	342.041
108	4.8	1701	291	22.4	10.8	10.8	382.2	401.799
108	3.9	1674	291	22.4	10.8	10.8	392	385.647
101.6	1.6	2322.5	218	67.4	30	30	126	121.67
134	4.8	1675	291	24	22.1	22.1	537.4	545.131
103	4.83	335	300.86	21.5	25.9	25.9	289.1	311.549
108	4.6	2040	291.06	24.8	30	30	264.6	290.639
100	5	2135	322	61	50	50	183.81	183.236
106	3	450.5	299	35.2	7.4	7.4	602.7	612.873
108	4.5	1701	291	22.4	27	27	362.6	353.621
193.7	8	3315	444	40	5	5	1871	1965.68
165	2.82	580	363.3	48.3	17.2	17.2	1123	1126.24
101.5	2.4	2175	410	58	20	-10	411	392.793
166	5	869.84	289.395	41.0044	20	20	1432.26	1461.24
165.2	4.17	2974	358.7	40.9	63	63	468	454.023
165.2	4.5	661	413.982	33.7043	20.7	20.7	1213.5	1229.29
106	3	450.5	299	35.2	25.4	25.4	404.7	376.012
101.7	2.4	1756	300	57	20	20	275	287.344
165.2	4.5	661	413.982	33.7043	62	62	754.389	740.295
127	1.78	2032	193	34.2	15.9	15.9	354	350.65
166	5	1990	279.3	41.12	100	100	477	473.243
139.6	4	4670	374	62	25	25	342.4	343.562
76	2	1555	275	0.1	15	15	98	102.715
165.2	4.5	3965	413.982	33.7043	103.2	103.2	276.642	280.929
360	6	1760	498	59	180	180	2537	2627.46
101.5	2.4	2175	410	58	40	10	243	245.563
219	4	1000	325	49.3	50	50	1235.8	1283.1
100	1.9	1500	404	97.3	30	30	320	295.595
169	7.5	760	360	70.8	100	100	820	698.202
165.2	4.17	3965	358.7	40.9	105	105	280	264.9
139.6	4	4400	374	62	25	25	336.2	343.562
166	5	1699.84	294.3	41.0044	40	40	873.09	875.688
132	4.5	1650	291	24	11	11	779.1	719.328
132	5	2040	291.06	24.8	30	30	529.2	479.771
101.6	1.6	1817.5	218	67.4	10	10	280	271.834
120	2.65	1400	340	29.2611	14	14	590	580.198
76.1	2.6	1375	341	85	10	10	241	246.635
100	3	2135	322	93.01	50	50	154.24	160.139
101.5	2.4	2175	410	58	50	30	183	185.301
139.6	4	4670	374	62	25	25	336.2	343.562
165.2	4.17	4956	358.7	40.9	63	63	319	331.187
76.1	3.2	615	332	85	10	10	388	379.232
108	4.8	1701	291	22.4	10.8	10.8	416.5	401.799
108.55	4.6	814.1	272.129	29.7051	30.5	30.5	386.808	384.443
101.7	2.4	1947	410	58	25	25	240	243.89
132	4.5	1650	291	24	27.9	27.9	529.2	537.895
159	6	2135	377	40.1	50	50	587	586.682
132	5	1683	291	24	20.5	20.5	577.2	576.773
139.6	4	800	374	62	25	25	756.9	811.316
165	2.82	578.5	363.3	112.7	15.6	15.6	1880	1899.62
190	0.86	663	210.7	41	13.9	13.9	1017	1051.95
127	1.7272	1714.5	193.053	65.8229	6.35	6.35	850.927	813.346
125	5	3135	322	97.92	50	50	322.97	318.806
139.6	4	4400	374	62	25	25	342.4	343.562
166	5	1699.84	294.3	41.0044	40	40	887.805	875.688
132	4.5	1650	291	24	22	22	583.1	592.639
166	5	1699.84	296.262	41.0044	100	100	468.918	433.406
190	0.86	662	210.7	41	7.4	7.4	1219	1233.41
165.2	4.5	2974	413.982	33.7043	62	62	460.089	461.14
108	4.5	1674	291	22.4	27	27	328.3	341.345
166	5	1990	277.3	41.12	20	20	1225	1210.54
165.2	4.5	661	422	40.9	103.2	103.2	554	557.437
166	5	665	313.6	41.12	100	100	637	619.183
166	5	2990	289.1	27.84	20	-20	1094	1061.66
108.1	4.33	351	300.86	21.5	21.73	21.73	562.52	568.186
165.2	4.17	2974	358.7	40.9	21	21	767	748.941
165.2	4.17	1322	358.7	40.9	21	21	1076	1094.18
139.6	4	1070	374	62	25	25	813.8	810.001
200	3	2000	303.5	46.8	30	30	1291	1254.96
132	4.5	2050	341.33	24.8	73.8	73.8	307.72	305.446
101.5	2.4	2175	410	58	30	-20	384	343.121
166	5	710	313.6	38.208	40	40	1038.8	1043.63
134	4.5	1641.5	291	24	18.2	18.2	686	663.948
160.1	5.7	3135	322	74.75	50	50	642.16	640.639
190	1.52	660.5	306.1	112.7	12.9	12.9	2420	2379.69
166	5	2700.82	329.616	26.6266	20	20	784.8	796.305
165.2	4.5	4956	422	40.9	20.7	20.7	479	508.229
169	5.66	3327	295	28.9	47.6	47.6	600	590.981
88.9	5.842	1422.4	399.896	41.3685	7.62	7.62	356.303	373.039
139.6	4	4670	374	62	25	25	333	343.562
132	4.5	2050	341.33	24.8	48.2	48.2	405.72	398.124
108.55	4.6	814.1	272.129	29.7051	11.3	11.3	543.965	546.415
165.2	4.5	4956	413.982	33.7043	20.7	20.7	478.728	512.966
101.7	2.4	1947	410	58	15	15	309	315.481
101.5	2.4	2175	410	58	30	0	318	343.121
165.2	4.5	2974	413.982	33.7043	20.7	20.7	741.636	750.34
108.55	4.6	814	271.85	30.7	22.45	22.45	470.4	476.001
166	5	870	279.3	41.096	40	40	1038.8	1023.55
132	4.5	1650	291	24	11	11	676.2	719.328
108.55	4.6	1628.3	272.129	29.7051	29.5	29.5	323.828	332.982
132	4.5	1650	291	24	18.2	18.2	597.8	622.377
166	5	1495	297.9	43.3683	40	0	1147	1158.29
108.55	4.6	1628.3	272.129	29.7051	33.9	33.9	301.952	308.235
180	6	800	275	45.6065	60	60	930	931.993
108	4.21	351	300.86	21.5	16.25	16.25	623.28	615.349
165.2	4.5	2974	413.982	33.7043	103.2	103.2	330.597	347.77
166	5	869.84	298.224	41.0044	40	40	1020.24	1017.67
101.6	1.6	1312.5	218	67.4	30	30	190	200.035
166	5	710.48	277.623	37.8351	10	10	1569.6	1595.78
165.2	4.5	4956	422	40.9	103.2	103.2	238	259.425
169	7.5	1768	360	70.8	100	100	590	689.448
100	5	2135	322	35.39	20	20	270.02	260.683
132	4.5	1650	291	24	32.5	32.5	509.6	513.391
108	4.8	1701	291	22.4	18	18	392	377.323
165.2	4.17	3965	358.7	40.9	63	63	350	331.187
108	4	2910	341.33	37.3	77.5	77.5	135.24	136.218
108	4.6	2040	291.06	24.8	69.16	69.16	176.4	175.941
100	3	3135	322	90.4	50	50	160.8	126.781
108.55	4.6	1628	271.85	30.7	33.9	33.9	362.6	358.161
139.6	4	4670	374	62	25	25	333.9	343.562
166	5	2990	285.2	28.1833	20	-20	1022	1042.9
166	5	1699.84	294.3	41.0044	60	60	686.7	709.694
108	4.9	1674	291	28	13.5	13.5	465.5	452.23
106	3	1500	298.9	37.1	24	24	279.3	275.651
106	3	463.75	299.205	36.6635	60	60	200.124	211.305
166	5	3700.14	249.861	26.6266	40	40	497.367	489.081
166	5	710.48	296.262	37.8351	60	60	843.66	821.441
139.6	4	1230	374	62	25	25	874.7	813.616
108.55	4.6	1628	271.85	30.7	26.55	26.55	382.2	393.6
101.7	2.4	1947	410	58	40	40	188	191.215
165.2	4.5	1982	413.982	33.7043	20.7	20.7	947.646	940.885
76.1	2.6	520	341	85	10	10	425	393.569
166	5	2700.82	286.452	26.6266	40	40	588.6	596.209
120	2.65	360	340	15.32	14	14	533	518.086
190	1.52	662	306.1	48.3	15.5	15.5	1260	1265.31
76	2.2	1981	300	57	15	15	107	115.095
139.6	4	3270	374	62	25	25	540.95	502.318
169	7.5	1768	360	70.8	40	40	1500	1515.84
106	3	1353	298.9	37.1	24	24	283.22	286.588
132	5	2040	291.06	24.8	18	18	475.2	509.538
169	7.5	760	360	70.8	60	60	1234	1317.75
165.2	4.5	1322	413.982	33.7043	103.2	103.2	434.583	425.51
108.55	4.6	814	271.85	30.7	38.25	38.25	365.54	382.35
101.5	2.4	2175	410	58	40	-10	281	321.226
132	5	1683	291	24	16.5	16.5	607.6	612.356
108.6	4.6	326	271.9	30.7	35.52	35.52	445	435.728
101.6	5	3135	320	71.86	20	20	231.35	246.348
101.5	2.4	2175	410	58	40	30	197	191.42
101.6	5	3135	320	96.74	50	50	164.95	170.014
165.2	4.17	660.8	358.7	40.9	105	105	558	549.762
169	8.81	3302	323	22.5	47.6	47.6	758	773.604
120	2.65	1400	340	23.9092	31	31	412	419.136
166	5	1495	297.9	43.3683	20	0	1465	1453.66
100	3	3135	322	94.56	20	20	160.33	178.993
159	6	2135	487	110.7	20	20	1525	1563.56
100	1.9	1500	404	111.694	15	15	478	478.742
140	9.6	3327	273	28.2	31.8	31.8	548	558.157
120	2.65	360	340	29.2611	14	14	600	628.495
105.3	3.1	342	300.86	21.5	31.91	31.91	352.8	341.462
159	4.5	2500	433	64.5	10	10	1230	1215.41
103	1.81	335	300.86	21.5	15.55	15.55	333.2	324.664
101.6	1.6	807.5	218	67.4	30	30	235	239.74
139.6	4	4400	374	62	25	25	333	343.562
76.1	2.6	615	341	85	10	10	327	356.875
169	7.5	1768	360	70.8	20	20	2090	1988.01
76	2.2	1756	300	57	15	15	121	123.064
139.6	4	1310	374	62	25	25	756.9	813.616
219	4	1000	325	48.3	25	25	1646.4	1670.36
101.5	2.4	2175	410	58	50	0	237	282.991
169	5.1	3327	309	37.8	47.6	47.6	622	627.53
101.6	1.6	1817.5	218	67.4	30	30	140	138.377
106	3	463.75	299.205	36.6635	32	32	345.312	342.137
76.1	3.2	1755	332	85	10	10	185	191.835
166	5	1330	290.1	43.3683	20	-20	1568	1506.85
165.2	4.5	1322	413.982	33.7043	20.7	20.7	1040.84	1062.83
165.2	4.17	1322	358.7	40.9	105	105	448	441.913
132	4.5	1650	291	24	24.2	24.2	583.1	576.116
165.2	4.17	660.8	358.7	40.9	21	21	1265	1263.96
166	5	665	313.6	43.3683	40	0	1240	1235.02
166	5	2700.82	329.616	26.6266	20	20	809.325	796.305
125	5	3135	322	107.33	20	20	489.47	496.07
101.6	1.6	807.5	218	67.4	10	10	430	399.6
108.6	4.6	326	271.9	30.7	37.8	37.8	433	435.728
165.2	4.5	3965	413.982	33.7043	20.7	20.7	609.201	512.966
190	0.86	665	210.7	74.7	17.9	17.9	1532	1523.14
106	3	450.5	299	35.2	14.8	14.8	531.2	542.195
219.1	16	3640	374	168.96	50	50	3293	3384.02
190	1.94	661	256.4	41	8.6	8.6	1533	1504.69
166	5	3700.14	292.338	26.6266	20	20	627.84	649.776
159	6	2135	376	75.7	50	50	870	809.618
166	5	710.48	296.262	41.0044	100	100	564.075	557.149
140.97	5.0038	3327.4	293.441	35.2573	31.75	31.75	416.496	414.432
101.6	1.6	1312.5	218	67.4	10	10	350	348.092
76.1	2.6	1755	341	85	10	10	190	186.802
100	1.9	1500	404	97.3	15	15	456	430.968
166	5	3700.14	298.224	26.6266	60	60	396.324	393.512
219	4	1000	325	48.3	100	100	669.3	655.267
108.55	4.6	814	271.85	30.7	24.5	24.5	546.84	502.721
100	1.9	1500	404	97.3	30	30	297.5	295.595
76	2.2	841	300	57	15	15	208	209.209
200	3	2000	303.5	46.8	30	30	1215	1254.96
76	2.2	2402	435	58	15	15	96	99.2144
166	5	1495	297.9	43.3683	20	0	1431	1453.66
190	1.13	662	185.7	113.9	8.5	8.5	2438	2553.99
106	3	450.5	299	35.2	63.6	63.6	199.9	202.35
101.5	2.4	2175	410	58	40	0	260	321.226
108.55	4.6	814.1	272.129	29.7051	24.5	24.5	424.479	452.99
108	4.6	2040	291.06	24.8	59.28	59.28	171.5	182.153
180	6	800	275	45.6065	120	120	550	542.123
160.1	5.7	3135	322	83.08	20	20	1011.5	1013.57
108	4	2960	341.33	37.3	10	10	276.36	311.904
139.6	4	800	374	62	25	25	813.8	811.316
190	1.52	663.5	306.1	80.2	14.3	14.3	1925	1882.23
108	4	2940	341.33	37.3	38.75	38.75	205.8	209.248
139.6	4	1250	374	62	25	25	835.2	813.616
108.6	4.6	326	271.9	30.7	21.61	21.61	551	556.088
127	3.2512	2032	270.274	45.1362	22.225	22.225	503.183	505.683
76	2	1105	275	0.1	15	15	137	127.419
160.1	5.7	3135	322	98.5	50	50	686.21	706.76
108.55	4.6	1628.3	272.129	29.7051	41.4	41.4	271.05	253.987
166	5	710.48	249.174	41.0044	30	30	1201.72	1171.81
165.2	4.5	1982	422	40.9	62	62	571	598.721
101.7	2.4	1947	410	58	10	10	361	358.263
165.2	4.17	660.8	358.7	40.9	63	63	767	764.956
480	6	2120	468	59	240	240	3895	4013.7
101.5	2.4	2175	410	58	40	-20	331	321.226
169.164	7.1882	3327.4	311.974	25.6751	47.625	47.625	652.643	652.852
190	1.94	664.5	256.4	112.7	17	17	2386	2421.66
169.164	5.2578	3327.4	308.885	45.8448	38.1	38.1	701.467	705.556
166	5	710.48	296.262	41.0044	100	100	510.12	557.149
76	2.2	1032	435	58	15	15	208	215.015
127.254	1.8288	1409.7	193.053	73.9001	6.35	6.35	964.517	956.497
106	3	418	298.9	37.1	60	60	199.92	213.12
108.55	4.6	814.1	272.129	29.7051	32.4	32.4	374.448	356.328
166	5	3700.14	298.224	26.6266	60	60	394.362	393.512
273	10	4450	412	176.64	50	50	5079	4871
108	4.5	1674	291	22.4	13.5	13.5	392	422.233
108.55	4.6	1628	271.85	30.7	33.75	33.75	362.6	358.161
101.6	1.6	2322.5	218	67.4	10	10	220	244.051
108	4.6	2040	291.06	24.8	52.5	52.5	197.96	182.153
139.6	4	800	374	62	25	25	835.2	811.316
139.6	4	3270	374	62	25	25	484.11	502.318
106	3	463.75	299.205	36.6635	14	14	531.702	526.598
100	3	2135	322	71.64	50	50	151.59	142.477
139.6	4	2130	374	62	25	25	678.6	665.836
165.2	4.5	3965	422	40.9	62	62	350	323.498
219	4	1000	325	48.3	125	125	579.2	655.267
108.55	4.6	814.1	272.129	29.7051	28.4	28.4	399.758	394.585
166	5	1990	277.3	43.3683	20	0	1156	1199.44
134	4.5	1641.5	291	24	25.2	25.2	607.6	583.783
240	6	1400	489	59	120	120	1438	1386.78
219	4	1000	325	54.1	100	100	825.2	756.786
108.55	4.6	814	271.85	30.7	16	16	540.96	545.007
165.2	4.5	1322	413.982	33.7043	62	62	658.251	668.342
108	4.8	1701	291	24	27	27	343	345.415
108.55	4.6	1628.3	272.129	29.7051	28.5	28.5	328.831	332.982
101.5	2.4	2175	410	58	40	-30	344	321.226
165.2	4.17	1982	358.7	40.9	21	21	937	930.871
101.5	2.4	2175	410	58	20	20	282	268.423
190	1.13	664	185.7	41	18.9	18.9	1023	1015.94
100	3	2135	322	95.63	20	20	271.04	260.49
219	6	1000	325	54.1	125	125	770.3	839.223
108	4.5	2700	341.33	37.3	8.38	8.38	443.94	409.514
165.2	4.17	2974	358.7	40.9	105	105	319	340.056
127	3.02	1714	270	48.7	6.35	6.35	804	768.803
108	4	2440	341.33	37.3	78.5	78.5	148.96	140.725
108.55	4.6	1628	271.85	30.7	28.5	28.5	392	385.846
76	2.2	611	300	57	15	15	246	241.798
100	1.9	1500	404	111.694	30	30	297.5	328.362
166	5	1495	297.9	41.12	100	100	568	562.906
159	6	2135	377	39.9	20	20	851	886.38
219	6	1000	325	59.4	50	50	1862	1815.01
132	5	2040	291.06	24.8	60	60	286.16	304.255
