# Supplementary material for: Symbolic regression for strength prediction of eccentrically loaded concrete-filled steel tubular columns
Source: Sci Rep. 2025 Jan 24;15:3085. doi: 10.1038/s41598-025-85371-x (PMC11761456; doi:10.1038/s41598-025-85371-x)
Supplement: Supplementary file 10 — Supplementary Material 10 [file 41598_2025_85371_MOESM10_ESM.xlsx]

## Sheet: Sheet1
D	t	Fy	fc	L	et	eb	P	P_exp	P_pred
100	3	322	36.68	3135	50	50	95.75	95.75	111.396
76	2.2	435	58	2402	15	15	96	96	100.854
76	2	275	0.1	1555	15	15	98	98	101.292
100	3	322	79.55	3135	50	50	102.75	102.75	122.991
76	2.2	300	57	1981	15	15	107	107	116.095
76	2.2	435	58	2172	15	15	107	107	114.483
100	3	322	34.5	2135	50	50	117.49	117.49	142.39
76	2	275	0.1	1330	15	15	118	118	115.264
76	2.2	300	57	1756	15	15	121	121	129.238
76	2.2	435	58	1947	15	15	121	121	130.838
101.6	1.6	218	67.4	2322.5	30	30	126	126	142.896
76	2	275	41.6	1555	25	25	130	130	98.4621
108	4	341.33	37.3	2910	77.5	77.5	135.24	135.24	137.191
76	2	275	0.1	1105	15	15	137	137	130.982
101.6	1.6	218	67.4	1817.5	30	30	140	140	165.63
100	3	322	39.43	3135	20	20	140.32	140.32	155.6
76	2.2	435	58	1717	15	15	141	141	149.918
101.6	5	320	39.56	3135	50	50	144.83	144.83	147.744
108	4.6	291.06	24.8	2040	74.1	74.1	145.04	145.04	161.781
108	4	341.33	37.3	2890	60	60	145.04	145.04	156.114
108	4	341.33	37.3	2440	78.5	78.5	148.96	148.96	151.384
100	3	322	71.64	2135	50	50	151.59	151.59	161.019
101.6	5	320	72.49	3135	50	50	153.16	153.16	157.094
100	3	322	93.01	2135	50	50	154.24	154.24	170.712
101.5	2.4	410	58	2175	50	50	157	157	165.008
101.7	2.4	410	58	1947	50	50	158	158	173.99
100	3	322	71.74	3135	20	20	159.55	159.55	174.564
100	3	322	94.56	3135	20	20	160.33	160.33	182.852
100	3	322	90.4	3135	50	50	160.8	160.8	127.173
100	5	322	30.54	2135	50	50	161.26	161.26	186.079
76	2.2	435	58	1487	15	15	162	162	171.724
108	4.6	291.06	24.8	2040	74.1	74.1	162.68	162.68	161.781
101.6	5	320	96.74	3135	50	50	164.95	164.95	163.348
108	4.6	291.06	24.8	2040	59.28	59.28	170.52	170.52	187.325
108	4.6	291.06	24.8	2040	59.28	59.28	171.5	171.5	187.325
108	4.6	291.06	24.8	2040	69.16	69.16	176.4	176.4	170.295
100	3	322	32.7	2135	20	20	181.56	181.56	224.873
101.5	2.4	410	58	2175	50	30	183	183	181.932
100	5	322	61	2135	50	50	183.81	183.81	204.958
76	2.2	435	58	1262	15	15	184	184	198.982
76.1	3.2	332	85	1755	10	10	185	185	184.594
101.7	2.4	410	58	1947	40	40	188	188	203.696
108	4	341.33	37.3	2520	59.28	59.28	188.16	188.16	175.037
76.1	2.6	341	85	1755	10	10	190	190	174.596
101.6	1.6	218	67.4	1312.5	30	30	190	190	191.611
108	4.6	291.06	24.8	2040	49.4	49.4	192.08	192.08	208.612
101.5	2.4	410	58	2175	50	20	196	196	190.394
101.5	2.4	410	58	2175	40	30	197	197	198.856
108	4.6	291.06	24.8	2040	52.5	52.5	197.96	197.96	204.354
106	3	299	35.2	450.5	63.6	63.6	199.9	199.9	182.229
106	3	298.9	37.1	418	60	60	199.92	199.92	196.157
106	3	299.205	36.6635	463.75	60	60	200.124	200.124	195.441
108	4	341.33	37.3	2940	38.75	38.75	205.8	205.8	189.229
76	2.2	300	57	841	15	15	208	208	212.475
76	2.2	435	58	1032	15	15	208	208	228.966
101.6	5	320	38.67	3135	20	20	212.48	212.48	191.223
101.6	5	320	81.66	2135	50	50	213.46	213.46	219.075
101.5	2.4	410	58	2175	50	10	215	215	203.087
101.6	1.6	218	67.4	2322.5	10	10	220	220	250.068
101.7	2.4	410	58	1947	30	30	220	220	237.645
132	4.5	341.33	24.8	2050	98.4	98.4	225.4	225.4	238.329
101.6	5	320	71.86	3135	20	20	231.35	231.35	208.805
101.6	1.6	218	67.4	807.5	30	30	235	235	217.592
76.1	3.2	332	85	1375	10	10	237	237	240.631
101.5	2.4	410	58	2175	50	0	237	237	215.78
165.2	4.5	422	40.9	4956	103.2	103.2	238	238	302.44
101.7	2.4	300	57	1756	25	25	240	240	245.157
101.7	2.4	410	58	1947	25	25	240	240	258.863
76.1	2.6	341	85	1375	10	10	241	241	229.732
101.5	2.4	410	58	2175	40	10	243	243	224.242
101.5	2.4	410	58	2175	30	20	244	244	232.704
76	2.2	300	57	611	15	15	246	246	232.19
76	2.2	435	58	802	15	15	246	246	261.675
101.6	5	320	86.39	3135	20	20	246.82	246.82	211.65
100	3	322	65.79	2135	20	20	248.58	248.58	257.02
108	4.16	341.33	37.3	2380	35.92	35.92	250.88	250.88	238.16
106	3	299	35.2	450.5	47.7	47.7	254.8	254.8	237.242
106	3	298.9	37.1	418	45	45	255.78	255.78	252.201
101.5	2.4	410	58	2175	50	-10	256	256	232.704
106	3	299.205	36.6635	463.75	45	45	256.041	256.041	251.282
101.5	2.4	410	58	2175	40	0	260	260	241.166
108	4.6	291.06	24.8	2040	30	30	264.6	264.6	272.473
101.5	2.4	410	58	2175	50	-20	266	266	249.627
101.5	2.4	410	58	2175	50	-20	266	266	249.627
165.2	4.17	358.7	40.9	4956	105	105	270	270	268.809
100	5	322	35.39	2135	20	20	270.02	270.02	280.555
132	4.5	341.33	24.8	2060	86.1	86.1	270.48	270.48	262.773
100	3	322	95.63	2135	20	20	271.04	271.04	278.766
108.55	4.6	272.129	29.7051	1628.3	41.4	41.4	271.05	271.05	259.574
101.7	2.4	300	57	1756	20	20	275	275	277.605
101.7	2.4	410	58	1947	20	20	275	275	288.569
108	4	341.33	37.3	2960	10	10	276.36	276.36	269.652
165.2	4.5	413.982	33.7043	3965	103.2	103.2	276.642	276.642	342.968
165.2	4.5	422	40.9	3965	103.2	103.2	277	277	356.447
76.1	2.6	341	85	995	10	10	279	279	300.183
106	3	298.9	37.1	1500	24	24	279.3	279.3	304.743
165.2	4.17	358.7	40.9	3965	105	105	280	280	315.155
101.6	1.6	218	67.4	1817.5	10	10	280	280	315.021
101.5	2.4	410	58	2175	40	-10	281	281	258.089
101.5	2.4	410	58	2175	20	20	282	282	258.089
106	3	298.9	37.1	1353	24	24	283.22	283.22	315.252
103.01	2	300.86	21.5	335	10.4	10.4	284.5	284.5	341.857
132	5	291.06	24.8	2040	60	60	286.16	286.16	325.321
103	4.83	300.86	21.5	335	25.9	25.9	289.1	289.1	453.492
108	4.6	291.06	24.8	2040	30	30	292.04	292.04	272.473
100	1.9	404	97.3	1500	30	30	297.5	297.5	273.382
100	1.9	404	111.694	1500	30	30	297.5	297.5	284.067
108.55	4.6	272.129	29.7051	1628.3	33.9	33.9	301.952	301.952	293.068
108.55	4.6	272.129	29.7051	1628.3	33.7	33.7	302.639	302.639	293.068
108.55	4.6	271.85	30.7	1628	41.4	41.4	303.8	303.8	261.185
166	5	304.11	26.6266	3700.14	100	100	304.11	304.11	318.691
76.1	3.2	332	85	995	10	10	306	306	319.742
132	4.5	341.33	24.8	2050	73.8	73.8	307.72	307.72	293.328
101.7	2.4	300	57	1756	15	15	309	309	317.262
165.2	4.5	422	40.9	4956	62	62	309	309	378.05
101.7	2.4	410	58	1947	15	15	309	309	318.275
100	5	322	70.16	2135	20	20	313.55	313.55	310.351
103.3	2.02	300.86	21.5	336	26.03	26.03	313.6	313.6	239.092
101.6	1.6	218	67.4	1565	10	10	315	315	353.993
125	5	322	96.97	3135	50	50	317.9	317.9	310.716
101.5	2.4	410	58	2175	30	0	318	318	266.551
165.2	4.17	358.7	40.9	2974	105	105	319	319	361.501
165.2	4.17	358.7	40.9	4956	63	63	319	319	342.963
100	1.9	404	97.3	1500	30	30	320	320	273.382
100	1.9	404	111.694	1500	30	30	320	320	284.067
125	5	322	97.92	3135	50	50	322.97	322.97	303.098
108	4.5	291	28	1674	18	18	323.4	323.4	392.899
108.55	4.6	272.129	29.7051	1628.3	29.5	29.5	323.828	323.828	318.188
76.1	2.6	341	85	615	10	10	327	327	373.698
108	4.5	291	22.4	1674	27	27	328.3	328.3	321.602
108.55	4.6	272.129	29.7051	1628.3	28.5	28.5	328.831	328.831	322.374
165.2	4.5	422	40.9	2974	103.2	103.2	330	330	421.256
101.6	5	320	95.43	2135	20	20	330.4	330.4	344.212
165.2	4.5	413.982	33.7043	2974	103.2	103.2	330.597	330.597	403.492
101.5	2.4	410	58	2175	40	-20	331	331	279.244
139.6	4	374	62	4400	25	25	333	333	335.624
139.6	4	374	62	4670	25	25	333	333	318.413
108	4.6	291.06	24.8	2040	20	20	333.2	333.2	323.561
103	1.81	300.86	21.5	335	15.55	15.55	333.2	333.2	284.125
166	5	286.16	27.808	2700	100	100	333.2	333.2	355.627
166	5	286.452	26.6266	2700.82	100	100	333.54	333.54	351.732
139.6	4	374	62	4400	25	25	333.9	333.9	335.624
139.6	4	374	62	4670	25	25	333.9	333.9	318.413
139.6	4	374	62	4400	25	25	336.2	336.2	335.624
139.6	4	374	62	4670	25	25	336.2	336.2	318.413
101.5	2.4	410	58	2175	30	-10	340	340	291.937
139.6	4	374	62	4400	25	25	342.4	342.4	335.624
139.6	4	374	62	4670	25	25	342.4	342.4	318.413
108	4.6	291.06	24.8	2040	20	20	343	343	323.561
108	4.8	291	24	1701	27	27	343	343	333.064
127	1.6256	193.053	45.1362	2032	22.225	22.225	343.759	343.759	307.079
101.5	2.4	410	58	2175	40	-30	344	344	304.63
101.5	2.4	410	58	2175	50	-50	344	344	262.32
108.55	4.6	272.129	29.7051	1628.3	26.5	26.5	344.331	344.331	334.934
106	3	298.9	37.1	418	32	32	344.96	344.96	325.76
106	3	299	35.2	450.5	33.9	33.9	345	345	306.008
106	3	299.205	36.6635	463.75	32	32	345.312	345.312	324.572
108.55	4.6	272.129	29.7051	814.1	38.2	38.2	345.999	345.999	334.934
101.6	1.6	218	67.4	1313	10	10	350	350	389.717
165.2	4.17	358.7	40.9	3965	63	63	350	350	417.117
165.2	4.5	422	40.9	3965	62	62	350	350	464.462
101.6	1.6	218	67.4	1312.5	10	10	350	350	389.717
105.3	3.1	300.86	21.5	342	31.91	31.91	352.8	352.8	296.439
127	1.78	193	34.2	2032	15.9	15.9	354	354	332.613
88.9	5.842	399.896	41.3685	1422.4	7.62	7.62	356.303	356.303	454.094
101.7	2.4	300	57	1756	10	10	361	361	367.736
101.7	2.4	410	58	1947	10	10	361	361	360.711
108	4.5	291	22.4	1701	27	27	362.6	362.6	317.479
108.55	4.6	271.85	30.7	1628	29.5	29.5	362.6	362.6	320.162
108.55	4.6	271.85	30.7	1628	33.75	33.75	362.6	362.6	294.886
108.55	4.6	271.85	30.7	1628	33.9	33.9	362.6	362.6	294.886
108.55	4.6	271.85	30.7	814	38.25	38.25	365.54	365.54	337.012
101.5	2.4	410	58	2175	20	0	367	367	304.63
108	4.5	291	24	1674	27	27	367.5	367.5	320.577
108.55	4.6	272.129	29.7051	814.1	32.4	32.4	374.448	374.448	372.614
108.55	4.6	271.85	30.7	814	32.4	32.4	378.28	378.28	374.926
108.55	4.6	271.85	30.7	1628	29.4	29.4	382	382	320.162
108	4.8	291	22.4	1701	10.8	10.8	382.2	382.2	464.875
108.55	4.6	271.85	30.7	1628	26.55	26.55	382.2	382.2	337.012
101.5	2.4	410	58	2175	30	-20	384	384	317.323
101.5	2.4	410	58	2175	40	-40	385	385	321.554
165.2	4.5	413.982	33.7043	1982	103.2	103.2	386.514	386.514	464.016
108.55	4.6	272.129	29.7051	814.1	30.5	30.5	386.808	386.808	389.361
76.1	3.2	332	85	615	10	10	388	388	402.15
108	3.9	291	22.4	1674	10.8	10.8	392	392	423.496
108	4.8	291	22.4	1701	13.5	13.5	392	392	434.463
108	4.8	291	22.4	1701	18	18	392	392	391.017
108	4.5	291	22.4	1674	13.5	13.5	392	392	424.679
108.55	4.6	271.85	30.7	1628	28.5	28.5	392	392	324.374
166	5	298.224	26.6266	3700.14	60	60	394.362	394.362	426.803
166	5	298.224	26.6266	3700.14	60	60	396.324	396.324	426.803
108.55	4.6	272.129	29.7051	814.1	28.4	28.4	399.757	399.757	406.108
165.2	4.17	358.7	40.9	1982	105	105	400	400	407.848
108	4.5	291	28	1674	18	18	401.8	401.8	392.899
106	3	299	35.2	450.5	25.4	25.4	404.7	404.7	371.335
106	3	298.9	37.1	418	24	24	404.74	404.74	388.81
106	3	299.205	36.6635	463.75	24	24	405.153	405.153	387.393
132	4.5	341.33	24.8	2050	48.2	48.2	405.72	405.72	384.993
101.5	2.4	410	58	2175	20	-10	411	411	334.247
108.55	4.6	271.85	30.7	814	30.5	30.5	411.6	411.6	391.777
120	2.65	340	23.9092	1400	31	31	412	412	331.245
140.97	5.0038	293.441	35.2573	3327.4	31.75	31.75	416.496	416.496	407.578
108	4.8	291	22.4	1701	10.8	10.8	416.5	416.5	464.875
141	5	293	29	3327	31.8	31.8	417	417	400.043
108	4.5	291	22.4	1674	13.5	13.5	421.4	421.4	424.679
108.55	4.6	272.129	29.7051	814.1	24.5	24.5	424.479	424.479	439.601
76.1	2.6	341	85	520	10	10	425	425	392.076
101.6	1.6	218	67.4	807.5	10	10	430	430	444.927
108.6	4.6	271.9	30.7	326	27.02	27.02	431	431	455.303
108.55	4.6	271.85	30.7	814	28.4	28.4	431.2	431.2	404.415
108.55	4.6	272.129	29.7051	814.1	22.5	22.5	432.032	432.032	460.535
108.6	4.6	271.9	30.7	326	32.39	32.39	433	433	408.93
108.6	4.6	271.9	30.7	326	37.8	37.8	433	433	370.988
165.2	4.5	413.982	33.7043	1322	103.2	103.2	434.583	434.583	504.365
108	4.5	341.33	37.3	2700	8.38	8.38	443.94	443.94	323.625
108.6	4.6	271.9	30.7	326	35.52	35.52	445	445	383.635
165.2	4.17	358.7	40.9	1322	105	105	448	448	435.655
100	1.9	404	97.3	1500	15	15	456	456	410.073
100	1.9	404	111.694	1500	15	15	456	456	428.885
165.2	4.5	413.982	33.7043	2974	62	62	460.089	460.089	554.802
166	5	249.174	26.6266	2700.82	60	60	463.032	463.032	466.847
108	4.9	291	28	1674	13.5	13.5	465.5	465.5	455.55
165.2	4.17	358.7	40.9	2974	63	63	468	468	509.81
166	5	296.262	41.0044	1699.84	100	100	468.918	468.918	440.781
108.55	4.6	271.85	30.7	814	22.45	22.45	470.4	470.4	463.392
125	5	322	87.98	3135	20	20	474.17	474.17	417.827
132	5	291.06	24.8	2040	18	18	475.2	475.2	592.548
166	5	279.3	41.12	1990	100	100	477	477	407.852
165.2	4.17	358.7	40.9	4956	21	21	478	478	482.002
100	1.9	404	97.3	1500	15	15	478	478	410.073
100	1.9	404	111.694	1500	15	15	478	478	428.885
166	5	289.395	26.6266	2700.82	60	60	478.728	478.728	504.021
165.2	4.5	413.982	33.7043	4956	20.7	20.7	478.728	478.728	494.278
165.2	4.5	422	40.9	4956	20.7	20.7	479	479	507.668
166	5	284.49	26.6266	3700.14	40	40	480.69	480.69	513.277
139.6	4	374	62	3270	25	25	484.11	484.11	481.922
125	5	322	107.33	3135	20	20	489.47	489.47	433.939
132	5	291	24	1683	32.5	32.5	490	490	502.421
166	5	304.11	41.0044	869.84	100	100	490.5	490.5	485.399
108.55	4.6	272.129	29.7051	814.1	16	16	494.326	494.326	535.895
166	5	249.861	26.6266	3700.14	40	40	497.367	497.367	481.918
127	3.2512	270.274	45.1362	2032	22.225	22.225	503.183	503.183	445.999
132	4.5	291	24	1650	32.5	32.5	509.6	509.6	474.655
166	5	296.262	41.0044	710.48	100	100	510.12	510.12	477.513
166	5	313.92	41.0044	869.84	100	100	510.12	510.12	495.284
166	5	277.3	41.12	1990	100	100	515	515	406.088
127	3.2512	270.274	42.2471	2032	15.875	15.875	526.1	526.1	503.41
132	5	291.06	24.8	2040	30	30	529.2	529.2	482.172
132	4.5	291	24	1650	27.9	27.9	529.2	529.2	517.321
134	4.8	291	24	1641.5	32.3	32.3	529.2	529.2	513.324
106	3	298.9	37.1	418	14	14	531.16	531.16	497.397
106	3	299	35.2	450.5	14.8	14.8	531.2	531.2	477.922
106	3	299.205	36.6635	463.75	14	14	531.702	531.702	492.093
108.55	4.6	272.129	29.7051	325.7	27	27	531.702	531.702	456.348
120	2.65	340	15.32	360	14	14	533	533	501.068
134	4.8	291	24	1675	22.1	22.1	537.4	537.4	615.988
139.6	4	374	62	3270	25	25	540.95	540.95	481.922
108.55	4.6	271.85	30.7	814	16	16	540.96	540.96	539.22
108.55	4.6	272.129	29.7051	814.1	11.3	11.3	543.965	543.965	607.069
108.55	4.6	271.85	30.7	814	24.5	24.5	546.84	546.84	442.329
140	9.6	273	28.2	3327	31.8	31.8	548	548	503.934
140	9.75	273	18.4	3327	31.8	31.8	548	548	491.42
132	4.5	291	24	1650	32.2	32.2	548.8	548.8	479.988
180	6	275	45.6065	800	120	120	550	550	533.666
108.6	4.6	271.9	30.7	326	21.61	21.61	551	551	514.324
165.2	4.5	422	40.9	661	103.2	103.2	554	554	561.675
139.6	4	374	62	3270	25	25	555.9	555.9	481.922
165.2	4.17	358.7	40.9	660.8	105	105	558	558	463.463
108.1	4.33	300.86	21.5	351	21.73	21.73	562.52	562.52	495.693
166	5	296.262	41.0044	710.48	100	100	564.075	564.075	477.513
166	5	297.9	41.12	1495	100	100	568	568	451.992
139.6	4	374	62	3270	25	25	569	569	481.922
165.2	4.5	413.982	33.7043	1982	62	62	570.942	570.942	675.849
165.2	4.5	422	40.9	1982	62	62	571	571	712.895
132	5	291	24	1683	20.5	20.5	577.2	577.2	623.695
165.2	4.17	358.7	40.9	1982	63	63	578	578	602.502
219	4	325	48.3	1000	125	125	579.2	579.2	686.841
166	5	297.9	41.12	1495	100	100	582	582	451.992
132	4.5	291	24	1650	22	22	583.1	583.1	575.986
132	4.5	291	24	1650	24.2	24.2	583.1	583.1	549.32
166	5	286.452	26.6266	2700.82	40	40	585.657	585.657	633.117
159	6	377	40.1	2135	50	50	587	587	786.457
166	5	286.452	26.6266	2700.82	40	40	588.6	588.6	633.117
169	7.5	360	70.8	1768	100	100	590	590	732.972
120	2.65	340	29.2611	1400	14	14	590	590	499.74
132	4.5	291	24	1650	18.2	18.2	597.8	597.8	618.652
168.91	5.6642	294.985	35.1313	3327.4	47.625	47.625	599.834	599.834	604.15
169	5.66	295	28.9	3327	47.6	47.6	600	600	591.047
120	2.65	340	29.2611	360	14	14	600	600	581.093
106	3	298.9	37.1	418	7	7	602.7	602.7	591.972
106	3	299	35.2	450.5	7.4	7.4	602.7	602.7	574.194
139.6	4	374	62	2135	25	25	605.7	605.7	705.672
132	5	291	24	1683	16.5	16.5	607.6	607.6	681.445
134	4.5	291	24	1641.5	25.2	25.2	607.6	607.6	559.817
139.6	4	374	62	2125	25	25	608.2	608.2	714.278
165.2	4.5	413.982	33.7043	3965	20.7	20.7	609.201	609.201	655.675
139.6	4	374	62	3040	25	25	610.3	610.3	524.951
108.6	4.6	271.9	30.7	326	16.19	16.19	612	612	581.776
108.55	4.6	271.85	30.7	814	11.3	11.3	615.44	615.44	610.835
165.2	4.17	358.7	40.9	3965	21	21	618	618	639.579
169	5.1	309	37.8	3327	47.6	47.6	622	622	598.942
108	4.21	300.86	21.5	351	16.25	16.25	623.28	623.28	551.985
169	6.55	298	25.8	3327	47.6	47.6	625	625	626.79
166	5	292.338	26.6266	3700.14	20	20	627.84	627.84	658.56
166	5	313.6	41.12	665	100	100	637	637	504.993
160.1	5.7	322	74.75	3135	50	50	642.16	642.16	641.214
169.164	7.1882	311.974	25.6751	3327.4	47.625	47.625	652.643	652.643	667.095
166	5	292.338	26.6266	3700.14	20	20	656.289	656.289	658.56
165.2	4.5	413.982	33.7043	1322	62	62	658.251	658.251	756.548
219	4	325	48.3	1000	100	100	669.3	669.3	858.551
108.5	4.75	300.86	21.5	353	16.38	16.38	669.34	669.34	608.283
108.6	4.6	271.9	30.7	326	10.78	10.78	674	674	657.66
132	4.5	291	24	1650	11	11	676.2	676.2	735.982
139.6	4	374	62	2130	25	25	678.6	678.6	714.278
134	4.5	291	24	1641.5	18.2	18.2	686	686	641.344
160.1	5.7	322	98.5	3135	50	50	686.21	686.21	666.988
166	5	294.3	41.0044	1699.84	60	60	686.7	686.7	649.302
166	5	294.3	41.0044	1699.84	60	60	686.7	686.7	649.302
165.2	4.17	358.7	40.9	1322	63	63	688	688	667.387
169.164	5.2578	308.885	45.8448	3327.4	38.1	38.1	701.467	701.467	696.076
169	5.26	309	36.8	3327	38.1	38.1	702	702	672.004
166	5	279.585	37.8351	710.48	60	60	735.75	735.75	696.064
169.164	7.2898	311.974	26.7194	3327.4	38.1	38.1	738.334	738.334	746.291
165.2	4.5	413.982	33.7043	2974	20.7	20.7	741.636	741.636	887.683
165.2	4.5	413.982	33.7043	661	62	62	754.389	754.389	817.072
139.6	4	374	62	800	25	25	756.9	756.9	1015.48
139.6	4	374	62	1310	25	25	756.9	756.9	912.21
169	8.81	323	22.5	3302	47.6	47.6	758	758	749.425
165.2	4.17	358.7	40.9	660.8	63	63	767	767	723.003
165.2	4.17	358.7	40.9	2974	21	21	767	767	852.772
219	6	325	54.1	1000	125	125	770.3	770.3	938.617
108.1	4.21	300.86	21.5	351	5.41	5.41	776.16	776.16	708.762
132	4.5	291	24	1650	11	11	779.1	779.1	735.982
166	5	329.616	26.6266	2700.82	20	20	784.8	784.8	903.592
166	5	296.262	41.0044	869.84	60	60	799.515	799.515	734.636
127	3.0226	270.274	65.8229	1714.5	6.35	6.35	804.096	804.096	845.495
166	5	290.1	43.3683	1990	60	-20	809	809	778.294
166	5	329.616	26.6266	2700.82	20	20	809.325	809.325	903.592
132	5	291.06	24.8	2040	5	5	813.4	813.4	830.729
139.6	4	374	62	800	25	25	813.8	813.8	1015.48
139.6	4	374	62	1070	25	25	813.8	813.8	955.239
166	5	296.262	41.0044	869.84	60	60	816.192	816.192	734.636
169	7.5	360	70.8	760	100	100	820	820	846.989
219	4	325	54.1	1000	100	100	825.2	825.2	885.687
139.6	4	374	62	800	25	25	835.2	835.2	1015.48
139.6	4	374	62	1250	25	25	835.2	835.2	920.816
166	5	296.262	37.8351	710.48	60	60	843.66	843.66	731.181
127	1.7272	193.053	65.8229	1714.5	6.35	6.35	850.927	850.927	700.54
159	6	377	39.9	2135	20	20	851	851	1184
166	5	285.2	27.84	2240	40	-20	860	860	899.023
159	6	376	75.7	2135	50	50	870	870	879.608
166	5	294.3	41.0044	1699.84	40	40	873.09	873.09	850.494
139.6	4	374	62	1230	25	25	874.7	874.7	929.421
166	5	290.1	41.12	1990	60	-20	882	882	771.285
166	5	294.3	41.0044	1699.84	40	40	887.805	887.805	850.494
166	5	279.3	41.12	1990	40	40	896	896	789.105
166	5	303.8	27.84	2240	40	-20	907	907	941.488
166	5	277.3	41.12	1990	40	40	916	916	785.691
180	6	275	45.6065	800	60	60	930	930	965.141
165.2	4.17	358.7	40.9	1982	21	21	937	937	1103.04
165.2	4.5	422	40.9	1982	20.7	20.7	947	947	1242.17
165.2	4.5	413.982	33.7043	1982	20.7	20.7	947.646	947.646	1180.21
219	6	325	54.1	1000	100	100	960.4	960.4	1137.17
127.254	1.8288	193.053	73.9001	1409.7	6.35	6.35	964.517	964.517	816.611
219	4	325	49.3	1000	75	75	986.9	986.9	1114.53
166	5	279.3	38.208	710	40	40	989.8	989.8	922.266
160.1	5.7	322	83.08	3135	20	20	1011.5	1011.5	940.283
160.1	5.7	322	87.38	3135	20	20	1012.5	1012.5	951.441
190	0.86	210.7	41	663	13.9	13.9	1017	1017	1001.74
219	4	325	52	1000	75	75	1017.2	1017.2	1134.04
166	5	298.224	41.0044	869.84	40	40	1020.24	1020.24	968.187
166	5	285.2	28.1833	2990	20	-20	1022	1022	1131.59
190	1.13	185.7	41	664	18.9	18.9	1023	1023	922.79
159	6	444	91.4	2135	50	50	1033	1033	998.45
166	5	313.6	38.208	710	40	40	1038.8	1038.8	993.578
166	5	279.3	41.096	870	40	40	1038.8	1038.8	930.752
165.2	4.5	413.982	33.7043	1322	20.7	20.7	1040.84	1040.84	1341.61
127	2.8448	270.274	73.9001	1409.7	6.35	6.35	1045.23	1045.23	963.027
165.2	4.17	358.7	40.9	1322	21	21	1076	1076	1232.81
166	5	297.9	43.3683	1495	40	0	1093	1093	1045.07
166	5	289.1	27.84	2990	20	-20	1094	1094	1130.9
165	2.82	363.3	48.3	580	17.2	17.2	1123	1123	1255.55
166	5	286.452	41.0044	710.48	30	30	1128.15	1128.15	1115.25
200	3	303.5	46.8	2000	30	30	1132	1132	1230.6
166	5	297.9	43.3683	1495	40	0	1147	1147	1045.07
166	5	277.3	43.3683	1990	20	0	1156	1156	1298.98
166	5	294.3	41.0044	1699.84	20	20	1177.2	1177.2	1179.72
166	5	249.174	41.0044	710.48	30	30	1201.72	1201.72	1026.89
165.2	4.5	413.982	33.7043	661	20.7	20.7	1213.5	1213.5	1462.66
200	3	303.5	46.8	2000	30	30	1215	1215	1230.6
190	0.86	210.7	41	662	7.4	7.4	1219	1219	1135.73
159	4.5	433	64.5	2716	10	10	1220	1220	1201.88
166	5	277.3	41.12	1990	20	20	1225	1225	1085.84
166	5	277.3	43.3683	1990	20	0	1225	1225	1298.98
190	1.13	185.7	41	663.5	8.5	8.5	1229	1229	1129.29
169	7.5	360	70.8	1768	40	40	1230	1230	1384.5
159	4.5	433	64.5	2500	10	10	1230	1230	1324.53
200	3	303.5	46.8	2000	30	30	1234	1234	1230.6
169	7.5	360	70.8	760	60	60	1234	1234	1286.77
219	4	325	49.3	1000	50	50	1235.8	1235.8	1505.34
166	5	313.6	43.3683	665	40	0	1240	1240	1088.34
166	5	313.6	43.3683	665	40	0	1245	1245	1088.34
169	7.5	360	70.8	1768	60	60	1250	1250	1075.03
190	1.52	306.1	48.3	662	15.5	15.5	1260	1260	1311.22
165.2	4.17	358.7	40.9	660.8	21	21	1265	1265	1325.5
166	5	296.262	41.0044	1699.84	20	20	1275.3	1275.3	1184.6
240	6	489	31.5	1400	120	120	1277	1277	1431.14
200	3	303.5	46.8	2000	30	30	1280	1280	1230.6
190	1.94	256.4	41	664	16.2	16.2	1284	1284	1168.1
200	3	303.5	46.8	2000	30	30	1291	1291	1230.6
219	6	325	58	1000	75	75	1332.8	1332.8	1492.4
166	5	297.9	43.3683	1495	20	0	1431	1431	1421.67
166	5	289.395	41.0044	869.84	20	20	1432.26	1432.26	1303.28
240	6	489	59	1400	120	120	1438	1438	1599.72
166	5	290.1	43.3683	1330	20	-20	1460	1460	1399.08
159	6	380	109.8	2135	20	20	1462	1462	1503.93
166	5	297.9	43.3683	1495	20	0	1465	1465	1421.67
166	5	313.6	43.3683	665	20	0	1470	1470	1467.32
169	7.5	360	70.8	1768	40	40	1500	1500	1384.5
166	5	313.6	43.3683	665	20	0	1519	1519	1467.32
219	4	325	54.2	1000	50	50	1521	1521	1574.57
166	5	295.96	41.096	870	20	20	1523.9	1523.9	1313.44
159	6	487	110.7	2135	20	20	1525	1525	1619.93
165	2.82	363.3	48.3	580.5	7	7	1525	1525	1496.68
166	5	296.262	41.0044	869.84	20	20	1525.45	1525.45	1313.16
190	0.86	210.7	74.7	665	17.9	17.9	1532	1532	1550.06
190	1.94	256.4	41	661	8.6	8.6	1533	1533	1316.9
166	5	290.1	43.3683	1330	20	-20	1568	1568	1399.08
166	5	277.623	37.8351	710.48	10	10	1569.6	1569.6	1462.98
169	7.5	360	70.8	760	40	40	1580	1580	1693.98
166	5	277.34	38.208	710	10	10	1641.5	1641.5	1467.43
219	4	325	48.3	1000	25	25	1646.4	1646.4	2089.14
165	2.82	363.3	80.2	579.5	17.9	17.9	1653	1653	1647.23
219	4	325	54.2	1000	25	25	1695.4	1695.4	2201.34
190	1.94	256.4	74.7	663	20.8	20.8	1730	1730	1655.78
219	6	325	59.4	1000	50	50	1862	1862	1981.68
193.7	8	444	40	3315	5	5	1871	1871	2037.51
165	2.82	363.3	112.7	578.5	15.6	15.6	1880	1880	2148.6
190	0.86	210.7	74.7	665.5	8.6	8.6	1910	1910	1893.29
190	1.52	306.1	80.2	663.5	14.3	14.3	1925	1925	1985.95
190	1.13	185.7	112.7	662	17.1	17.1	1925	1925	2276.43
165	2.82	363.3	80.2	579.5	9.4	9.4	1940	1940	1931.24
169	7.5	360	70.8	1768	20	20	2090	2090	1889.44
190	1.94	256.4	74.7	662.5	10	10	2203	2203	2039.73
169	7.5	360	70.8	760	20	20	2240	2240	2312.93
165	2.82	363.3	112.7	578.5	6.8	6.8	2246	2246	2569.61
190	1.94	256.4	112.7	664.5	17	17	2386	2386	2472.15
190	1.52	306.1	112.7	660.5	12.9	12.9	2420	2420	2716.27
190	1.13	185.7	113.9	662	8.5	8.5	2438	2438	2812.36
219	6	325	56.1	1000	25	25	2450	2450	2680.54
360	6	498	59	1760	180	180	2537	2537	2827.34
190	1.94	256.4	112.7	661.5	6.5	6.5	2683	2683	3073.02
193.7	8	444	142	3315	5	5	2703	2703	2527.05
219.1	16	374	168.96	3640	50	50	3293	3293	2485.48
480	6	468	31.5	2120	240	240	3323	3323	3412.46
300	12	479	31.5	1580	150	150	3683	3683	3129.86
480	6	468	59	2120	240	240	3895	3895	3986.41
360	6	498	31.5	1760	60	60	4294	4294	4983.52
219.1	16	374	173.76	3640	20	20	4340	4340	3219.64
600	6	517	31.5	2480	300	300	4590	4590	4936.27
273	10	412	176.64	4450	50	50	5079	5079	3662.87
480	12	489	31.5	2120	240	240	5135	5135	5813.99
273	16	401	172.8	4450	50	50	5288	5288	4107.27
127	3.02	270	48.7	1714	6.35	6.35	804	804	745.099
