# Supplementary material for: Symbolic regression for strength prediction of eccentrically loaded concrete-filled steel tubular columns
Source: Sci Rep. 2025 Jan 24;15:3085. doi: 10.1038/s41598-025-85371-x (PMC11761456; doi:10.1038/s41598-025-85371-x)
Supplement: Supplementary file 11 — Supplementary Material 11 [file 41598_2025_85371_MOESM11_ESM.xlsx]

## Sheet: Sheet1
D	t	L	Fy	fc	et	eb	P_exp	P_pred
76	2.2	1947	435	58	15	15	121	125.291
76	2.2	1487	435	58	15	15	162	191.74
76	2.2	1262	435	58	15	15	184	217.953
190	1.94	662.5	256.4	74.7	10	10	2203	1937.18
139.6	4	3270	374	62	25	25	555.9	526.02
108	4.5	1674	291	22.4	13.5	13.5	421.4	402.778
169	7.5	760	360	70.8	40	40	1580	1514.19
108.55	4.6	325.7	272.129	29.7051	27	27	531.702	406.464
76	2.2	802	435	58	15	15	246	232.404
169	7.5	760	360	70.8	20	20	2240	1962.16
108.55	4.6	814.1	272.129	29.7051	22.5	22.5	432.032	447.282
200	3	2000	303.5	46.8	30	30	1132	1256.71
165	2.82	579.5	363.3	80.2	17.9	17.9	1653	1554.96
166	5	1699.84	296.262	41.0044	20	20	1275.3	1194.51
100	1.9	1500	404	97.3	15	15	478	431.613
101.5	2.4	2175	410	58	30	20	244	266.576
190	1.13	662	185.7	112.7	17.1	17.1	1925	2375.02
100	1.9	1500	404	111.694	30	30	320	332.591
132	5	1683	291	24	32.5	32.5	490	526.406
100	3	3135	322	36.68	50	50	95.75	103.466
76.1	3.2	1375	332	85	10	10	237	286.392
108.55	4.6	1628	271.85	30.7	29.5	29.5	362.6	387.107
190	1.94	661.5	256.4	112.7	6.5	6.5	2683	2921.83
108	4.6	2040	291.06	24.8	20	20	333.2	330.891
106	3	418	298.9	37.1	45	45	255.78	241.708
101.6	5	3135	320	38.67	20	20	212.48	250.457
101.5	2.4	2175	410	58	50	-10	256	298.424
101.6	5	3135	320	86.39	20	20	246.82	281.558
106	3	463.75	299.205	36.6635	24	24	405.153	367.762
108	4.16	2380	341.33	37.3	35.92	35.92	250.88	295.005
101.7	2.4	1947	410	58	20	20	275	293.572
108	4.6	2040	291.06	24.8	74.1	74.1	145.04	170.405
193.7	8	3315	444	142	5	5	2703	3424.95
108	4.5	1674	291	24	27	27	367.5	351.371
219	6	1000	325	58	75	75	1332.8	1289.51
219	4	1000	325	54.2	25	25	1695.4	1708.92
165.2	4.17	4956	358.7	40.9	21	21	478	619.087
219.1	16	3640	374	173.76	20	20	4340	4605.93
108.55	4.6	1628	271.85	30.7	29.4	29.4	382	387.099
165.2	4.5	1982	413.982	33.7043	103.2	103.2	386.514	429.185
240	6	1400	489	31.5	120	120	1277	1161.2
166	5	1990	277.3	41.12	40	40	916	898.643
127	2.8448	1409.7	270.274	73.9001	6.35	6.35	1045.23	1004.94
159	4.5	2716	433	64.5	10	10	1220	1156.16
139.6	4	2135	374	62	25	25	605.7	616.082
101.5	2.4	2175	410	58	50	-20	266	298.32
101.6	5	2135	320	95.43	20	20	330.4	363.917
219	4	1000	325	54.2	50	50	1521	1356.69
106	3	463.75	299.205	36.6635	45	45	256.041	241.318
166	5	1699.84	294.3	41.0044	20	20	1177.2	1173.5
159	6	2135	444	91.4	50	50	1033	949.134
166	5	870	295.96	41.096	20	20	1523.9	1452.7
106	3	450.5	299	35.2	47.7	47.7	254.8	226.391
600	6	2480	517	31.5	300	300	4590	4886.49
165	2.82	578.5	363.3	112.7	6.8	6.8	2246	2447.57
108.6	4.6	326	271.9	30.7	16.19	16.19	612	579.11
166	5	1495	297.9	43.3683	40	0	1093	1208.18
165.2	4.17	3965	358.7	40.9	21	21	618	674.086
108	4.6	2040	291.06	24.8	59.28	59.28	170.52	182.499
166	5	710.48	286.452	41.0044	30	30	1128.15	1126.87
166	5	710.48	279.585	37.8351	60	60	735.75	739.333
106	3	418	298.9	37.1	24	24	404.74	361.639
219	6	1000	325	54.1	100	100	960.4	892.545
76	2	1555	275	41.6	25	25	130	144.553
190	1.94	664	256.4	41	16.2	16.2	1284	1145.71
100	3	3135	322	39.43	20	20	140.32	170.084
166	5	2700.82	286.452	26.6266	100	100	333.54	365.07
190	1.13	663.5	185.7	41	8.5	8.5	1229	1208.53
108	4	2890	341.33	37.3	60	60	145.04	179.072
108.55	4.6	814	271.85	30.7	11.3	11.3	615.44	550.464
166	5	3700.14	292.338	26.6266	20	20	656.289	663.804
101.6	5	2135	320	81.66	50	50	213.46	204.781
166	5	3700.14	284.49	26.6266	40	40	480.69	559.611
108.5	4.75	353	300.86	21.5	16.38	16.38	669.34	612.328
166	5	665	313.6	43.3683	20	0	1470	1469
165.2	4.5	3965	422	40.9	103.2	103.2	277	300.57
219	6	1000	325	56.1	25	25	2450	1948.88
169	7.5	1768	360	70.8	40	40	1230	1572.88
101.7	2.4	1947	410	58	50	50	158	219.348
108.55	4.6	814	271.85	30.7	30.5	30.5	411.6	398.853
108.6	4.6	326	271.9	30.7	27.02	27.02	431	449.81
165.2	4.5	2974	422	40.9	103.2	103.2	330	347.757
108	4	2520	341.33	37.3	59.28	59.28	188.16	182.943
108	4.8	1701	291	22.4	13.5	13.5	392	405.861
300	12	1580	479	31.5	150	150	3683	2310.3
108	4.5	1674	291	28	18	18	323.4	411.086
190	0.86	665.5	210.7	74.7	8.6	8.6	1910	1836.46
165.2	4.5	1982	413.982	33.7043	62	62	570.942	573.653
165.2	4.5	1982	422	40.9	20.7	20.7	947	982.614
101.6	5	3135	320	72.49	50	50	153.16	180.91
169	6.55	3327	298	25.8	47.6	47.6	625	603.326
101.5	2.4	2175	410	58	50	20	196	226.44
103.3	2.02	336	300.86	21.5	26.03	26.03	313.6	223.396
166	5	869.84	296.262	41.0044	20	20	1525.45	1460.18
101.7	2.4	1756	300	57	15	15	309	300.713
103.01	2	335	300.86	21.5	10.4	10.4	284.5	318.34
101.5	2.4	2175	410	58	50	10	215	227.672
273	16	4450	401	172.8	50	50	5288	5292.41
139.6	4	3040	374	62	25	25	610.3	583.608
101.5	2.4	2175	410	58	50	50	157	168.763
101.6	5	3135	320	39.56	50	50	144.83	143.63
101.7	2.4	1756	300	57	25	25	240	247.796
108.55	4.6	1628.3	272.129	29.7051	26.5	26.5	344.331	342.827
132	4.5	2060	341.33	24.8	86.1	86.1	270.48	255.302
108	4.6	2040	291.06	24.8	74.1	74.1	162.68	170.405
165.2	4.17	4956	358.7	40.9	105	105	270	277.594
165.2	4.17	1322	358.7	40.9	63	63	688	682.67
108.55	4.6	814	271.85	30.7	32.4	32.4	378.28	383.52
108	4.5	1674	291	28	18	18	401.8	411.086
106	3	418	298.9	37.1	14	14	531.16	534.956
76.1	2.6	995	341	85	10	10	279	271.704
166	5	710	279.3	38.208	40	40	989.8	1002.9
480	6	2120	468	31.5	240	240	3323	3290.93
101.5	2.4	2175	410	58	20	0	367	349.142
200	3	2000	303.5	46.8	30	30	1280	1256.71
166	5	869.84	304.11	41.0044	100	100	490.5	512.344
219	4	1000	325	49.3	75	75	986.9	988.565
108	4.6	2040	291.06	24.8	30	30	292.04	292.256
165	2.82	579.5	363.3	80.2	9.4	9.4	1940	1871.43
76	2.2	2172	435	58	15	15	107	112.166
100	5	2135	322	70.16	20	20	313.55	309.441
108	4.6	2040	291.06	24.8	49.4	49.4	192.08	192.942
160.1	5.7	3135	322	87.38	20	20	1012.5	1022.3
166	5	2700.82	286.452	26.6266	40	40	585.657	587.065
166	5	665	313.6	43.3683	40	0	1245	1256.3
127	3.0226	1714.5	270.274	65.8229	6.35	6.35	804.096	893.616
76	2.2	1717	435	58	15	15	141	139.029
108	4.6	2040	291.06	24.8	20	20	343	330.891
166	5	710	277.34	38.208	10	10	1641.5	1595.8
108.1	4.21	351	300.86	21.5	5.41	5.41	776.16	676.417
100	3	3135	322	79.55	50	50	102.75	130.026
106	3	418	298.9	37.1	32	32	344.96	348.273
132	4.5	2050	341.33	24.8	98.4	98.4	225.4	249.868
166	5	3700.14	304.11	26.6266	100	100	304.11	337.045
139.6	4	2125	374	62	25	25	608.2	624.077
106	3	418	298.9	37.1	7	7	602.7	618.374
100	5	2135	322	30.54	50	50	161.26	155.258
106	3	450.5	299	35.2	33.9	33.9	345	350.055
360	6	1760	498	31.5	60	60	4294	3504.22
100	3	3135	322	71.74	20	20	159.55	168.057
76	2	1330	275	0.1	15	15	118	119.823
165	2.82	580.5	363.3	48.3	7	7	1525	1439.4
108.55	4.6	1628.3	272.129	29.7051	33.7	33.7	302.639	307.628
108.55	4.6	814.1	272.129	29.7051	16	16	494.326	513.941
190	1.94	663	256.4	74.7	20.8	20.8	1730	1696.5
101.6	1.6	1565	218	67.4	10	10	315	320.611
165.2	4.5	4956	422	40.9	62	62	309	341.769
108.55	4.6	814.1	272.129	29.7051	38.2	38.2	345.999	347.792
166	5	1990	277.3	43.3683	20	0	1225	1198.13
166	5	1699.84	294.3	41.0044	60	60	686.7	702.775
166	5	1990	279.3	41.12	40	40	896	891.913
166	5	1990	290.1	41.12	60	-20	882	849.494
166	5	2240	285.2	27.84	40	-20	860	885.881
101.5	2.4	2175	410	58	40	-40	385	354.54
166	5	869.84	313.92	41.0044	100	100	510.12	501.222
159	6	2135	380	109.8	20	20	1462	1440.83
139.6	4	4400	374	62	25	25	333.9	352.479
169	7.5	1768	360	70.8	60	60	1250	1269.03
166	5	1990	277.3	41.12	100	100	515	494.151
166	5	665	313.6	43.3683	20	0	1519	1469
125	5	3135	322	87.98	20	20	474.17	439.162
108.55	4.6	1628	271.85	30.7	41.4	41.4	303.8	297.186
108.55	4.6	814	271.85	30.7	28.4	28.4	431.2	415.377
101.5	2.4	2175	410	58	30	-10	340	354.481
166	5	869.84	296.262	41.0044	60	60	816.192	812.189
101.5	2.4	2175	410	58	50	-50	344	315.897
141	5	3327	293	29	31.8	31.8	417	420.919
134	4.8	1641.5	291	24	32.3	32.3	529.2	537.449
101.5	2.4	2175	410	58	50	-20	266	298.32
169.164	7.2898	3327.4	311.974	26.7194	38.1	38.1	738.334	727.958
101.7	2.4	1756	300	57	10	10	361	329.507
166	5	2700.82	249.174	26.6266	60	60	463.032	440.229
165.2	4.17	1982	358.7	40.9	105	105	400	430.864
100	3	2135	322	65.79	20	20	248.58	241.324
108.6	4.6	326	271.9	30.7	10.78	10.78	674	661.053
139.6	4	3270	374	62	25	25	569	526.02
108.6	4.6	326	271.9	30.7	32.39	32.39	433	441.016
125	5	3135	322	96.97	50	50	317.9	322.909
168.91	5.6642	3327.4	294.985	35.1313	47.625	47.625	599.834	611.918
165.2	4.17	1982	358.7	40.9	63	63	578	573.757
166	5	1990	290.1	43.3683	60	-20	809	871.149
166	5	1330	290.1	43.3683	20	-20	1460	1504.07
480	12	2120	489	31.5	240	240	5135	4847.64
219	4	1000	325	52	75	75	1017.2	1021.84
166	5	1495	297.9	41.12	100	100	582	562.284
166	5	2240	303.8	27.84	40	-20	907	904.295
127	3.2512	2032	270.274	42.2471	15.875	15.875	526.1	542.318
100	3	2135	322	32.7	20	20	181.56	184.48
166	5	2700	286.16	27.808	100	100	333.2	352.781
132	5	2040	291.06	24.8	5	5	813.4	721.246
200	3	2000	303.5	46.8	30	30	1234	1256.71
140	9.75	3327	273	18.4	31.8	31.8	548	550.726
132	4.5	1650	291	24	32.2	32.2	548.8	536.331
101.7	2.4	1947	410	58	30	30	220	213.195
76.1	3.2	995	332	85	10	10	306	306.196
100	1.9	1500	404	111.694	15	15	456	473.939
166	5	2700.82	289.395	26.6266	60	60	478.728	476.277
100	3	2135	322	34.5	50	50	117.49	114.426
166	5	869.84	296.262	41.0044	60	60	799.515	812.189
169	5.26	3327	309	36.8	38.1	38.1	702	685.783
101.6	1.6	1313	218	67.4	10	10	350	346.381
127	1.6256	2032	193.053	45.1362	22.225	22.225	343.759	365.618
108	4.8	1701	291	22.4	10.8	10.8	382.2	404.554
108	3.9	1674	291	22.4	10.8	10.8	392	377.749
101.6	1.6	2322.5	218	67.4	30	30	126	146.227
134	4.8	1675	291	24	22.1	22.1	537.4	556.385
103	4.83	335	300.86	21.5	25.9	25.9	289.1	343.274
108	4.6	2040	291.06	24.8	30	30	264.6	292.256
100	5	2135	322	61	50	50	183.81	190.946
106	3	450.5	299	35.2	7.4	7.4	602.7	607.635
108	4.5	1701	291	22.4	27	27	362.6	342.837
193.7	8	3315	444	40	5	5	1871	1903.46
165	2.82	580	363.3	48.3	17.2	17.2	1123	1135.31
101.5	2.4	2175	410	58	20	-10	411	368.98
166	5	869.84	289.395	41.0044	20	20	1432.26	1443.02
165.2	4.17	2974	358.7	40.9	63	63	468	431.367
165.2	4.5	661	413.982	33.7043	20.7	20.7	1213.5	1134.49
106	3	450.5	299	35.2	25.4	25.4	404.7	387.503
101.7	2.4	1756	300	57	20	20	275	277.907
165.2	4.5	661	413.982	33.7043	62	62	754.389	712.682
127	1.78	2032	193	34.2	15.9	15.9	354	351.04
166	5	1990	279.3	41.12	100	100	477	489.029
139.6	4	4670	374	62	25	25	342.4	352.54
76	2	1555	275	0.1	15	15	98	107.785
165.2	4.5	3965	413.982	33.7043	103.2	103.2	276.642	280.937
360	6	1760	498	59	180	180	2537	2799.77
101.5	2.4	2175	410	58	40	10	243	252.443
219	4	1000	325	49.3	50	50	1235.8	1284.41
100	1.9	1500	404	97.3	30	30	320	298.528
169	7.5	760	360	70.8	100	100	820	796.546
165.2	4.17	3965	358.7	40.9	105	105	280	282.673
139.6	4	4400	374	62	25	25	336.2	352.479
166	5	1699.84	294.3	41.0044	40	40	873.09	900.9
132	4.5	1650	291	24	11	11	779.1	716.71
132	5	2040	291.06	24.8	30	30	529.2	482.801
101.6	1.6	1817.5	218	67.4	10	10	280	261.882
120	2.65	1400	340	29.2611	14	14	590	572.029
76.1	2.6	1375	341	85	10	10	241	252.706
100	3	2135	322	93.01	50	50	154.24	165.341
101.5	2.4	2175	410	58	50	30	183	189.181
139.6	4	4670	374	62	25	25	336.2	352.54
165.2	4.17	4956	358.7	40.9	63	63	319	349.562
76.1	3.2	615	332	85	10	10	388	368.69
108	4.8	1701	291	22.4	10.8	10.8	416.5	404.554
108.55	4.6	814.1	272.129	29.7051	30.5	30.5	386.808	387.483
101.7	2.4	1947	410	58	25	25	240	248.2
132	4.5	1650	291	24	27.9	27.9	529.2	539.908
159	6	2135	377	40.1	50	50	587	613.528
132	5	1683	291	24	20.5	20.5	577.2	580.333
139.6	4	800	374	62	25	25	756.9	798.118
165	2.82	578.5	363.3	112.7	15.6	15.6	1880	1973.24
190	0.86	663	210.7	41	13.9	13.9	1017	1025.42
127	1.7272	1714.5	193.053	65.8229	6.35	6.35	850.927	813.244
125	5	3135	322	97.92	50	50	322.97	327.077
139.6	4	4400	374	62	25	25	342.4	352.479
166	5	1699.84	294.3	41.0044	40	40	887.805	900.9
132	4.5	1650	291	24	22	22	583.1	590.057
166	5	1699.84	296.262	41.0044	100	100	468.918	507.247
190	0.86	662	210.7	41	7.4	7.4	1219	1212.14
165.2	4.5	2974	413.982	33.7043	62	62	460.089	449.766
108	4.5	1674	291	22.4	27	27	328.3	342.463
166	5	1990	277.3	41.12	20	20	1225	1142.2
165.2	4.5	661	422	40.9	103.2	103.2	554	563.945
166	5	665	313.6	41.12	100	100	637	588.591
166	5	2990	289.1	27.84	20	-20	1094	1042.48
108.1	4.33	351	300.86	21.5	21.73	21.73	562.52	576.928
165.2	4.17	2974	358.7	40.9	21	21	767	777.087
165.2	4.17	1322	358.7	40.9	21	21	1076	1096.48
139.6	4	1070	374	62	25	25	813.8	826.583
200	3	2000	303.5	46.8	30	30	1291	1256.71
132	4.5	2050	341.33	24.8	73.8	73.8	307.72	304.547
101.5	2.4	2175	410	58	30	-20	384	359.01
166	5	710	313.6	38.208	40	40	1038.8	1037.62
134	4.5	1641.5	291	24	18.2	18.2	686	651.145
160.1	5.7	3135	322	74.75	50	50	642.16	609.373
190	1.52	660.5	306.1	112.7	12.9	12.9	2420	2502.35
166	5	2700.82	329.616	26.6266	20	20	784.8	791.131
165.2	4.5	4956	422	40.9	20.7	20.7	479	580.087
169	5.66	3327	295	28.9	47.6	47.6	600	587.157
88.9	5.842	1422.4	399.896	41.3685	7.62	7.62	356.303	406.831
139.6	4	4670	374	62	25	25	333	352.54
132	4.5	2050	341.33	24.8	48.2	48.2	405.72	384.404
108.55	4.6	814.1	272.129	29.7051	11.3	11.3	543.965	538.01
165.2	4.5	4956	413.982	33.7043	20.7	20.7	478.728	537.102
101.7	2.4	1947	410	58	15	15	309	312.759
101.5	2.4	2175	410	58	30	0	318	329.704
165.2	4.5	2974	413.982	33.7043	20.7	20.7	741.636	730.118
108.55	4.6	814	271.85	30.7	22.45	22.45	470.4	494.348
166	5	870	279.3	41.096	40	40	1038.8	1031.96
132	4.5	1650	291	24	11	11	676.2	716.71
108.55	4.6	1628.3	272.129	29.7051	29.5	29.5	323.828	330.896
132	4.5	1650	291	24	18.2	18.2	597.8	620.528
166	5	1495	297.9	43.3683	40	0	1147	1208.18
108.55	4.6	1628.3	272.129	29.7051	33.9	33.9	301.952	307.869
180	6	800	275	45.6065	60	60	930	907.217
108	4.21	351	300.86	21.5	16.25	16.25	623.28	609.484
165.2	4.5	2974	413.982	33.7043	103.2	103.2	330.597	321.109
166	5	869.84	298.224	41.0044	40	40	1020.24	1032.48
101.6	1.6	1312.5	218	67.4	30	30	190	210.093
166	5	710.48	277.623	37.8351	10	10	1569.6	1579.6
165.2	4.5	4956	422	40.9	103.2	103.2	238	293.467
169	7.5	1768	360	70.8	100	100	590	718.563
100	5	2135	322	35.39	20	20	270.02	263.392
132	4.5	1650	291	24	32.5	32.5	509.6	521.133
108	4.8	1701	291	22.4	18	18	392	395.003
165.2	4.17	3965	358.7	40.9	63	63	350	352.574
108	4	2910	341.33	37.3	77.5	77.5	135.24	143.424
108	4.6	2040	291.06	24.8	69.16	69.16	176.4	175.927
100	3	3135	322	90.4	50	50	160.8	141.982
108.55	4.6	1628	271.85	30.7	33.9	33.9	362.6	361.082
139.6	4	4670	374	62	25	25	333.9	352.54
166	5	2990	285.2	28.1833	20	-20	1022	1025.3
166	5	1699.84	294.3	41.0044	60	60	686.7	702.775
108	4.9	1674	291	28	13.5	13.5	465.5	458.824
106	3	1500	298.9	37.1	24	24	279.3	286.605
106	3	463.75	299.205	36.6635	60	60	200.124	202.6
166	5	3700.14	249.861	26.6266	40	40	497.367	517.361
166	5	710.48	296.262	37.8351	60	60	843.66	792.299
139.6	4	1230	374	62	25	25	874.7	829.983
108.55	4.6	1628	271.85	30.7	26.55	26.55	382.2	390.237
101.7	2.4	1947	410	58	40	40	188	208.188
165.2	4.5	1982	413.982	33.7043	20.7	20.7	947.646	919.109
76.1	2.6	520	341	85	10	10	425	380.511
166	5	2700.82	286.452	26.6266	40	40	588.6	587.065
120	2.65	360	340	15.32	14	14	533	509.488
190	1.52	662	306.1	48.3	15.5	15.5	1260	1267.77
76	2.2	1981	300	57	15	15	107	118.96
139.6	4	3270	374	62	25	25	540.95	526.02
169	7.5	1768	360	70.8	40	40	1500	1572.88
106	3	1353	298.9	37.1	24	24	283.22	290.815
132	5	2040	291.06	24.8	18	18	475.2	513.065
169	7.5	760	360	70.8	60	60	1234	1283.81
165.2	4.5	1322	413.982	33.7043	103.2	103.2	434.583	456.921
108.55	4.6	814	271.85	30.7	38.25	38.25	365.54	371.126
101.5	2.4	2175	410	58	40	-10	281	295.339
132	5	1683	291	24	16.5	16.5	607.6	601.86
108.6	4.6	326	271.9	30.7	35.52	35.52	445	438.252
101.6	5	3135	320	71.86	20	20	231.35	249.626
101.5	2.4	2175	410	58	40	30	197	207.29
101.6	5	3135	320	96.74	50	50	164.95	190.664
165.2	4.17	660.8	358.7	40.9	105	105	558	517.267
169	8.81	3302	323	22.5	47.6	47.6	758	781.791
120	2.65	1400	340	23.9092	31	31	412	403.809
166	5	1495	297.9	43.3683	20	0	1465	1420.17
100	3	3135	322	94.56	20	20	160.33	200.96
159	6	2135	487	110.7	20	20	1525	1574.96
100	1.9	1500	404	111.694	15	15	478	473.939
140	9.6	3327	273	28.2	31.8	31.8	548	562.319
120	2.65	360	340	29.2611	14	14	600	620.42
105.3	3.1	342	300.86	21.5	31.91	31.91	352.8	315.481
159	4.5	2500	433	64.5	10	10	1230	1158.28
103	1.81	335	300.86	21.5	15.55	15.55	333.2	317.438
101.6	1.6	807.5	218	67.4	30	30	235	220.91
139.6	4	4400	374	62	25	25	333	352.479
76.1	2.6	615	341	85	10	10	327	361.742
169	7.5	1768	360	70.8	20	20	2090	1870.29
76	2.2	1756	300	57	15	15	121	123.627
139.6	4	1310	374	62	25	25	756.9	793.11
219	4	1000	325	48.3	25	25	1646.4	1631.33
101.5	2.4	2175	410	58	50	0	237	238.956
169	5.1	3327	309	37.8	47.6	47.6	622	631.844
101.6	1.6	1817.5	218	67.4	30	30	140	155.43
106	3	463.75	299.205	36.6635	32	32	345.312	350.897
76.1	3.2	1755	332	85	10	10	185	210.74
166	5	1330	290.1	43.3683	20	-20	1568	1504.07
165.2	4.5	1322	413.982	33.7043	20.7	20.7	1040.84	1064.26
165.2	4.17	1322	358.7	40.9	105	105	448	455.943
132	4.5	1650	291	24	24.2	24.2	583.1	575.501
165.2	4.17	660.8	358.7	40.9	21	21	1265	1190.74
166	5	665	313.6	43.3683	40	0	1240	1256.3
166	5	2700.82	329.616	26.6266	20	20	809.325	791.131
125	5	3135	322	107.33	20	20	489.47	491.258
101.6	1.6	807.5	218	67.4	10	10	430	394.433
108.6	4.6	326	271.9	30.7	37.8	37.8	433	438.113
165.2	4.5	3965	413.982	33.7043	20.7	20.7	609.201	604.512
190	0.86	665	210.7	74.7	17.9	17.9	1532	1582.05
106	3	450.5	299	35.2	14.8	14.8	531.2	527.953
219.1	16	3640	374	168.96	50	50	3293	3378.79
190	1.94	661	256.4	41	8.6	8.6	1533	1467.7
166	5	3700.14	292.338	26.6266	20	20	627.84	663.804
159	6	2135	376	75.7	50	50	870	830.785
166	5	710.48	296.262	41.0044	100	100	564.075	533.147
140.97	5.0038	3327.4	293.441	35.2573	31.75	31.75	416.496	430.995
101.6	1.6	1312.5	218	67.4	10	10	350	363.975
76.1	2.6	1755	341	85	10	10	190	199.55
100	1.9	1500	404	97.3	15	15	456	431.613
166	5	3700.14	298.224	26.6266	60	60	396.324	398.306
219	4	1000	325	48.3	100	100	669.3	698.356
108.55	4.6	814	271.85	30.7	24.5	24.5	546.84	496.272
100	1.9	1500	404	97.3	30	30	297.5	298.528
76	2.2	841	300	57	15	15	208	213.907
200	3	2000	303.5	46.8	30	30	1215	1256.71
76	2.2	2402	435	58	15	15	96	109.82
166	5	1495	297.9	43.3683	20	0	1431	1420.17
190	1.13	662	185.7	113.9	8.5	8.5	2438	2685.88
106	3	450.5	299	35.2	63.6	63.6	199.9	202.801
101.5	2.4	2175	410	58	40	0	260	271.063
108.55	4.6	814.1	272.129	29.7051	24.5	24.5	424.479	441.703
108	4.6	2040	291.06	24.8	59.28	59.28	171.5	182.499
180	6	800	275	45.6065	120	120	550	614.916
160.1	5.7	3135	322	83.08	20	20	1011.5	991.967
108	4	2960	341.33	37.3	10	10	276.36	308.15
139.6	4	800	374	62	25	25	813.8	798.118
190	1.52	663.5	306.1	80.2	14.3	14.3	1925	1874.9
108	4	2940	341.33	37.3	38.75	38.75	205.8	241.829
139.6	4	1250	374	62	25	25	835.2	800.453
108.6	4.6	326	271.9	30.7	21.61	21.61	551	558.146
127	3.2512	2032	270.274	45.1362	22.225	22.225	503.183	485.899
76	2	1105	275	0.1	15	15	137	121.859
160.1	5.7	3135	322	98.5	50	50	686.21	687.507
108.55	4.6	1628.3	272.129	29.7051	41.4	41.4	271.05	288.408
166	5	710.48	249.174	41.0044	30	30	1201.72	1073.32
165.2	4.5	1982	422	40.9	62	62	571	589.909
101.7	2.4	1947	410	58	10	10	361	351.794
165.2	4.17	660.8	358.7	40.9	63	63	767	715.504
480	6	2120	468	59	240	240	3895	4347.17
101.5	2.4	2175	410	58	40	-20	331	330.196
169.164	7.1882	3327.4	311.974	25.6751	47.625	47.625	652.643	654.865
190	1.94	664.5	256.4	112.7	17	17	2386	2396.65
169.164	5.2578	3327.4	308.885	45.8448	38.1	38.1	701.467	738.422
166	5	710.48	296.262	41.0044	100	100	510.12	533.147
76	2.2	1032	435	58	15	15	208	214.489
127.254	1.8288	1409.7	193.053	73.9001	6.35	6.35	964.517	923.289
106	3	418	298.9	37.1	60	60	199.92	203.743
108.55	4.6	814.1	272.129	29.7051	32.4	32.4	374.448	372.724
166	5	3700.14	298.224	26.6266	60	60	394.362	398.306
273	10	4450	412	176.64	50	50	5079	5101.21
108	4.5	1674	291	22.4	13.5	13.5	392	402.778
108.55	4.6	1628	271.85	30.7	33.75	33.75	362.6	363.395
101.6	1.6	2322.5	218	67.4	10	10	220	246.655
108	4.6	2040	291.06	24.8	52.5	52.5	197.96	190.732
139.6	4	800	374	62	25	25	835.2	798.118
139.6	4	3270	374	62	25	25	484.11	526.02
106	3	463.75	299.205	36.6635	14	14	531.702	530.886
100	3	2135	322	71.64	50	50	151.59	153.551
139.6	4	2130	374	62	25	25	678.6	626.6
165.2	4.5	3965	422	40.9	62	62	350	346.623
219	4	1000	325	48.3	125	125	579.2	642.275
108.55	4.6	814.1	272.129	29.7051	28.4	28.4	399.758	390.532
166	5	1990	277.3	43.3683	20	0	1156	1198.13
134	4.5	1641.5	291	24	25.2	25.2	607.6	590.509
240	6	1400	489	59	120	120	1438	1377.1
219	4	1000	325	54.1	100	100	825.2	787.221
108.55	4.6	814	271.85	30.7	16	16	540.96	528.858
165.2	4.5	1322	413.982	33.7043	62	62	658.251	678.574
108	4.8	1701	291	24	27	27	343	354.83
108.55	4.6	1628.3	272.129	29.7051	28.5	28.5	328.831	333.481
101.5	2.4	2175	410	58	40	-30	344	350.222
165.2	4.17	1982	358.7	40.9	21	21	937	920.109
101.5	2.4	2175	410	58	20	20	282	283.522
190	1.13	664	185.7	41	18.9	18.9	1023	1015.52
100	3	2135	322	95.63	20	20	271.04	278.872
219	6	1000	325	54.1	125	125	770.3	808.088
108	4.5	2700	341.33	37.3	8.38	8.38	443.94	417.744
165.2	4.17	2974	358.7	40.9	105	105	319	319.224
127	3.02	1714	270	48.7	6.35	6.35	804	779.912
108	4	2440	341.33	37.3	78.5	78.5	148.96	145.774
108.55	4.6	1628	271.85	30.7	28.5	28.5	392	389.245
76	2.2	611	300	57	15	15	246	237.394
100	1.9	1500	404	111.694	30	30	297.5	332.591
166	5	1495	297.9	41.12	100	100	568	562.284
159	6	2135	377	39.9	20	20	851	864.573
219	6	1000	325	59.4	50	50	1862	1725.64
132	5	2040	291.06	24.8	60	60	286.16	288.058
