# Supplementary material for: Symbolic regression for strength prediction of eccentrically loaded concrete-filled steel tubular columns
Source: Sci Rep. 2025 Jan 24;15:3085. doi: 10.1038/s41598-025-85371-x (PMC11761456; doi:10.1038/s41598-025-85371-x)
Supplement: Supplementary file 12 — Supplementary Material 12 [file 41598_2025_85371_MOESM12_ESM.xlsx]

## Sheet: Sheet1
D	t	L	Fy	fc	et	eb	P_exp	P_pred
76	2.2	1947	435	58	15	15	121	123.358
76	2.2	1487	435	58	15	15	162	161.44
76	2.2	1262	435	58	15	15	184	183.579
190	1.94	662.5	256.4	74.7	10	10	2203	2180.96
139.6	4	3270	374	62	25	25	555.9	515.9
108	4.5	1674	291	22.4	13.5	13.5	421.4	416.427
169	7.5	760	360	70.8	40	40	1580	1580.87
108.55	4.6	325.7	272.129	29.7051	27	27	531.702	496.174
76	2.2	802	435	58	15	15	246	233.105
169	7.5	760	360	70.8	20	20	2240	2070.83
108.55	4.6	814.1	272.129	29.7051	22.5	22.5	432.032	477.636
200	3	2000	303.5	46.8	30	30	1132	1260.61
165	2.82	579.5	363.3	80.2	17.9	17.9	1653	1562.64
166	5	1699.84	296.262	41.0044	20	20	1275.3	1192.76
100	1.9	1500	404	97.3	15	15	478	456.347
101.5	2.4	2175	410	58	30	20	244	242.504
190	1.13	662	185.7	112.7	17.1	17.1	1925	2160.72
100	1.9	1500	404	111.694	30	30	320	297.725
132	5	1683	291	24	32.5	32.5	490	508.49
100	3	3135	322	36.68	50	50	95.75	93.3307
76.1	3.2	1375	332	85	10	10	237	242.227
108.55	4.6	1628	271.85	30.7	29.5	29.5	362.6	328.241
190	1.94	661.5	256.4	112.7	6.5	6.5	2683	2836.79
108	4.6	2040	291.06	24.8	20	20	333.2	331.677
106	3	418	298.9	37.1	45	45	255.78	272.392
101.6	5	3135	320	38.67	20	20	212.48	224.966
101.5	2.4	2175	410	58	50	-10	256	256.055
101.6	5	3135	320	86.39	20	20	246.82	235.508
106	3	463.75	299.205	36.6635	24	24	405.153	427.502
108	4.16	2380	341.33	37.3	35.92	35.92	250.88	218.385
101.7	2.4	1947	410	58	20	20	275	287.326
108	4.6	2040	291.06	24.8	74.1	74.1	145.04	162.538
193.7	8	3315	444	142	5	5	2703	2728.16
108	4.5	1674	291	24	27	27	367.5	332.659
219	6	1000	325	58	75	75	1332.8	1421.21
219	4	1000	325	54.2	25	25	1695.4	2016.73
165.2	4.17	4956	358.7	40.9	21	21	478	481.674
219.1	16	3640	374	173.76	20	20	4340	3528.13
108.55	4.6	1628	271.85	30.7	29.4	29.4	382	328.861
165.2	4.5	1982	413.982	33.7043	103.2	103.2	386.514	364.634
240	6	1400	489	31.5	120	120	1277	1158.85
166	5	1990	277.3	41.12	40	40	916	862.853
127	2.8448	1409.7	270.274	73.9001	6.35	6.35	1045.23	910.355
159	4.5	2716	433	64.5	10	10	1220	1181.75
139.6	4	2135	374	62	25	25	605.7	677.886
101.5	2.4	2175	410	58	50	-20	266	278.074
101.6	5	2135	320	95.43	20	20	330.4	371.365
219	4	1000	325	54.2	50	50	1521	1339.73
106	3	463.75	299.205	36.6635	45	45	256.041	269.764
166	5	1699.84	294.3	41.0044	20	20	1177.2	1195.44
159	6	2135	444	91.4	50	50	1033	942.407
166	5	870	295.96	41.096	20	20	1523.9	1400.29
106	3	450.5	299	35.2	47.7	47.7	254.8	256.571
600	6	2480	517	31.5	300	300	4590	5813.3
165	2.82	578.5	363.3	112.7	6.8	6.8	2246	2228.08
108.6	4.6	326	271.9	30.7	16.19	16.19	612	606.639
166	5	1495	297.9	43.3683	40	0	1093	1098.08
165.2	4.17	3965	358.7	40.9	21	21	618	595.701
108	4.6	2040	291.06	24.8	59.28	59.28	170.52	183.259
166	5	710.48	286.452	41.0044	30	30	1128.15	1228.2
166	5	710.48	279.585	37.8351	60	60	735.75	764.661
106	3	418	298.9	37.1	24	24	404.74	432.694
219	6	1000	325	54.1	100	100	960.4	1098.53
76	2	1555	275	41.6	25	25	130	92.3603
190	1.94	664	256.4	41	16.2	16.2	1284	1325.27
100	3	3135	322	39.43	20	20	140.32	157.978
166	5	2700.82	286.452	26.6266	100	100	333.54	326.251
190	1.13	663.5	185.7	41	8.5	8.5	1229	1235.1
108	4	2890	341.33	37.3	60	60	145.04	143.497
108.55	4.6	814	271.85	30.7	11.3	11.3	615.44	588.221
166	5	3700.14	292.338	26.6266	20	20	656.289	647.711
101.6	5	2135	320	81.66	50	50	213.46	213.786
166	5	3700.14	284.49	26.6266	40	40	480.69	499.358
108.5	4.75	353	300.86	21.5	16.38	16.38	669.34	614.502
166	5	665	313.6	43.3683	20	0	1470	1599.1
165.2	4.5	3965	422	40.9	103.2	103.2	277	266.448
219	6	1000	325	56.1	25	25	2450	2519.6
169	7.5	1768	360	70.8	40	40	1230	1499.21
101.7	2.4	1947	410	58	50	50	158	158.072
108.55	4.6	814	271.85	30.7	30.5	30.5	411.6	411.093
108.6	4.6	326	271.9	30.7	27.02	27.02	431	498.56
165.2	4.5	2974	422	40.9	103.2	103.2	330	341.624
108	4	2520	341.33	37.3	59.28	59.28	188.16	158.698
108	4.8	1701	291	22.4	13.5	13.5	392	419.756
300	12	1580	479	31.5	150	150	3683	2427.72
108	4.5	1674	291	28	18	18	323.4	393.794
190	0.86	665.5	210.7	74.7	8.6	8.6	1910	1857
165.2	4.5	1982	413.982	33.7043	62	62	570.942	554.614
165.2	4.5	1982	422	40.9	20.7	20.7	947	962.334
101.6	5	3135	320	72.49	50	50	153.16	150.98
169	6.55	3327	298	25.8	47.6	47.6	625	603.456
101.5	2.4	2175	410	58	50	20	196	196.295
103.3	2.02	336	300.86	21.5	26.03	26.03	313.6	296.258
166	5	869.84	296.262	41.0044	20	20	1525.45	1399.01
101.7	2.4	1756	300	57	15	15	309	311.7
103.01	2	335	300.86	21.5	10.4	10.4	284.5	382.9
101.5	2.4	2175	410	58	50	10	215	214.782
273	16	4450	401	172.8	50	50	5288	5291.24
139.6	4	3040	374	62	25	25	610.3	556.325
101.5	2.4	2175	410	58	50	50	157	152.746
101.6	5	3135	320	39.56	50	50	144.83	139.813
101.7	2.4	1756	300	57	25	25	240	239.63
108.55	4.6	1628.3	272.129	29.7051	26.5	26.5	344.331	346.117
132	4.5	2060	341.33	24.8	86.1	86.1	270.48	269.941
108	4.6	2040	291.06	24.8	74.1	74.1	162.68	162.538
165.2	4.17	4956	358.7	40.9	105	105	270	269.943
165.2	4.17	1322	358.7	40.9	63	63	688	643.227
108.55	4.6	814	271.85	30.7	32.4	32.4	378.28	396.117
108	4.5	1674	291	28	18	18	401.8	393.794
106	3	418	298.9	37.1	14	14	531.16	531.168
76.1	2.6	995	341	85	10	10	279	299.425
166	5	710	279.3	38.208	40	40	989.8	1023.57
480	6	2120	468	31.5	240	240	3323	3323.55
101.5	2.4	2175	410	58	20	0	367	341.019
200	3	2000	303.5	46.8	30	30	1280	1260.61
166	5	869.84	304.11	41.0044	100	100	490.5	560.765
219	4	1000	325	49.3	75	75	986.9	986.362
108	4.6	2040	291.06	24.8	30	30	292.04	278.442
165	2.82	579.5	363.3	80.2	9.4	9.4	1940	1857
76	2.2	2172	435	58	15	15	107	108.575
100	5	2135	322	70.16	20	20	313.55	314.268
108	4.6	2040	291.06	24.8	49.4	49.4	192.08	205.893
160.1	5.7	3135	322	87.38	20	20	1012.5	1018.22
166	5	2700.82	286.452	26.6266	40	40	585.657	607.994
166	5	665	313.6	43.3683	40	0	1245	1245.49
127	3.0226	1714.5	270.274	65.8229	6.35	6.35	804.096	804.103
76	2.2	1717	435	58	15	15	141	141.091
108	4.6	2040	291.06	24.8	20	20	343	331.677
166	5	710	277.34	38.208	10	10	1641.5	1619.7
108.1	4.21	351	300.86	21.5	5.41	5.41	776.16	676.185
100	3	3135	322	79.55	50	50	102.75	109.367
106	3	418	298.9	37.1	32	32	344.96	363.462
132	4.5	2050	341.33	24.8	98.4	98.4	225.4	244.532
166	5	3700.14	304.11	26.6266	100	100	304.11	304.53
139.6	4	2125	374	62	25	25	608.2	678.97
106	3	418	298.9	37.1	7	7	602.7	606.087
100	5	2135	322	30.54	50	50	161.26	161.181
106	3	450.5	299	35.2	33.9	33.9	345	344.847
360	6	1760	498	31.5	60	60	4294	4297.12
100	3	3135	322	71.74	20	20	159.55	159.526
76	2	1330	275	0.1	15	15	118	117.962
165	2.82	580.5	363.3	48.3	7	7	1525	1462.44
108.55	4.6	1628.3	272.129	29.7051	33.7	33.7	302.639	302.65
108.55	4.6	814.1	272.129	29.7051	16	16	494.326	538.152
190	1.94	663	256.4	74.7	20.8	20.8	1730	1743.63
101.6	1.6	1565	218	67.4	10	10	315	314.86
165.2	4.5	4956	422	40.9	62	62	309	308.963
108.55	4.6	814.1	272.129	29.7051	38.2	38.2	345.999	353.559
166	5	1990	277.3	43.3683	20	0	1225	1298.17
166	5	1699.84	294.3	41.0044	60	60	686.7	703.065
166	5	1990	279.3	41.12	40	40	896	861.115
166	5	1990	290.1	41.12	60	-20	882	823.942
166	5	2240	285.2	27.84	40	-20	860	906.062
101.5	2.4	2175	410	58	40	-40	385	379.115
166	5	869.84	313.92	41.0044	100	100	510.12	575.549
159	6	2135	380	109.8	20	20	1462	1463.12
139.6	4	4400	374	62	25	25	333.9	342.597
169	7.5	1768	360	70.8	60	60	1250	1156.22
166	5	1990	277.3	41.12	100	100	515	476.625
166	5	665	313.6	43.3683	20	0	1519	1599.1
125	5	3135	322	87.98	20	20	474.17	465.462
108.55	4.6	1628	271.85	30.7	41.4	41.4	303.8	263.872
108.55	4.6	814	271.85	30.7	28.4	28.4	431.2	428.24
101.5	2.4	2175	410	58	30	-10	340	337.952
166	5	869.84	296.262	41.0044	60	60	816.192	785.248
101.5	2.4	2175	410	58	50	-50	344	344.315
141	5	3327	293	29	31.8	31.8	417	416.417
134	4.8	1641.5	291	24	32.3	32.3	529.2	528.01
101.5	2.4	2175	410	58	50	-20	266	278.074
169.164	7.2898	3327.4	311.974	26.7194	38.1	38.1	738.334	738.31
101.7	2.4	1756	300	57	10	10	361	353.358
166	5	2700.82	249.174	26.6266	60	60	463.032	463.117
165.2	4.17	1982	358.7	40.9	105	105	400	398.666
100	3	2135	322	65.79	20	20	248.58	252.609
108.6	4.6	326	271.9	30.7	10.78	10.78	674	664.777
139.6	4	3270	374	62	25	25	569	515.9
108.6	4.6	326	271.9	30.7	32.39	32.39	433	450.234
125	5	3135	322	96.97	50	50	317.9	320.113
168.91	5.6642	3327.4	294.985	35.1313	47.625	47.625	599.834	599.08
165.2	4.17	1982	358.7	40.9	63	63	578	577.881
166	5	1990	290.1	43.3683	60	-20	809	845.171
166	5	1330	290.1	43.3683	20	-20	1460	1567.46
480	12	2120	489	31.5	240	240	5135	5135.34
219	4	1000	325	52	75	75	1017.2	996.244
166	5	1495	297.9	41.12	100	100	582	509.96
166	5	2240	303.8	27.84	40	-20	907	906.996
127	3.2512	2032	270.274	42.2471	15.875	15.875	526.1	530.321
100	3	2135	322	32.7	20	20	181.56	236.673
166	5	2700	286.16	27.808	100	100	333.2	333.301
132	5	2040	291.06	24.8	5	5	813.4	691.157
200	3	2000	303.5	46.8	30	30	1234	1260.61
140	9.75	3327	273	18.4	31.8	31.8	548	548.076
132	4.5	1650	291	24	32.2	32.2	548.8	498.403
101.7	2.4	1947	410	58	30	30	220	228.768
76.1	3.2	995	332	85	10	10	306	306.145
100	1.9	1500	404	111.694	15	15	456	456.057
166	5	2700.82	289.395	26.6266	60	60	478.728	472.702
100	3	2135	322	34.5	50	50	117.49	141.367
166	5	869.84	296.262	41.0044	60	60	799.515	785.248
169	5.26	3327	309	36.8	38.1	38.1	702	652.197
101.6	1.6	1313	218	67.4	10	10	350	350.57
127	1.6256	2032	193.053	45.1362	22.225	22.225	343.759	349.946
108	4.8	1701	291	22.4	10.8	10.8	382.2	438.856
108	3.9	1674	291	22.4	10.8	10.8	392	415.263
101.6	1.6	2322.5	218	67.4	30	30	126	125.799
134	4.8	1675	291	24	22.1	22.1	537.4	607.668
103	4.83	335	300.86	21.5	25.9	25.9	289.1	488.656
108	4.6	2040	291.06	24.8	30	30	264.6	278.442
100	5	2135	322	61	50	50	183.81	169.541
106	3	450.5	299	35.2	7.4	7.4	602.7	588.882
108	4.5	1701	291	22.4	27	27	362.6	328.606
193.7	8	3315	444	40	5	5	1871	1872.19
165	2.82	580	363.3	48.3	17.2	17.2	1123	1222.06
101.5	2.4	2175	410	58	20	-10	411	379.83
166	5	869.84	289.395	41.0044	20	20	1432.26	1402.66
165.2	4.17	2974	358.7	40.9	63	63	468	468.137
165.2	4.5	661	413.982	33.7043	20.7	20.7	1213.5	1199.88
106	3	450.5	299	35.2	25.4	25.4	404.7	413.73
101.7	2.4	1756	300	57	20	20	275	273.68
165.2	4.5	661	413.982	33.7043	62	62	754.389	754.54
127	1.78	2032	193	34.2	15.9	15.9	354	354.103
166	5	1990	279.3	41.12	100	100	477	476.525
139.6	4	4670	374	62	25	25	342.4	332.902
76	2	1555	275	0.1	15	15	98	109.243
165.2	4.5	3965	413.982	33.7043	103.2	103.2	276.642	277.459
360	6	1760	498	59	180	180	2537	2538.86
101.5	2.4	2175	410	58	40	10	243	243.304
219	4	1000	325	49.3	50	50	1235.8	1304.63
100	1.9	1500	404	97.3	30	30	320	306.226
169	7.5	760	360	70.8	100	100	820	819.634
165.2	4.17	3965	358.7	40.9	105	105	280	280.649
139.6	4	4400	374	62	25	25	336.2	342.597
166	5	1699.84	294.3	41.0044	40	40	873.09	896.446
132	4.5	1650	291	24	11	11	779.1	684.771
132	5	2040	291.06	24.8	30	30	529.2	475.768
101.6	1.6	1817.5	218	67.4	10	10	280	280.782
120	2.65	1400	340	29.2611	14	14	590	505.502
76.1	2.6	1375	341	85	10	10	241	240.093
100	3	2135	322	93.01	50	50	154.24	153.897
101.5	2.4	2175	410	58	50	30	183	179.656
139.6	4	4670	374	62	25	25	336.2	332.902
165.2	4.17	4956	358.7	40.9	63	63	319	319.699
76.1	3.2	615	332	85	10	10	388	376.829
108	4.8	1701	291	22.4	10.8	10.8	416.5	438.856
108.55	4.6	814.1	272.129	29.7051	30.5	30.5	386.808	410.163
101.7	2.4	1947	410	58	25	25	240	256.097
132	4.5	1650	291	24	27.9	27.9	529.2	531.395
159	6	2135	377	40.1	50	50	587	642.192
132	5	1683	291	24	20.5	20.5	577.2	607.41
139.6	4	800	374	62	25	25	756.9	864.312
165	2.82	578.5	363.3	112.7	15.6	15.6	1880	1880.1
190	0.86	663	210.7	41	13.9	13.9	1017	1076.51
127	1.7272	1714.5	193.053	65.8229	6.35	6.35	850.927	654.578
125	5	3135	322	97.92	50	50	322.97	320.666
139.6	4	4400	374	62	25	25	342.4	342.597
166	5	1699.84	294.3	41.0044	40	40	887.805	896.446
132	4.5	1650	291	24	22	22	583.1	580.873
166	5	1699.84	296.262	41.0044	100	100	468.918	494.543
190	0.86	662	210.7	41	7.4	7.4	1219	1218.65
165.2	4.5	2974	413.982	33.7043	62	62	460.089	459.775
108	4.5	1674	291	22.4	27	27	328.3	331.894
166	5	1990	277.3	41.12	20	20	1225	1144.81
165.2	4.5	661	422	40.9	103.2	103.2	554	554.227
166	5	665	313.6	41.12	100	100	637	598.054
166	5	2990	289.1	27.84	20	-20	1094	1018.42
108.1	4.33	351	300.86	21.5	21.73	21.73	562.52	538.627
165.2	4.17	2974	358.7	40.9	21	21	767	783.046
165.2	4.17	1322	358.7	40.9	21	21	1076	1103.55
139.6	4	1070	374	62	25	25	813.8	814.017
200	3	2000	303.5	46.8	30	30	1291	1260.61
132	4.5	2050	341.33	24.8	73.8	73.8	307.72	295.115
101.5	2.4	2175	410	58	30	-20	384	371.37
166	5	710	313.6	38.208	40	40	1038.8	1038.84
134	4.5	1641.5	291	24	18.2	18.2	686	637.362
160.1	5.7	3135	322	74.75	50	50	642.16	663.435
190	1.52	660.5	306.1	112.7	12.9	12.9	2420	2421.51
166	5	2700.82	329.616	26.6266	20	20	784.8	784.113
165.2	4.5	4956	422	40.9	20.7	20.7	479	484.578
169	5.66	3327	295	28.9	47.6	47.6	600	563.304
88.9	5.842	1422.4	399.896	41.3685	7.62	7.62	356.303	356.197
139.6	4	4670	374	62	25	25	333	332.902
132	4.5	2050	341.33	24.8	48.2	48.2	405.72	365.468
108.55	4.6	814.1	272.129	29.7051	11.3	11.3	543.965	584.533
165.2	4.5	4956	413.982	33.7043	20.7	20.7	478.728	479.196
101.7	2.4	1947	410	58	15	15	309	322.302
101.5	2.4	2175	410	58	30	0	318	304.905
165.2	4.5	2974	413.982	33.7043	20.7	20.7	741.636	741.285
108.55	4.6	814	271.85	30.7	22.45	22.45	470.4	480.051
166	5	870	279.3	41.096	40	40	1038.8	1026.61
132	4.5	1650	291	24	11	11	676.2	684.771
108.55	4.6	1628.3	272.129	29.7051	29.5	29.5	323.828	327.209
132	4.5	1650	291	24	18.2	18.2	597.8	615.167
166	5	1495	297.9	43.3683	40	0	1147	1098.08
108.55	4.6	1628.3	272.129	29.7051	33.9	33.9	301.952	301.538
180	6	800	275	45.6065	60	60	930	1060.1
108	4.21	351	300.86	21.5	16.25	16.25	623.28	576.531
165.2	4.5	2974	413.982	33.7043	103.2	103.2	330.597	330.432
166	5	869.84	298.224	41.0044	40	40	1020.24	1028.18
101.6	1.6	1312.5	218	67.4	30	30	190	189.684
166	5	710.48	277.623	37.8351	10	10	1569.6	1613.13
165.2	4.5	4956	422	40.9	103.2	103.2	238	238.631
169	7.5	1768	360	70.8	100	100	590	590.314
100	5	2135	322	35.39	20	20	270.02	269.572
132	4.5	1650	291	24	32.5	32.5	509.6	496.201
108	4.8	1701	291	22.4	18	18	392	389.358
165.2	4.17	3965	358.7	40.9	63	63	350	349.474
108	4	2910	341.33	37.3	77.5	77.5	135.24	135.255
108	4.6	2040	291.06	24.8	69.16	69.16	176.4	168.059
100	3	3135	322	90.4	50	50	160.8	115.136
108.55	4.6	1628	271.85	30.7	33.9	33.9	362.6	302.263
139.6	4	4670	374	62	25	25	333.9	332.902
166	5	2990	285.2	28.1833	20	-20	1022	1021.74
166	5	1699.84	294.3	41.0044	60	60	686.7	703.065
108	4.9	1674	291	28	13.5	13.5	465.5	436.539
106	3	1500	298.9	37.1	24	24	279.3	317.617
106	3	463.75	299.205	36.6635	60	60	200.124	200.289
166	5	3700.14	249.861	26.6266	40	40	497.367	497.417
166	5	710.48	296.262	37.8351	60	60	843.66	790.107
139.6	4	1230	374	62	25	25	874.7	787.927
108.55	4.6	1628	271.85	30.7	26.55	26.55	382.2	347.06
101.7	2.4	1947	410	58	40	40	188	185.928
165.2	4.5	1982	413.982	33.7043	20.7	20.7	947.646	896.345
76.1	2.6	520	341	85	10	10	425	380.951
166	5	2700.82	286.452	26.6266	40	40	588.6	607.994
120	2.65	360	340	15.32	14	14	533	533.113
190	1.52	662	306.1	48.3	15.5	15.5	1260	1341.71
76	2.2	1981	300	57	15	15	107	106.244
139.6	4	3270	374	62	25	25	540.95	515.9
169	7.5	1768	360	70.8	40	40	1500	1499.21
106	3	1353	298.9	37.1	24	24	283.22	333.488
132	5	2040	291.06	24.8	18	18	475.2	570.231
169	7.5	760	360	70.8	60	60	1234	1234.46
165.2	4.5	1322	413.982	33.7043	103.2	103.2	434.583	435.176
108.55	4.6	814	271.85	30.7	38.25	38.25	365.54	353.333
101.5	2.4	2175	410	58	40	-10	281	296.436
132	5	1683	291	24	16.5	16.5	607.6	644.697
108.6	4.6	326	271.9	30.7	35.52	35.52	445	423.915
101.6	5	3135	320	71.86	20	20	231.35	231.332
101.5	2.4	2175	410	58	40	30	197	196.548
101.6	5	3135	320	96.74	50	50	164.95	165.455
165.2	4.17	660.8	358.7	40.9	105	105	558	557.964
169	8.81	3302	323	22.5	47.6	47.6	758	757.64
120	2.65	1400	340	23.9092	31	31	412	378.646
166	5	1495	297.9	43.3683	20	0	1465	1398.26
100	3	3135	322	94.56	20	20	160.33	159.993
159	6	2135	487	110.7	20	20	1525	1526.27
100	1.9	1500	404	111.694	15	15	478	456.057
140	9.6	3327	273	28.2	31.8	31.8	548	569.655
120	2.65	360	340	29.2611	14	14	600	619.051
105.3	3.1	342	300.86	21.5	31.91	31.91	352.8	358.584
159	4.5	2500	433	64.5	10	10	1230	1230.67
103	1.81	335	300.86	21.5	15.55	15.55	333.2	333.265
101.6	1.6	807.5	218	67.4	30	30	235	234.916
139.6	4	4400	374	62	25	25	333	342.597
76.1	2.6	615	341	85	10	10	327	364.47
169	7.5	1768	360	70.8	20	20	2090	1924.84
76	2.2	1756	300	57	15	15	121	123.76
139.6	4	1310	374	62	25	25	756.9	775.899
219	4	1000	325	48.3	25	25	1646.4	1917.29
101.5	2.4	2175	410	58	50	0	237	234.822
169	5.1	3327	309	37.8	47.6	47.6	622	572.456
101.6	1.6	1817.5	218	67.4	30	30	140	154.278
106	3	463.75	299.205	36.6635	32	32	345.312	359.294
76.1	3.2	1755	332	85	10	10	185	188.642
166	5	1330	290.1	43.3683	20	-20	1568	1567.46
165.2	4.5	1322	413.982	33.7043	20.7	20.7	1040.84	1040.68
165.2	4.17	1322	358.7	40.9	105	105	448	462.945
132	4.5	1650	291	24	24.2	24.2	583.1	561.871
165.2	4.17	660.8	358.7	40.9	21	21	1265	1249.27
166	5	665	313.6	43.3683	40	0	1240	1245.49
166	5	2700.82	329.616	26.6266	20	20	809.325	784.113
125	5	3135	322	107.33	20	20	489.47	473.861
101.6	1.6	807.5	218	67.4	10	10	430	424.771
108.6	4.6	326	271.9	30.7	37.8	37.8	433	405.645
165.2	4.5	3965	413.982	33.7043	20.7	20.7	609.201	588.19
190	0.86	665	210.7	74.7	17.9	17.9	1532	1531.82
106	3	450.5	299	35.2	14.8	14.8	531.2	512.937
219.1	16	3640	374	168.96	50	50	3293	3293.47
190	1.94	661	256.4	41	8.6	8.6	1533	1524.41
166	5	3700.14	292.338	26.6266	20	20	627.84	647.711
159	6	2135	376	75.7	50	50	870	868.699
166	5	710.48	296.262	41.0044	100	100	564.075	557.012
140.97	5.0038	3327.4	293.441	35.2573	31.75	31.75	416.496	438.033
101.6	1.6	1312.5	218	67.4	10	10	350	350.642
76.1	2.6	1755	341	85	10	10	190	189.784
100	1.9	1500	404	97.3	15	15	456	456.347
166	5	3700.14	298.224	26.6266	60	60	396.324	396.36
219	4	1000	325	48.3	100	100	669.3	801.595
108.55	4.6	814	271.85	30.7	24.5	24.5	546.84	461.68
100	1.9	1500	404	97.3	30	30	297.5	306.226
76	2.2	841	300	57	15	15	208	211.825
200	3	2000	303.5	46.8	30	30	1215	1260.61
76	2.2	2402	435	58	15	15	96	95.8925
166	5	1495	297.9	43.3683	20	0	1431	1398.26
190	1.13	662	185.7	113.9	8.5	8.5	2438	2437.51
106	3	450.5	299	35.2	63.6	63.6	199.9	191.214
101.5	2.4	2175	410	58	40	0	260	269.306
108.55	4.6	814.1	272.129	29.7051	24.5	24.5	424.479	459.994
108	4.6	2040	291.06	24.8	59.28	59.28	171.5	183.259
180	6	800	275	45.6065	120	120	550	550.758
160.1	5.7	3135	322	83.08	20	20	1011.5	1010.85
108	4	2960	341.33	37.3	10	10	276.36	297.437
139.6	4	800	374	62	25	25	813.8	864.312
190	1.52	663.5	306.1	80.2	14.3	14.3	1925	1924.09
108	4	2940	341.33	37.3	38.75	38.75	205.8	177.823
139.6	4	1250	374	62	25	25	835.2	784.858
108.6	4.6	326	271.9	30.7	21.61	21.61	551	550.95
127	3.2512	2032	270.274	45.1362	22.225	22.225	503.183	481.065
76	2	1105	275	0.1	15	15	137	125.589
160.1	5.7	3135	322	98.5	50	50	686.21	687.331
108.55	4.6	1628.3	272.129	29.7051	41.4	41.4	271.05	263.547
166	5	710.48	249.174	41.0044	30	30	1201.72	1202.36
165.2	4.5	1982	422	40.9	62	62	571	570.919
101.7	2.4	1947	410	58	10	10	361	360.768
165.2	4.17	660.8	358.7	40.9	63	63	767	717.948
480	6	2120	468	59	240	240	3895	3895.76
101.5	2.4	2175	410	58	40	-20	331	324.16
169.164	7.1882	3327.4	311.974	25.6751	47.625	47.625	652.643	652.031
190	1.94	664.5	256.4	112.7	17	17	2386	2384.96
169.164	5.2578	3327.4	308.885	45.8448	38.1	38.1	701.467	701.239
166	5	710.48	296.262	41.0044	100	100	510.12	557.012
76	2.2	1032	435	58	15	15	208	207.906
127.254	1.8288	1409.7	193.053	73.9001	6.35	6.35	964.517	779.076
106	3	418	298.9	37.1	60	60	199.92	201.492
108.55	4.6	814.1	272.129	29.7051	32.4	32.4	374.448	395.405
166	5	3700.14	298.224	26.6266	60	60	394.362	396.36
273	10	4450	412	176.64	50	50	5079	5080.51
108	4.5	1674	291	22.4	13.5	13.5	392	416.427
108.55	4.6	1628	271.85	30.7	33.75	33.75	362.6	303.107
101.6	1.6	2322.5	218	67.4	10	10	220	219.693
108	4.6	2040	291.06	24.8	52.5	52.5	197.96	197.866
139.6	4	800	374	62	25	25	835.2	864.312
139.6	4	3270	374	62	25	25	484.11	515.9
106	3	463.75	299.205	36.6635	14	14	531.702	524.684
100	3	2135	322	71.64	50	50	151.59	142.844
139.6	4	2130	374	62	25	25	678.6	678.429
165.2	4.5	3965	422	40.9	62	62	350	350.618
219	4	1000	325	48.3	125	125	579.2	584.934
108.55	4.6	814.1	272.129	29.7051	28.4	28.4	399.758	427.057
166	5	1990	277.3	43.3683	20	0	1156	1298.17
134	4.5	1641.5	291	24	25.2	25.2	607.6	573.939
240	6	1400	489	59	120	120	1438	1438.47
219	4	1000	325	54.1	100	100	825.2	825.527
108.55	4.6	814	271.85	30.7	16	16	540.96	541.079
165.2	4.5	1322	413.982	33.7043	62	62	658.251	641.102
108	4.8	1701	291	24	27	27	343	335.439
108.55	4.6	1628.3	272.129	29.7051	28.5	28.5	328.831	333.387
101.5	2.4	2175	410	58	40	-30	344	351.912
165.2	4.17	1982	358.7	40.9	21	21	937	965.898
101.5	2.4	2175	410	58	20	20	282	266.82
190	1.13	664	185.7	41	18.9	18.9	1023	1022.88
100	3	2135	322	95.63	20	20	271.04	271.144
219	6	1000	325	54.1	125	125	770.3	770.96
108	4.5	2700	341.33	37.3	8.38	8.38	443.94	344.073
165.2	4.17	2974	358.7	40.9	105	105	319	335.914
127	3.02	1714	270	48.7	6.35	6.35	804	711.409
108	4	2440	341.33	37.3	78.5	78.5	148.96	151.788
108.55	4.6	1628	271.85	30.7	28.5	28.5	392	334.496
76	2.2	611	300	57	15	15	246	236.86
100	1.9	1500	404	111.694	30	30	297.5	297.725
166	5	1495	297.9	41.12	100	100	568	509.96
159	6	2135	377	39.9	20	20	851	965.033
219	6	1000	325	59.4	50	50	1862	1862.83
132	5	2040	291.06	24.8	60	60	286.16	322.769
