# Supplementary material for: Symbolic regression for strength prediction of eccentrically loaded concrete-filled steel tubular columns
Source: Sci Rep. 2025 Jan 24;15:3085. doi: 10.1038/s41598-025-85371-x (PMC11761456; doi:10.1038/s41598-025-85371-x)
Supplement: Supplementary file 14 — Supplementary Material 14 [file 41598_2025_85371_MOESM14_ESM.xlsx]

## Sheet: Sheet1
D	t	L	Fy	fc	et	eb	P_exp	P_pred
76	2.2	1947	435	58	15	15	121	145.343
76	2.2	1487	435	58	15	15	162	207.766
76	2.2	1262	435	58	15	15	184	214.213
190	1.94	662.5	256.4	74.7	10	10	2203	1958.68
139.6	4	3270	374	62	25	25	555.9	485.799
108	4.5	1674	291	22.4	13.5	13.5	421.4	406.669
169	7.5	760	360	70.8	40	40	1580	1566.01
108.55	4.6	325.7	272.129	29.7051	27	27	531.702	429.732
76	2.2	802	435	58	15	15	246	232.851
169	7.5	760	360	70.8	20	20	2240	2020.11
108.55	4.6	814.1	272.129	29.7051	22.5	22.5	432.032	448.779
200	3	2000	303.5	46.8	30	30	1132	1234.36
165	2.82	579.5	363.3	80.2	17.9	17.9	1653	1527.74
166	5	1699.84	296.262	41.0044	20	20	1275.3	1211.83
100	1.9	1500	404	97.3	15	15	478	420.596
101.5	2.4	2175	410	58	30	20	244	242.883
190	1.13	662	185.7	112.7	17.1	17.1	1925	2319.25
100	1.9	1500	404	111.694	30	30	320	329.797
132	5	1683	291	24	32.5	32.5	490	512.264
100	3	3135	322	36.68	50	50	95.75	102.843
76.1	3.2	1375	332	85	10	10	237	290.512
108.55	4.6	1628	271.85	30.7	29.5	29.5	362.6	354.977
190	1.94	661.5	256.4	112.7	6.5	6.5	2683	2912.68
108	4.6	2040	291.06	24.8	20	20	333.2	307.99
106	3	418	298.9	37.1	45	45	255.78	284.07
101.6	5	3135	320	38.67	20	20	212.48	245.16
101.5	2.4	2175	410	58	50	-10	256	283.68
101.6	5	3135	320	86.39	20	20	246.82	297.498
106	3	463.75	299.205	36.6635	24	24	405.153	407.609
108	4.16	2380	341.33	37.3	35.92	35.92	250.88	255.974
101.7	2.4	1947	410	58	20	20	275	306.001
108	4.6	2040	291.06	24.8	74.1	74.1	145.04	174.638
193.7	8	3315	444	142	5	5	2703	3327.68
108	4.5	1674	291	24	27	27	367.5	342.16
219	6	1000	325	58	75	75	1332.8	1242.11
219	4	1000	325	54.2	25	25	1695.4	1713.11
165.2	4.17	4956	358.7	40.9	21	21	478	484.822
219.1	16	3640	374	173.76	20	20	4340	3999.84
108.55	4.6	1628	271.85	30.7	29.4	29.4	382	354.977
165.2	4.5	1982	413.982	33.7043	103.2	103.2	386.514	437.408
240	6	1400	489	31.5	120	120	1277	1137.19
166	5	1990	277.3	41.12	40	40	916	886.001
127	2.8448	1409.7	270.274	73.9001	6.35	6.35	1045.23	991.48
159	4.5	2716	433	64.5	10	10	1220	1151.86
139.6	4	2135	374	62	25	25	605.7	616.216
101.5	2.4	2175	410	58	50	-20	266	286.219
101.6	5	2135	320	95.43	20	20	330.4	403.813
219	4	1000	325	54.2	50	50	1521	1371.3
106	3	463.75	299.205	36.6635	45	45	256.041	282.541
166	5	1699.84	294.3	41.0044	20	20	1177.2	1207.91
159	6	2135	444	91.4	50	50	1033	959.78
166	5	870	295.96	41.096	20	20	1523.9	1420.63
106	3	450.5	299	35.2	47.7	47.7	254.8	276.492
600	6	2480	517	31.5	300	300	4590	4674.51
165	2.82	578.5	363.3	112.7	6.8	6.8	2246	2399.52
108.6	4.6	326	271.9	30.7	16.19	16.19	612	581.666
166	5	1495	297.9	43.3683	40	0	1093	1207.93
165.2	4.17	3965	358.7	40.9	21	21	618	549.631
108	4.6	2040	291.06	24.8	59.28	59.28	170.52	186.089
166	5	710.48	286.452	41.0044	30	30	1128.15	1078.87
166	5	710.48	279.585	37.8351	60	60	735.75	747.879
106	3	418	298.9	37.1	24	24	404.74	409.816
219	6	1000	325	54.1	100	100	960.4	946.092
76	2	1555	275	41.6	25	25	130	116.631
190	1.94	664	256.4	41	16.2	16.2	1284	1261.1
100	3	3135	322	39.43	20	20	140.32	173.231
166	5	2700.82	286.452	26.6266	100	100	333.54	388.096
190	1.13	663.5	185.7	41	8.5	8.5	1229	1181.21
108	4	2890	341.33	37.3	60	60	145.04	152.477
108.55	4.6	814	271.85	30.7	11.3	11.3	615.44	583.09
166	5	3700.14	292.338	26.6266	20	20	656.289	655.627
101.6	5	2135	320	81.66	50	50	213.46	256.232
166	5	3700.14	284.49	26.6266	40	40	480.69	528.193
108.5	4.75	353	300.86	21.5	16.38	16.38	669.34	581.499
166	5	665	313.6	43.3683	20	0	1470	1529.36
165.2	4.5	3965	422	40.9	103.2	103.2	277	352.994
219	6	1000	325	56.1	25	25	2450	2019.95
169	7.5	1768	360	70.8	40	40	1230	1418.23
101.7	2.4	1947	410	58	50	50	158	183.748
108.55	4.6	814	271.85	30.7	30.5	30.5	411.6	393.875
108.6	4.6	326	271.9	30.7	27.02	27.02	431	438.004
165.2	4.5	2974	422	40.9	103.2	103.2	330	417.212
108	4	2520	341.33	37.3	59.28	59.28	188.16	167.065
108	4.8	1701	291	22.4	13.5	13.5	392	418.835
300	12	1580	479	31.5	150	150	3683	2377.7
108	4.5	1674	291	28	18	18	323.4	420.338
190	0.86	665.5	210.7	74.7	8.6	8.6	1910	1839.69
165.2	4.5	1982	413.982	33.7043	62	62	570.942	577.47
165.2	4.5	1982	422	40.9	20.7	20.7	947	1053.21
101.6	5	3135	320	72.49	50	50	153.16	187.81
169	6.55	3327	298	25.8	47.6	47.6	625	608.937
101.5	2.4	2175	410	58	50	20	196	209.417
103.3	2.02	336	300.86	21.5	26.03	26.03	313.6	225.546
166	5	869.84	296.262	41.0044	20	20	1525.45	1419.72
101.7	2.4	1756	300	57	15	15	309	276.831
103.01	2	335	300.86	21.5	10.4	10.4	284.5	314.41
101.5	2.4	2175	410	58	50	10	215	239.005
273	16	4450	401	172.8	50	50	5288	4688.26
139.6	4	3040	374	62	25	25	610.3	549.548
101.5	2.4	2175	410	58	50	50	157	175.642
101.6	5	3135	320	39.56	50	50	144.83	145.5
101.7	2.4	1756	300	57	25	25	240	217.411
108.55	4.6	1628.3	272.129	29.7051	26.5	26.5	344.331	362.174
132	4.5	2060	341.33	24.8	86.1	86.1	270.48	268.651
108	4.6	2040	291.06	24.8	74.1	74.1	162.68	174.638
165.2	4.17	4956	358.7	40.9	105	105	270	306.617
165.2	4.17	1322	358.7	40.9	63	63	688	655.744
108.55	4.6	814	271.85	30.7	32.4	32.4	378.28	384.016
108	4.5	1674	291	28	18	18	401.8	420.338
106	3	418	298.9	37.1	14	14	531.16	534.543
76.1	2.6	995	341	85	10	10	279	288.513
166	5	710	279.3	38.208	40	40	989.8	950.733
480	6	2120	468	31.5	240	240	3323	3156.11
101.5	2.4	2175	410	58	20	0	367	358.72
200	3	2000	303.5	46.8	30	30	1280	1234.36
166	5	869.84	304.11	41.0044	100	100	490.5	499.616
219	4	1000	325	49.3	75	75	986.9	963.018
108	4.6	2040	291.06	24.8	30	30	292.04	283.588
165	2.82	579.5	363.3	80.2	9.4	9.4	1940	1826.35
76	2.2	2172	435	58	15	15	107	122.85
100	5	2135	322	70.16	20	20	313.55	285.169
108	4.6	2040	291.06	24.8	49.4	49.4	192.08	186.779
160.1	5.7	3135	322	87.38	20	20	1012.5	970.326
166	5	2700.82	286.452	26.6266	40	40	585.657	611.944
166	5	665	313.6	43.3683	40	0	1245	1254.23
127	3.0226	1714.5	270.274	65.8229	6.35	6.35	804.096	905.733
76	2.2	1717	435	58	15	15	141	145.343
108	4.6	2040	291.06	24.8	20	20	343	307.99
166	5	710	277.34	38.208	10	10	1641.5	1502.6
108.1	4.21	351	300.86	21.5	5.41	5.41	776.16	662.601
100	3	3135	322	79.55	50	50	102.75	158.582
106	3	418	298.9	37.1	32	32	344.96	353.448
132	4.5	2050	341.33	24.8	98.4	98.4	225.4	258.044
166	5	3700.14	304.11	26.6266	100	100	304.11	352.274
139.6	4	2125	374	62	25	25	608.2	628.703
106	3	418	298.9	37.1	7	7	602.7	587.889
100	5	2135	322	30.54	50	50	161.26	162.922
106	3	450.5	299	35.2	33.9	33.9	345	341.184
360	6	1760	498	31.5	60	60	4294	3105.72
100	3	3135	322	71.74	20	20	159.55	185.782
76	2	1330	275	0.1	15	15	118	115.787
165	2.82	580.5	363.3	48.3	7	7	1525	1488.58
108.55	4.6	1628.3	272.129	29.7051	33.7	33.7	302.639	341.478
108.55	4.6	814.1	272.129	29.7051	16	16	494.326	538.329
190	1.94	663	256.4	74.7	20.8	20.8	1730	1702.08
101.6	1.6	1565	218	67.4	10	10	315	329.69
165.2	4.5	4956	422	40.9	62	62	309	374.914
108.55	4.6	814.1	272.129	29.7051	38.2	38.2	345.999	370.192
166	5	1990	277.3	43.3683	20	0	1225	1232.76
166	5	1699.84	294.3	41.0044	60	60	686.7	763.747
166	5	1990	279.3	41.12	40	40	896	889.014
166	5	1990	290.1	41.12	60	-20	882	897.4
166	5	2240	285.2	27.84	40	-20	860	854.07
101.5	2.4	2175	410	58	40	-40	385	326.569
166	5	869.84	313.92	41.0044	100	100	510.12	507.599
159	6	2135	380	109.8	20	20	1462	1380.9
139.6	4	4400	374	62	25	25	333.9	373.777
169	7.5	1768	360	70.8	60	60	1250	1196.13
166	5	1990	277.3	41.12	100	100	515	475.247
166	5	665	313.6	43.3683	20	0	1519	1529.36
125	5	3135	322	87.98	20	20	474.17	485.022
108.55	4.6	1628	271.85	30.7	41.4	41.4	303.8	296.659
108.55	4.6	814	271.85	30.7	28.4	28.4	431.2	410.784
101.5	2.4	2175	410	58	30	-10	340	329.165
166	5	869.84	296.262	41.0044	60	60	816.192	776.525
101.5	2.4	2175	410	58	50	-50	344	292.635
141	5	3327	293	29	31.8	31.8	417	417.6
134	4.8	1641.5	291	24	32.3	32.3	529.2	529.171
101.5	2.4	2175	410	58	50	-20	266	286.219
169.164	7.2898	3327.4	311.974	26.7194	38.1	38.1	738.334	720.25
101.7	2.4	1756	300	57	10	10	361	292.915
166	5	2700.82	249.174	26.6266	60	60	463.032	429.702
165.2	4.17	1982	358.7	40.9	105	105	400	423
100	3	2135	322	65.79	20	20	248.58	223.271
108.6	4.6	326	271.9	30.7	10.78	10.78	674	632.494
139.6	4	3270	374	62	25	25	569	485.799
108.6	4.6	326	271.9	30.7	32.39	32.39	433	428.076
125	5	3135	322	96.97	50	50	317.9	353.888
168.91	5.6642	3327.4	294.985	35.1313	47.625	47.625	599.834	628.837
165.2	4.17	1982	358.7	40.9	63	63	578	559.595
166	5	1990	290.1	43.3683	60	-20	809	916.168
166	5	1330	290.1	43.3683	20	-20	1460	1487.59
480	12	2120	489	31.5	240	240	5135	4627.67
219	4	1000	325	52	75	75	1017.2	997.961
166	5	1495	297.9	41.12	100	100	582	498.66
166	5	2240	303.8	27.84	40	-20	907	877.318
127	3.2512	2032	270.274	42.2471	15.875	15.875	526.1	546.182
100	3	2135	322	32.7	20	20	181.56	187.521
166	5	2700	286.16	27.808	100	100	333.2	394.969
132	5	2040	291.06	24.8	5	5	813.4	746.534
200	3	2000	303.5	46.8	30	30	1234	1234.36
140	9.75	3327	273	18.4	31.8	31.8	548	577.687
132	4.5	1650	291	24	32.2	32.2	548.8	502.97
101.7	2.4	1947	410	58	30	30	220	232.79
76.1	3.2	995	332	85	10	10	306	303.106
100	1.9	1500	404	111.694	15	15	456	467.221
166	5	2700.82	289.395	26.6266	60	60	478.728	468.074
100	3	2135	322	34.5	50	50	117.49	119.675
166	5	869.84	296.262	41.0044	60	60	799.515	776.525
169	5.26	3327	309	36.8	38.1	38.1	702	676.173
101.6	1.6	1313	218	67.4	10	10	350	350.077
127	1.6256	2032	193.053	45.1362	22.225	22.225	343.759	384.896
108	4.8	1701	291	22.4	10.8	10.8	382.2	421.383
108	3.9	1674	291	22.4	10.8	10.8	392	374.628
101.6	1.6	2322.5	218	67.4	30	30	126	157.39
134	4.8	1675	291	24	22.1	22.1	537.4	572.717
103	4.83	335	300.86	21.5	25.9	25.9	289.1	327.22
108	4.6	2040	291.06	24.8	30	30	264.6	283.588
100	5	2135	322	61	50	50	183.81	198.813
106	3	450.5	299	35.2	7.4	7.4	602.7	576.932
108	4.5	1701	291	22.4	27	27	362.6	335.258
193.7	8	3315	444	40	5	5	1871	2022.89
165	2.82	580	363.3	48.3	17.2	17.2	1123	1213.87
101.5	2.4	2175	410	58	20	-10	411	368.213
166	5	869.84	289.395	41.0044	20	20	1432.26	1403.64
165.2	4.17	2974	358.7	40.9	63	63	468	425.053
165.2	4.5	661	413.982	33.7043	20.7	20.7	1213.5	1228.42
106	3	450.5	299	35.2	25.4	25.4	404.7	367.731
101.7	2.4	1756	300	57	20	20	275	269.909
165.2	4.5	661	413.982	33.7043	62	62	754.389	737.326
127	1.78	2032	193	34.2	15.9	15.9	354	362.748
166	5	1990	279.3	41.12	100	100	477	476.864
139.6	4	4670	374	62	25	25	342.4	366.488
76	2	1555	275	0.1	15	15	98	98.8063
165.2	4.5	3965	413.982	33.7043	103.2	103.2	276.642	329.488
360	6	1760	498	59	180	180	2537	2795.14
101.5	2.4	2175	410	58	40	10	243	267.567
219	4	1000	325	49.3	50	50	1235.8	1286.58
100	1.9	1500	404	97.3	30	30	320	296.887
169	7.5	760	360	70.8	100	100	820	842.597
165.2	4.17	3965	358.7	40.9	105	105	280	313.414
139.6	4	4400	374	62	25	25	336.2	373.777
166	5	1699.84	294.3	41.0044	40	40	873.09	926.006
132	4.5	1650	291	24	11	11	779.1	708.04
132	5	2040	291.06	24.8	30	30	529.2	456.833
101.6	1.6	1817.5	218	67.4	10	10	280	270.841
120	2.65	1400	340	29.2611	14	14	590	560.188
76.1	2.6	1375	341	85	10	10	241	276.526
100	3	2135	322	93.01	50	50	154.24	205.829
101.5	2.4	2175	410	58	50	30	183	195.257
139.6	4	4670	374	62	25	25	336.2	366.488
165.2	4.17	4956	358.7	40.9	63	63	319	332.876
76.1	3.2	615	332	85	10	10	388	382.199
108	4.8	1701	291	22.4	10.8	10.8	416.5	421.383
108.55	4.6	814.1	272.129	29.7051	30.5	30.5	386.808	384.327
101.7	2.4	1947	410	58	25	25	240	250.721
132	4.5	1650	291	24	27.9	27.9	529.2	511.285
159	6	2135	377	40.1	50	50	587	601.634
132	5	1683	291	24	20.5	20.5	577.2	605.048
139.6	4	800	374	62	25	25	756.9	836.907
165	2.82	578.5	363.3	112.7	15.6	15.6	1880	1994.51
190	0.86	663	210.7	41	13.9	13.9	1017	1072.41
127	1.7272	1714.5	193.053	65.8229	6.35	6.35	850.927	790.015
125	5	3135	322	97.92	50	50	322.97	356.051
139.6	4	4400	374	62	25	25	342.4	373.777
166	5	1699.84	294.3	41.0044	40	40	887.805	926.006
132	4.5	1650	291	24	22	22	583.1	603.286
166	5	1699.84	296.262	41.0044	100	100	468.918	495.002
190	0.86	662	210.7	41	7.4	7.4	1219	1233.39
165.2	4.5	2974	413.982	33.7043	62	62	460.089	439.513
108	4.5	1674	291	22.4	27	27	328.3	335.258
166	5	1990	277.3	41.12	20	20	1225	1090.01
165.2	4.5	661	422	40.9	103.2	103.2	554	596.344
166	5	665	313.6	41.12	100	100	637	563.137
166	5	2990	289.1	27.84	20	-20	1094	988.289
108.1	4.33	351	300.86	21.5	21.73	21.73	562.52	551.904
165.2	4.17	2974	358.7	40.9	21	21	767	716.325
165.2	4.17	1322	358.7	40.9	21	21	1076	1116.47
139.6	4	1070	374	62	25	25	813.8	822.04
200	3	2000	303.5	46.8	30	30	1291	1234.36
132	4.5	2050	341.33	24.8	73.8	73.8	307.72	295.986
101.5	2.4	2175	410	58	30	-20	384	331.143
166	5	710	313.6	38.208	40	40	1038.8	1008.14
134	4.5	1641.5	291	24	18.2	18.2	686	656.605
160.1	5.7	3135	322	74.75	50	50	642.16	631.216
190	1.52	660.5	306.1	112.7	12.9	12.9	2420	2506.83
166	5	2700.82	329.616	26.6266	20	20	784.8	769.431
165.2	4.5	4956	422	40.9	20.7	20.7	479	546.05
169	5.66	3327	295	28.9	47.6	47.6	600	578.303
88.9	5.842	1422.4	399.896	41.3685	7.62	7.62	356.303	372.536
139.6	4	4670	374	62	25	25	333	366.488
132	4.5	2050	341.33	24.8	48.2	48.2	405.72	381.591
108.55	4.6	814.1	272.129	29.7051	11.3	11.3	543.965	563.859
165.2	4.5	4956	413.982	33.7043	20.7	20.7	478.728	505.248
101.7	2.4	1947	410	58	15	15	309	313.887
101.5	2.4	2175	410	58	30	0	318	316.706
165.2	4.5	2974	413.982	33.7043	20.7	20.7	741.636	738.18
108.55	4.6	814	271.85	30.7	22.45	22.45	470.4	466.697
166	5	870	279.3	41.096	40	40	1038.8	944.221
132	4.5	1650	291	24	11	11	676.2	708.04
108.55	4.6	1628.3	272.129	29.7051	29.5	29.5	323.828	348.092
132	4.5	1650	291	24	18.2	18.2	597.8	640.169
166	5	1495	297.9	43.3683	40	0	1147	1207.93
108.55	4.6	1628.3	272.129	29.7051	33.9	33.9	301.952	341.478
180	6	800	275	45.6065	60	60	930	952.619
108	4.21	351	300.86	21.5	16.25	16.25	623.28	586.629
165.2	4.5	2974	413.982	33.7043	103.2	103.2	330.597	383.504
166	5	869.84	298.224	41.0044	40	40	1020.24	973.403
101.6	1.6	1312.5	218	67.4	30	30	190	211.2
166	5	710.48	277.623	37.8351	10	10	1569.6	1495.87
165.2	4.5	4956	422	40.9	103.2	103.2	238	345.339
169	7.5	1768	360	70.8	100	100	590	806.023
100	5	2135	322	35.39	20	20	270.02	261.139
132	4.5	1650	291	24	32.5	32.5	509.6	502.42
108	4.8	1701	291	22.4	18	18	392	408.92
165.2	4.17	3965	358.7	40.9	63	63	350	347.29
108	4	2910	341.33	37.3	77.5	77.5	135.24	148.933
108	4.6	2040	291.06	24.8	69.16	69.16	176.4	175.389
100	3	3135	322	90.4	50	50	160.8	172.689
108.55	4.6	1628	271.85	30.7	33.9	33.9	362.6	348.288
139.6	4	4670	374	62	25	25	333.9	366.488
166	5	2990	285.2	28.1833	20	-20	1022	985.706
166	5	1699.84	294.3	41.0044	60	60	686.7	763.747
108	4.9	1674	291	28	13.5	13.5	465.5	456.561
106	3	1500	298.9	37.1	24	24	279.3	308.447
106	3	463.75	299.205	36.6635	60	60	200.124	248.116
166	5	3700.14	249.861	26.6266	40	40	497.367	490.536
166	5	710.48	296.262	37.8351	60	60	843.66	769.933
139.6	4	1230	374	62	25	25	874.7	822.04
108.55	4.6	1628	271.85	30.7	26.55	26.55	382.2	369.22
101.7	2.4	1947	410	58	40	40	188	219.711
165.2	4.5	1982	413.982	33.7043	20.7	20.7	947.646	962.525
76.1	2.6	520	341	85	10	10	425	366.424
166	5	2700.82	286.452	26.6266	40	40	588.6	611.944
120	2.65	360	340	15.32	14	14	533	500.926
190	1.52	662	306.1	48.3	15.5	15.5	1260	1291.73
76	2.2	1981	300	57	15	15	107	138.116
139.6	4	3270	374	62	25	25	540.95	485.799
169	7.5	1768	360	70.8	40	40	1500	1418.23
106	3	1353	298.9	37.1	24	24	283.22	324.669
132	5	2040	291.06	24.8	18	18	475.2	523.506
169	7.5	760	360	70.8	60	60	1234	1336.71
165.2	4.5	1322	413.982	33.7043	103.2	103.2	434.583	449.163
108.55	4.6	814	271.85	30.7	38.25	38.25	365.54	375.091
101.5	2.4	2175	410	58	40	-10	281	314.97
132	5	1683	291	24	16.5	16.5	607.6	635.36
108.6	4.6	326	271.9	30.7	35.52	35.52	445	423.279
101.6	5	3135	320	71.86	20	20	231.35	270.494
101.5	2.4	2175	410	58	40	30	197	214.264
101.6	5	3135	320	96.74	50	50	164.95	218.968
165.2	4.17	660.8	358.7	40.9	105	105	558	529.477
169	8.81	3302	323	22.5	47.6	47.6	758	743.744
120	2.65	1400	340	23.9092	31	31	412	375.615
166	5	1495	297.9	43.3683	20	0	1465	1463.31
100	3	3135	322	94.56	20	20	160.33	222.92
159	6	2135	487	110.7	20	20	1525	1532.02
100	1.9	1500	404	111.694	15	15	478	467.221
140	9.6	3327	273	28.2	31.8	31.8	548	582.443
120	2.65	360	340	29.2611	14	14	600	600.647
105.3	3.1	342	300.86	21.5	31.91	31.91	352.8	346.624
159	4.5	2500	433	64.5	10	10	1230	1151.86
103	1.81	335	300.86	21.5	15.55	15.55	333.2	310.442
101.6	1.6	807.5	218	67.4	30	30	235	237.014
139.6	4	4400	374	62	25	25	333	373.777
76.1	2.6	615	341	85	10	10	327	363.799
169	7.5	1768	360	70.8	20	20	2090	1749.19
76	2.2	1756	300	57	15	15	121	138.116
139.6	4	1310	374	62	25	25	756.9	818.958
219	4	1000	325	48.3	25	25	1646.4	1660.04
101.5	2.4	2175	410	58	50	0	237	271.22
169	5.1	3327	309	37.8	47.6	47.6	622	627.186
101.6	1.6	1817.5	218	67.4	30	30	140	174.664
106	3	463.75	299.205	36.6635	32	32	345.312	351.545
76.1	3.2	1755	332	85	10	10	185	207.472
166	5	1330	290.1	43.3683	20	-20	1568	1487.59
165.2	4.5	1322	413.982	33.7043	20.7	20.7	1040.84	1120.01
165.2	4.17	1322	358.7	40.9	105	105	448	434.464
132	4.5	1650	291	24	24.2	24.2	583.1	543.362
165.2	4.17	660.8	358.7	40.9	21	21	1265	1232.2
166	5	665	313.6	43.3683	40	0	1240	1254.23
166	5	2700.82	329.616	26.6266	20	20	809.325	769.431
125	5	3135	322	107.33	20	20	489.47	549.122
101.6	1.6	807.5	218	67.4	10	10	430	390.162
108.6	4.6	326	271.9	30.7	37.8	37.8	433	423.279
165.2	4.5	3965	413.982	33.7043	20.7	20.7	609.201	571.703
190	0.86	665	210.7	74.7	17.9	17.9	1532	1563.74
106	3	450.5	299	35.2	14.8	14.8	531.2	521.254
219.1	16	3640	374	168.96	50	50	3293	3137.29
190	1.94	661	256.4	41	8.6	8.6	1533	1424.58
166	5	3700.14	292.338	26.6266	20	20	627.84	655.627
159	6	2135	376	75.7	50	50	870	802.997
166	5	710.48	296.262	41.0044	100	100	564.075	546.712
140.97	5.0038	3327.4	293.441	35.2573	31.75	31.75	416.496	437.139
101.6	1.6	1312.5	218	67.4	10	10	350	350.077
76.1	2.6	1755	341	85	10	10	190	197.484
100	1.9	1500	404	97.3	15	15	456	420.596
166	5	3700.14	298.224	26.6266	60	60	396.324	423.981
219	4	1000	325	48.3	100	100	669.3	767.113
108.55	4.6	814	271.85	30.7	24.5	24.5	546.84	450.201
100	1.9	1500	404	97.3	30	30	297.5	296.887
76	2.2	841	300	57	15	15	208	205.835
200	3	2000	303.5	46.8	30	30	1215	1234.36
76	2.2	2402	435	58	15	15	96	116.486
166	5	1495	297.9	43.3683	20	0	1431	1463.31
190	1.13	662	185.7	113.9	8.5	8.5	2438	2620.53
106	3	450.5	299	35.2	63.6	63.6	199.9	190.175
101.5	2.4	2175	410	58	40	0	260	302.51
108.55	4.6	814.1	272.129	29.7051	24.5	24.5	424.479	431.184
108	4.6	2040	291.06	24.8	59.28	59.28	171.5	186.089
180	6	800	275	45.6065	120	120	550	629.823
160.1	5.7	3135	322	83.08	20	20	1011.5	940.232
108	4	2960	341.33	37.3	10	10	276.36	336.457
139.6	4	800	374	62	25	25	813.8	836.907
190	1.52	663.5	306.1	80.2	14.3	14.3	1925	1843.03
108	4	2940	341.33	37.3	38.75	38.75	205.8	230.047
139.6	4	1250	374	62	25	25	835.2	819.816
108.6	4.6	326	271.9	30.7	21.61	21.61	551	532.845
127	3.2512	2032	270.274	45.1362	22.225	22.225	503.183	508.44
76	2	1105	275	0.1	15	15	137	119.673
160.1	5.7	3135	322	98.5	50	50	686.21	750.182
108.55	4.6	1628.3	272.129	29.7051	41.4	41.4	271.05	292.644
166	5	710.48	249.174	41.0044	30	30	1201.72	1011.43
165.2	4.5	1982	422	40.9	62	62	571	630.265
101.7	2.4	1947	410	58	10	10	361	332.207
165.2	4.17	660.8	358.7	40.9	63	63	767	715.492
480	6	2120	468	59	240	240	3895	4540.5
101.5	2.4	2175	410	58	40	-20	331	320.153
169.164	7.1882	3327.4	311.974	25.6751	47.625	47.625	652.643	660.27
190	1.94	664.5	256.4	112.7	17	17	2386	2483.01
169.164	5.2578	3327.4	308.885	45.8448	38.1	38.1	701.467	750.319
166	5	710.48	296.262	41.0044	100	100	510.12	546.712
76	2.2	1032	435	58	15	15	208	217.869
127.254	1.8288	1409.7	193.053	73.9001	6.35	6.35	964.517	885.781
106	3	418	298.9	37.1	60	60	199.92	249.46
108.55	4.6	814.1	272.129	29.7051	32.4	32.4	374.448	374.579
166	5	3700.14	298.224	26.6266	60	60	394.362	423.981
273	10	4450	412	176.64	50	50	5079	4408.84
108	4.5	1674	291	22.4	13.5	13.5	392	406.669
108.55	4.6	1628	271.85	30.7	33.75	33.75	362.6	348.288
101.6	1.6	2322.5	218	67.4	10	10	220	246.736
108	4.6	2040	291.06	24.8	52.5	52.5	197.96	186.089
139.6	4	800	374	62	25	25	835.2	836.907
139.6	4	3270	374	62	25	25	484.11	485.799
106	3	463.75	299.205	36.6635	14	14	531.702	531.665
100	3	2135	322	71.64	50	50	151.59	173.35
139.6	4	2130	374	62	25	25	678.6	628.703
165.2	4.5	3965	422	40.9	62	62	350	391.149
219	4	1000	325	48.3	125	125	579.2	754.974
108.55	4.6	814.1	272.129	29.7051	28.4	28.4	399.758	392.212
166	5	1990	277.3	43.3683	20	0	1156	1232.76
134	4.5	1641.5	291	24	25.2	25.2	607.6	524.923
240	6	1400	489	59	120	120	1438	1431.41
219	4	1000	325	54.1	100	100	825.2	827.719
108.55	4.6	814	271.85	30.7	16	16	540.96	557.269
165.2	4.5	1322	413.982	33.7043	62	62	658.251	676.061
108	4.8	1701	291	24	27	27	343	351.166
108.55	4.6	1628.3	272.129	29.7051	28.5	28.5	328.831	358.061
101.5	2.4	2175	410	58	40	-30	344	326.569
165.2	4.17	1982	358.7	40.9	21	21	937	935.115
101.5	2.4	2175	410	58	20	20	282	256.228
190	1.13	664	185.7	41	18.9	18.9	1023	1046.84
100	3	2135	322	95.63	20	20	271.04	284.841
219	6	1000	325	54.1	125	125	770.3	931.312
108	4.5	2700	341.33	37.3	8.38	8.38	443.94	431.478
165.2	4.17	2974	358.7	40.9	105	105	319	370.431
127	3.02	1714	270	48.7	6.35	6.35	804	779.815
108	4	2440	341.33	37.3	78.5	78.5	148.96	150.891
108.55	4.6	1628	271.85	30.7	28.5	28.5	392	365.06
76	2.2	611	300	57	15	15	246	233.731
100	1.9	1500	404	111.694	30	30	297.5	329.797
166	5	1495	297.9	41.12	100	100	568	498.66
159	6	2135	377	39.9	20	20	851	900.1
219	6	1000	325	59.4	50	50	1862	1676.71
132	5	2040	291.06	24.8	60	60	286.16	315.994
