# Supplementary material for: Symbolic regression for strength prediction of eccentrically loaded concrete-filled steel tubular columns
Source: Sci Rep. 2025 Jan 24;15:3085. doi: 10.1038/s41598-025-85371-x (PMC11761456; doi:10.1038/s41598-025-85371-x)
Supplement: Supplementary file 15 — Supplementary Material 15 [file 41598_2025_85371_MOESM15_ESM.xlsx]

## Sheet: Sheet1
H	B	t	L1	Fy	fc	et	eb	Y	P_exp	P_pred
76.2	76.2	3.3528	812.8	324.054	41.3685	7.62	7.62	345.849	345.849	371.982
76.2	76.2	3.3528	1422.4	324.054	41.3685	7.62	7.62	281.128	281.128	344.986
76.2	76.2	3.3528	812.8	324.054	41.3685	25.4	25.4	216.406	216.406	241.016
203.7	203.9	9.96	2130	291	29.9	38	38	1956	1956	2020.84
152.5	152.3	6.48	3050	254	31.1	38	38	680	680	774.575
152.5	152.3	6.48	3050	254	31.1	64	64	513	513	579.18
120	80	4.5	3210	386.3	32.8784	24	24	393	393	394.176
120	80	4.47	3210	384.7	32.8784	60	60	232	232	250.569
80	120	4.47	2940	384.7	36.5305	16	16	260	260	307.407
80	120	4.47	2940	343.3	35.6144	40	40	210	210	206.529
199	199	7.8	796	205	42.5315	50	50	1793.4	1793.4	1424.93
200	200	7.8	800	205	42.5315	30	30	2141.3	2141.3	1759.74
200	200	7.8	800	237	42.5315	80	80	1225	1225	1183.44
200	200	5.9	800	219	42.5315	30	30	2244	2244	1632.24
200	200	5.7	800	219	42.5315	60	60	1484.7	1484.7	1174.86
200	200	5.6	800	229	42.5315	80	80	1029	1029	976.625
200	200	4.9	800	300	42.5315	30	30	2009	2009	1759.63
200	200	4.9	800	300	42.5315	100	100	833	833	894.239
201	201	4.9	804	296	42.5315	80	80	1029	1029	1074.1
150	150	7.6	600	205	42.5315	75	75	735	735	588.012
149	149	7.5	596	205	42.5315	50	50	882	882	765.38
149	149	7.6	596	237	42.5315	30	30	1225	1225	1081.63
150	150	5	600	300	42.5315	75	75	588	588	602.226
150	150	4.9	600	300	42.5315	50	50	931	931	793.231
151	151	5	604	296	42.5315	30	30	1134.8	1134.8	1034.13
149	149	3.9	596	266	42.5315	75	75	607.6	607.6	473.922
149	149	3.9	596	266	42.5315	120	120	352.8	352.8	300.624
150	150	3.9	600	274	42.5315	30	30	1078	1078	876.336
80	120	5	2940	357.5	35.7	8	8	407.2	407.2	376.574
120	120	5	3196	304	47	20	20	610	610	592.48
120	120	5	3196	438	46	20	20	700	700	680.294
120	120	5	3196	327	96	20	20	710	710	717.092
120	120	5	3196	439	96	20	20	830	830	776.856
120	120	8	3196	323	39	20	20	740	740	769.842
120	120	8	3196	300	46	20	20	770	770	762.91
120	120	8	3196	376	57	20	20	870	870	870.771
120	120	8	3196	323	103	20	20	820	820	910.228
120	120	8	3196	379	103	20	20	1000	1000	957.266
120	120	8	3196	379	39	20	20	820	820	830.973
120	120	8	3196	364	80	10	10	1160	1160	1097.55
120	120	8	3196	396	92	20	20	960	960	953.597
120	120	8	1696	379	31	20	20	1080	1080	1051.74
120	120	8	1696	379	92	20	20	1300	1300	1371.53
250	250	8	3196	379	33	20	20	3400	3400	3514.11
250	250	8	3196	379	91	20	20	5300	5300	5553.44
150	150	4.5	600	438.507	31.8825	25	25	1184.07	1184.07	1173.04
150	150	4.5	600	438.507	31.8825	75	75	733.788	733.788	684.171
150	150	4.5	600	438.507	31.8825	125	125	514.044	514.044	450.068
150	150	4.5	1200	438.507	31.8825	25	25	1133.06	1133.06	1152.38
150	150	4.5	1200	438.507	31.8825	75	75	665.118	665.118	667.72
150	150	4.5	1200	438.507	31.8825	125	125	484.614	484.614	441.21
150	150	4.5	1800	438.507	31.8825	25	25	1025.14	1025.14	1115.68
150	150	4.5	1800	438.507	31.8825	75	75	630.783	630.783	641.146
150	150	4.5	1800	438.507	31.8825	125	125	445.374	445.374	427.29
150	150	4.5	2700	438.507	31.8825	25	25	846.603	846.603	1022.04
150	150	4.5	2700	438.507	31.8825	75	75	553.284	553.284	585.89
150	150	4.5	2700	438.507	31.8825	125	125	390.438	390.438	398.186
150	150	4.5	3600	438.507	31.8825	25	25	705.339	705.339	879.467
150	150	4.5	3600	438.507	31.8825	75	75	441.45	441.45	518.401
150	150	4.5	3600	438.507	31.8825	125	125	325.692	325.692	362.754
150	150	4.5	4500	438.507	31.8825	25	25	588.6	588.6	714.541
150	150	4.5	4500	438.507	31.8825	75	75	372.78	372.78	447.959
150	150	4.5	4500	438.507	31.8825	125	125	276.642	276.642	325.213
80	120	6.3	4000	370	49.1693	55	0	246	246	204.952
120	120	3.84	2192	330	22.367	15	15	588	588	568.242
120	120	3.84	2192	330	22.367	30	30	451	451	445.395
120	120	3.84	2192	330	31.0652	40	40	421	421	417.167
120	120	3.84	2192	330	22.367	50	50	333	333	339.122
120	120	3.84	2192	330	31.0652	40	40	418	418	417.167
120	120	3.84	2192	330	46.3828	50	50	423	423	403.242
140	140	3.84	2183	330	28.4973	15	15	833	833	815.369
140	140	3.84	2183	330	28.4973	40	40	615	615	570.786
140	140	3.84	2183	330	28.4973	60	60	510	510	448.495
140	140	3.84	2183	330	31.0652	40	40	559	559	586.041
140	140	3.84	2183	330	46.3828	60	60	539	539	513.873
120	120	5.86	2223	321	28.4973	15	15	755	755	773.116
120	120	5.86	2223	321	28.4973	30	30	549	549	605.979
120	120	5.86	2223	321	28.4973	50	50	511	511	463.127
140	140	5.86	2213	321	22.7539	15	15	1014	1014	964.811
140	140	5.86	2213	321	22.7539	30	30	804	804	786.253
140	140	5.86	2213	321	22.1475	40	40	735	735	690.872
140	140	5.86	2213	321	22.1475	60	60	556	556	553.357
200	200	5.86	2223	321	32.8421	30	30	1793	1793	1702.38
200	200	5.86	2223	321	27.4757	50	50	1426	1426	1321.7
200	200	5.86	2223	321	32.8421	80	80	1201	1201	1075.7
110	110	5	330	784.2	30	15	15	1555	1555	1365.51
110	110	5	330	784.2	30	30	30	1281	1281	1103.53
160	160	5	480	784.2	30	40	40	1308	1308	1817.13
160	160	5	480	784.2	30	25	25	2024	2024	2109.35
160	160	5	480	784.2	30	50	50	1979	1979	1650.37
210	210	5	630	784.2	32	25	25	3106	3106	3236.02
210	210	5	630	784.2	32	50	50	2617	2617	2659.39
130	195	2.65	780	340.1	16.9407	14	14	872	872	699.137
130	195	2.65	780	340.1	16.9407	14	14	812	812	699.137
130	195	2.65	780	340.1	16.9407	14	14	732	732	699.137
130	195	2.65	780	340.1	16.9407	14	14	740	740	699.137
130	195	2.65	780	340.1	16.9407	31	31	646	646	564.352
130	195	2.65	780	340.1	16.9407	31	31	610	610	564.352
130	195	2.65	780	340.1	16.9407	31	31	500	500	564.352
130	195	2.65	780	340.1	16.9407	31	31	514	514	564.352
130	195	2.65	2340	340.1	16.9407	14	14	670	670	657.876
130	195	2.65	2340	340.1	16.9407	14	14	635	635	657.876
130	195	2.65	2340	340.1	16.9407	14	14	525	525	657.876
130	195	2.65	2340	340.1	16.9407	14	14	500	500	657.876
148	148	4.38	648	262	40.5	45	45	823	823	700.816
215	215	4.38	648	262	25.4	200	200	503	503	398.704
214	214	4.38	648	262	25.4	60	60	1141	1141	1050.93
215	215	4.38	648	262	40.5	200	200	580	580	441.238
215	215	4.38	648	262	40.5	100	100	1028	1028	898.885
215	215	4.38	648	262	40.5	60	60	1369	1369	1317.03
214	214	4.38	648	262	77	100	100	1448	1448	1152.95
215	215	4.38	648	262	77	60	60	2014	2014	1872.54
323	323	4.38	648	262	40.5	200	200	1479	1479	1199.67
323	323	4.38	648	262	40.5	60	60	3306	3306	3166.31
144	144	6.36	648	618	40.5	200	200	611	611	479.074
144	144	6.36	648	618	40.5	45	45	1701	1701	1493.06
210	210	6.36	648	618	25.4	60	60	2393	2393	2313.98
210	210	6.36	648	618	40.5	300	300	858	858	737.979
210	210	6.36	648	618	40.5	100	100	2092	2092	1924.42
209	209	6.36	648	618	40.5	60	60	2694	2694	2561.77
210	210	6.36	648	618	77	200	200	1486	1486	1223.08
210	210	6.36	648	618	77	60	60	3396	3396	3194.94
319	319	6.36	648	618	40.5	300	300	1969	1969	1861.05
319	319	6.36	648	618	40.5	100	100	4045	4045	4398.1
176.2	135.7	2.91	988	319.3	80.6448	20.5	20.5	1911	1911	1556.97
173.5	134.1	2.93	989	319.3	80.6448	41	41	1343	1343	1114.41
174.9	134.8	2.93	988	319.3	80.6448	72	72	823	823	719.844
174.6	136.4	2.89	1982	319.3	80.6448	21	21	1588	1588	1434.26
176.2	137.2	4.82	990	316.6	80.6448	20	20	2058	2058	1813.83
175.1	137.2	4.83	1980	316.6	80.6448	22	22	1813	1813	1669.86
200.5	125	2.92	919	319.3	80.6448	41	41	1529	1529	1298.54
201.4	125.1	2.9	1831	319.3	80.6448	38	38	1548	1548	1287.03
200	200	3	2310	303.5	50.0163	30	30	1450	1450	1530.15
200	200	3	2310	303.5	50.0163	30	30	1415	1415	1530.15
200	200	3	2310	303.5	50.0163	30	30	1502	1502	1530.15
200	200	3	2310	303.5	50.0163	30	30	1535	1535	1530.15
200	200	3	2310	303.5	50.0163	30	30	1620	1620	1530.15
149.4	149.4	2.89	1090	319.3	80.6448	43	43	1147	1147	930.44
150.4	150.4	2.91	1115	319.3	80.6448	22	22	1597	1597	1358.51
149.8	149.8	2.92	2203	319.3	80.6448	23.5	23.5	1323	1323	1151.52
148.3	148.3	2.87	3101	319.3	80.6448	26	26	941	941	861.016
152.1	152.1	4.82	1105	316.6	80.6448	41.5	41.5	1416	1416	1206.35
150.6	150.6	4.88	1100	316.6	80.6448	21.1	21.1	1901	1901	1609.31
150.8	150.8	4.86	2199	316.6	80.6448	21	21	1519	1519	1474.06
150.4	150.4	4.86	3100	316.6	80.6448	25.5	25.5	1103	1103	1159.41
150.2	150.2	2.91	1110	319.3	80.6448	1.1	1.1	2352	2352	1916.07
149.5	149.5	2.89	2200	319.3	80.6448	3.5	3.5	2077	2077	1757.92
148.6	148.6	2.93	3101	319.3	80.6448	2.5	2.5	1558	1558	1544.2
151.4	151.4	4.77	1085	316.6	80.6448	1.1	1.1	2597	2597	2174.06
150	150	4.9	2201	316.6	80.6448	2	2	2381	2381	2096.06
150.7	150.7	4.89	3100	316.6	80.6448	3.5	3.5	1627	1627	1886.09
175.7	134.9	2.91	993	319.3	80.6448	1	1	2401	2401	2022.43
176.5	136.3	2.91	1980	319.3	80.6448	3	3	2283	2283	1971.23
199.3	124.6	2.92	921	319.3	80.6448	0.9	0.9	2636	2636	2129.52
199.9	125.9	2.9	1829	319.3	80.6448	1.5	1.5	2303	2303	2129.79
200	200	1.25	1958	373.1	45.2889	70	70	750	750	672.636
200	200	1.25	1958	373.1	45.2889	40	40	1140	1140	1043.36
149	149	3.64	450	283.74	44.637	30	30	1081.9	1081.9	878.508
148.9	99.3	3.63	450	283.74	44.637	20	20	856.5	856.5	732.312
99.8	200.5	3.65	600	283.74	44.637	30	30	811.4	811.4	694.19
200	99.1	3.66	600	283.74	44.637	40	40	1036.8	1036.8	810.246
99.2	201	3.66	600	283.74	44.637	20	20	1027.8	1027.8	831.377
200.7	100.5	3.62	1800	283.74	44.637	40	40	1002.3	1002.3	790.122
99.4	200.4	3.64	1800	283.74	44.637	30	30	655.2	655.2	604.433
300	300	6	1500	382.5	50.8929	40	40	4431	4431	4633.51
300	300	6	1500	382.5	50.8929	70	70	3434	3434	3751.76
300	300	6	1500	382.5	50.8929	100	100	2631	2631	3049.19
200	200	2.5	1190	270	49.828	30	30	1760	1760	1476.51
200	200	2.5	1190	270	49.828	60	60	1130	1130	994.701
200	200	2.5	2340	270	49.828	30	30	1660	1660	1387.01
200	200	2.5	2340	270	49.828	60	60	1068	1068	919.134
150.2	150.2	2.91	1110	319.3	80.6448	1.1	1.1	2352	2352	1916.07
149.5	149.5	2.89	2200	319.3	80.6448	3.5	3.5	2077	2077	1757.92
148.6	148.6	2.93	3101	319.3	80.6448	2.5	2.5	1558	1558	1544.2
151.4	151.4	4.77	1085	316.6	80.6448	1.1	1.1	2597	2597	2174.06
150	150	4.9	2201	316.6	80.6448	2	2	2381	2381	2096.06
150.7	150.7	4.89	3100	316.6	80.6448	3.5	3.5	1627	1627	1886.09
134.9	175.7	2.91	993	319.3	80.6448	1	1	2401	2401	1999.67
136.3	176.5	2.91	1980	319.3	80.6448	3	3	2283	2283	1897.84
124.6	199.3	2.92	921	319.3	80.6448	0.9	0.9	2636	2636	2089.96
125.9	199.9	2.9	1829	319.3	80.6448	1.5	1.5	2303	2303	2054.21
149.4	149.4	2.89	1090	319.3	80.6448	43	43	1147	1147	930.44
150.4	150.4	2.91	1115	319.3	80.6448	22	22	1597	1597	1358.51
149.8	149.8	2.92	2203	319.3	80.6448	23.5	23.5	1274	1274	1151.52
148.3	148.3	2.87	3101	319.3	80.6448	26	26	941	941	861.016
152.1	152.1	4.82	1105	316.6	80.6448	41.5	41.5	1416	1416	1206.35
150.6	150.6	4.88	1100	316.6	80.6448	21.1	21.1	1901	1901	1609.31
150.8	150.8	4.86	2199	316.6	80.6448	21	21	1519	1519	1474.06
150.4	150.4	4.86	3100	316.6	80.6448	25.5	25.5	1103	1103	1159.41
176.2	135.7	2.91	988	319.3	80.6448	20.5	20.5	1911	1911	1556.97
173.5	134.1	2.93	989	319.3	80.6448	41	41	1343	1343	1114.41
174.9	134.8	2.93	988	319.3	80.6448	72	72	823	823	719.844
174.6	136.4	2.89	1982	319.3	80.6448	21	21	1588	1588	1434.26
176.2	137.2	4.82	990	316.6	80.6448	20	20	2058	2058	1813.83
175.1	137.2	4.83	1980	316.6	80.6448	22	22	1813	1813	1669.86
200.5	125	2.92	919	319.3	80.6448	21	21	1529	1529	1684.93
201.4	125.1	2.9	1831	319.3	80.6448	38	38	1548	1548	1287.03
300	150	6	1200	465	45.9805	70	70	3139	3139	2403.42
100	100	1.9	1500	404	111.694	15	15	559	559	647.427
100	100	1.9	1500	404	111.694	15	15	660	660	647.427
100	100	1.9	1500	404	111.694	30	30	395	395	428.57
100	100	1.9	1500	404	111.694	30	30	390	390	428.57
160	160	2.5	950	230	42.0764	25	25	980	980	840.089
160	160	2.5	950	230	42.0764	50	50	715	715	572.58
160	160	2.5	1850	230	39.8445	25	25	851	851	776.405
160	160	2.5	1850	230	39.8445	50	50	625	625	525.639
100	100	4	2135	371.39	83.2873	20	-10	758.5	758.5	757.353
100	100	4	2135	358.29	81.7269	50	50	321.12	321.12	317.588
100	100	4	2135	371.39	83.2775	50	50	323.15	323.15	325.437
100	100	4	3135	353.23	87.8543	20	-10	502.88	502.88	477.483
100	100	4	3135	363.27	83.2284	20	0	410.4	410.4	437.256
100	100	4	3135	280	77.3336	20	10	363.61	363.61	376.084
100	100	4	3135	375.77	65.1835	20	20	381.47	381.47	365.887
100	100	4	3135	358.28	86.622	50	-25	357.35	357.35	378.751
100	100	4	3135	292.7	77.6753	50	50	230.31	230.31	222.103
100	100	4	4135	280	87.0852	20	10	254.93	254.93	259.397
100	100	4	4135	280	85.214	20	20	220.33	220.33	244.356
100	100	4	4135	369.3	82.5804	50	25	184.33	184.33	206.722
100	150	4	2135	341.86	68.0383	50	50	466.38	466.38	415.288
100	150	4	3135	280	81.6778	20	-10	690.02	690.02	643.022
100	150	4	3135	280	74.458	20	0	562.03	562.03	573.908
100	150	4	3135	342.06	79.5327	20	10	501.48	501.48	557.5
100	150	4	3135	298.5	74.9155	20	20	460.83	460.83	494.483
100	150	4	3135	308.46	82.5313	50	-25	502.81	502.81	507.826
100	150	4	3135	341.86	80.0122	50	50	309.6	309.6	334.096
100	150	5	3135	336.27	81.9721	20	-10	692.62	692.62	749.811
100	150	5	3135	370.39	70.3021	20	0	690.8	690.8	684.25
100	150	5	3135	424.5	75.6169	20	10	622.3	622.3	662.431
100	150	5	3135	459.82	81.3347	20	20	573.32	573.32	640.284
100	150	5	3135	306.38	75.4902	50	-25	548.45	548.45	566.579
100	150	5	3135	368.09	73.0381	50	50	381.06	381.06	392.262
100	100	4	2135	357.7	78.6524	20	20	490.7	490.7	537.846
100	100	4	2135	292.7	29.6212	20	20	380.8	380.8	371.44
150	100	4	2135	298.5	76.7968	20	20	804.3	804.3	945.321
150	100	4	2135	312.3	24.5286	20	20	535.8	535.8	616.303
150	100	5	2135	459.8	73.4852	20	20	935	935	1248.23
150	100	5	2135	332.9	26.3949	20	20	605.6	605.6	756.073
100	100	4	2135	358.2	81.6877	50	50	321.1	321.1	317.471
100	100	4	2135	346.2	28.3627	50	50	244	244	251.649
150	100	4	2135	362.7	25.1494	50	50	356	356	465.455
150	100	5	2135	396	20.4853	50	50	395	395	560.625
100	100	4	2135	280	84.1421	20	10	525.7	525.7	551.885
100	100	4	2135	353.2	30.2522	20	10	457.3	457.3	451.346
150	100	4	2135	280	24.7945	20	10	591.7	591.7	611.421
150	100	5	2135	299.2	26.3949	20	10	654.3	654.3	744.823
100	100	4	2135	358.6	77.48	50	25	383.1	383.1	366.548
100	100	4	2135	363.2	79.8262	20	0	652.6	652.6	660.342
100	100	4	2135	358.2	29.0812	20	0	474.7	474.7	492.672
150	100	4	2135	280	80.9035	20	0	926.3	926.3	1102.68
150	100	4	2135	308.4	23.4676	20	0	624.4	624.4	678.621
150	100	5	2135	370.3	79.9241	20	0	1066	1066	1333.83
150	100	5	2135	306.3	29.5311	20	0	728.5	728.5	829.028
100	100	4	2135	346.9	82.9632	20	-10	737	737	739.677
100	100	4	2135	346.9	27.5562	20	-10	526.2	526.2	526.384
150	100	4	2135	268.1	83.8473	20	-10	945.8	945.8	1201.78
150	100	4	2135	268.1	25.4158	20	-10	563.3	563.3	677.673
150	100	5	2135	304.5	83.6507	20	-10	1042	1042	1350.16
150	100	5	2135	304.5	24.44	20	-10	720.2	720.2	832.255
150	100	4.065	700	295	31.9707	10	10	750	750	789.699
150	100	4.065	800	295	57.1202	15	15	1040	1040	956.674
150	100	4.065	900	295	43.927	20	20	810	810	784.051
200	150	4.433	700	242	43.927	20	20	1750	1750	1380.01
200	150	4.433	800	242	31.9707	30	30	1400	1400	1049.3
200	150	4.433	900	242	57.1202	40	40	1250	1250	1275.01
300	200	5.73	800	336	57.1202	50	50	3450	3450	3095.62
300	200	5.73	900	336	43.927	60	60	2650	2650	2514.69
300	200	5.73	1000	336	31.9707	70	70	2445	2445	2042.58
150	150	8.28	1180	488.4	35.7975	13	13	2470	2470	2196.54
200	100	8.28	1180	488.4	35.7975	20	20	2595	2595	2156.89
150	150	8.28	1180	488.4	47.0102	15	15	2450	2450	2284.5
180	120	8.28	1180	488.4	47.0102	18	18	2530	2530	2304.64
200	100	8.28	1180	488.4	47.0102	19	19	2625	2625	2295.65
150	150	8.28	1180	488.4	35.7975	31.5	31.5	2042	2042	1770.69
180	120	8.28	1180	488.4	35.7975	37	37	2150	2150	1784.46
150	150	8.28	1180	488.4	47.0102	32.5	32.5	2020	2020	1854.19
180	120	8.28	1180	488.4	47.0102	41	41	2150	2150	1806.02
200	100	8.28	1180	488.4	47.0102	41.5	41.5	2100	2100	1831
300	300	5	1720	746	70.5	40	40	6491	6491	6894.36
150	300	5	1720	746	83.6	20	20	3873	3873	4193.86
300	300	5	1720	301	70.5	40	40	4553	4553	4893.6
200	200	12.5	3640	465	175.68	20	20	5187	5187	5292.53
200	200	12	3640	756	168.96	20	20	7136	7136	6018.6
200	200	12	3640	756	169.92	50	50	5078	5078	4399.82
130	130	5	500	1030.6	75.6	25	25	2328.5	2328.5	2305.96
130	130	5	500	1030.6	75.6	50	50	1709.2	1709.2	1687.01
130	130	5	500	1030.6	75.6	75	75	1357.6	1357.6	1284.3
130	130	5	500	1030.6	125.4	25	25	2713	2713	2701.19
130	130	5	500	1030.6	125.4	50	50	2022	2022	1924.13
130	130	5	500	1030.6	125.4	75	75	1472	1472	1432.82
150	150	4	1000	434.56	100.579	20	20	2096.5	2096.5	1972.08
150	150	4	1000	434.56	100.579	20	20	2199.5	2199.5	1972.08
150	150	4	1000	434.56	100.579	35	35	1679	1679	1562.6
150	150	4	1000	434.56	100.579	35	35	1659.5	1659.5	1562.6
150	150	4	1000	434.56	100.579	50	50	1360.3	1360.3	1246.25
150	150	4	1000	434.56	100.579	50	50	1413.1	1413.1	1246.25
150	150	4	1000	434.56	100.579	65	65	1175.5	1175.5	1007.95
150	150	4	1000	434.56	100.579	65	65	1120.7	1120.7	1007.95
150	150	4	1500	434.56	100.579	20	20	2012.3	2012.3	1896.08
150	150	4	1500	434.56	100.579	20	20	2113.1	2113.1	1896.08
150	150	4	1500	434.56	100.579	35	35	1617.1	1617.1	1485.22
150	150	4	1500	434.56	100.579	35	35	1546.4	1546.4	1485.22
150	150	4	1500	434.56	100.579	50	50	1319.4	1319.4	1181.88
150	150	4	1500	434.56	100.579	50	50	1310.4	1310.4	1181.88
150	150	4	1500	434.56	100.579	65	65	1080.7	1080.7	958.651
150	150	4	1500	434.56	100.579	65	65	1104.7	1104.7	958.651
150	150	4	2000	434.56	100.579	20	20	1853	1853	1776.24
150	150	4	2000	434.56	100.579	20	20	1848.1	1848.1	1776.24
150	150	4	2000	434.56	100.579	35	35	1544.7	1544.7	1377.03
150	150	4	2000	434.56	100.579	35	35	1438.8	1438.8	1377.03
150	150	4	2000	434.56	100.579	50	50	1225.2	1225.2	1096.97
150	150	4	2000	434.56	100.579	50	50	1175.4	1175.4	1096.97
150	150	4	2000	434.56	100.579	65	65	981.5	981.5	894.969
150	150	4	2000	434.56	100.579	65	65	1003.6	1003.6	894.969
