# Supplementary material for: Symbolic regression for strength prediction of eccentrically loaded concrete-filled steel tubular columns
Source: Sci Rep. 2025 Jan 24;15:3085. doi: 10.1038/s41598-025-85371-x (PMC11761456; doi:10.1038/s41598-025-85371-x)
Supplement: Supplementary file 16 — Supplementary Material 16 [file 41598_2025_85371_MOESM16_ESM.xlsx]

## Sheet: Sheet1
H	B	t	L	Fy	fc	et	eb	P_exp	P_pred
150	150	4.5	600	438.507	31.8825	75	75	733.788	719.764
80	120	4.47	2940	343.3	35.6144	40	40	210	239.936
100	100	4	2135	371.39	83.2873	20	-10	758.5	739.548
149.8	149.8	2.92	2203	319.3	80.6448	23.5	23.5	1323	1277.41
150	150	4.5	4500	438.507	31.8825	25	25	588.6	675.868
120	120	8	3196	323	39	20	20	740	728.784
150	150	4	1500	434.56	100.579	20	20	2012.3	2077.14
150.6	150.6	4.88	1100	316.6	80.6448	21.1	21.1	1901	1892.16
150	150	4	1000	434.56	100.579	65	65	1120.7	1152.46
300	300	5	1720	746	70.5	40	40	6491	5947.31
150.4	150.4	4.86	3100	316.6	80.6448	25.5	25.5	1103	1105.67
149	149	3.9	596	266	42.5315	75	75	607.6	464.143
149	149	3.64	450	283.74	44.637	30	30	1081.9	1020.2
150	150	4	1500	434.56	100.579	50	50	1319.4	1298.1
150	100	4	2135	308.4	23.4676	20	0	624.4	602.695
120	120	5.86	2223	321	28.4973	15	15	755	773.669
152.5	152.3	6.48	3050	254	31.1	64	64	513	530.917
215	215	4.38	648	262	40.5	60	60	1369	1492.98
80	120	6.3	4000	370	49.1693	55	0	246	323.767
100	150	5	3135	336.27	81.9721	20	-10	692.62	774.823
150	150	4.5	600	438.507	31.8825	25	25	1184.07	1155.89
100	150	5	3135	306.38	75.4902	50	-25	548.45	549.777
150	150	4	1000	434.56	100.579	50	50	1413.1	1368.31
215	215	4.38	648	262	40.5	100	100	1028	1025.55
100	100	1.9	1500	404	111.694	15	15	559	661.433
120	120	5.86	2223	321	28.4973	30	30	549	629.691
148.9	99.3	3.63	450	283.74	44.637	20	20	856.5	832.156
300	300	6	1500	382.5	50.8929	70	70	3434	3262.12
150	150	4.5	3600	438.507	31.8825	25	25	705.339	760.89
150	300	5	1720	746	83.6	20	20	3873	4457.17
100	100	4	2135	346.9	27.5562	20	-10	526.2	492.453
148	148	4.38	648	262	40.5	45	45	823	766.977
203.7	203.9	9.96	2130	291	29.9	38	38	1956	2145.52
150	150	4.9	2201	316.6	80.6448	2	2	2381	2377.02
120	120	5.86	2223	321	28.4973	50	50	511	517.952
140	140	3.84	2183	330	31.0652	40	40	559	585.696
100	100	4	2135	358.2	29.0812	20	0	474.7	474.259
100	100	4	3135	363.27	83.2284	20	0	410.4	477.246
200	200	4.9	800	300	42.5315	100	100	833	1005.05
148.6	148.6	2.93	3101	319.3	80.6448	2.5	2.5	1558	1560.97
120	120	8	1696	379	92	20	20	1300	1288
210	210	6.36	648	618	25.4	60	60	2393	2449.64
151	151	5	604	296	42.5315	30	30	1134.8	1202.55
200	200	5.86	2223	321	32.8421	80	80	1201	1150.68
149.4	149.4	2.89	1090	319.3	80.6448	43	43	1147	1148.81
150	150	4	1000	434.56	100.579	65	65	1175.5	1152.46
150	150	4	2000	434.56	100.579	50	50	1175.4	1215.57
150	150	4	1500	434.56	100.579	35	35	1617.1	1585.96
120	80	4.47	3210	384.7	32.8784	60	60	232	281.887
150	150	4	1000	434.56	100.579	20	20	2199.5	2116.07
140	140	5.86	2213	321	22.7539	15	15	1014	1006.06
173.5	134.1	2.93	989	319.3	80.6448	41	41	1343	1343.19
200	200	5.86	2223	321	32.8421	30	30	1793	1739.73
200	150	4.433	800	242	31.9707	30	30	1400	1173.76
130	195	2.65	2340	340.1	16.9407	14	14	635	565.218
130	195	2.65	780	340.1	16.9407	14	14	812	781.432
100	100	4	2135	371.39	83.2775	50	50	323.15	328.392
215	215	4.38	648	262	77	60	60	2014	2131.84
176.2	135.7	2.91	988	319.3	80.6448	20.5	20.5	1911	1898.12
300	150	6	1200	465	45.9805	70	70	3139	2344.23
150	100	5	2135	299.2	26.3949	20	10	654.3	658.968
100	150	5	3135	370.39	70.3021	20	0	690.8	660.795
150	100	5	2135	396	20.4853	50	50	395	442.316
210	210	5	630	784.2	32	25	25	3106	3107.13
100	150	4	2135	341.86	68.0383	50	50	466.38	464.011
150	100	5	2135	304.5	83.6507	20	-10	1042	1044.35
149.4	149.4	2.89	1090	319.3	80.6448	43	43	1147	1148.81
160	160	2.5	1850	230	39.8445	25	25	851	854.642
150	150	4	1000	434.56	100.579	35	35	1659.5	1661.24
210	210	6.36	648	618	40.5	100	100	2092	2068.99
150	150	4.5	3600	438.507	31.8825	125	125	325.692	326.274
150	150	4	1500	434.56	100.579	50	50	1310.4	1298.1
120	80	4.5	3210	386.3	32.8784	24	24	393	392.502
148.3	148.3	2.87	3101	319.3	80.6448	26	26	941	939.9
120	120	5	3196	438	46	20	20	700	695.688
150	150	5	600	300	42.5315	75	75	588	596.585
300	200	5.73	900	336	43.927	60	60	2650	2656.36
150	150	4.5	2700	438.507	31.8825	125	125	390.438	395.097
149.8	149.8	2.92	2203	319.3	80.6448	23.5	23.5	1274	1277.41
150.7	150.7	4.89	3100	316.6	80.6448	3.5	3.5	1627	1627.98
149.5	149.5	2.89	2200	319.3	80.6448	3.5	3.5	2077	2075.71
100	100	4	2135	358.6	77.48	50	25	383.1	381.88
150	100	4	2135	280	80.9035	20	0	926.3	931.706
100	150	4	3135	280	74.458	20	0	562.03	563.317
130	130	5	500	1030.6	125.4	75	75	1472	1484.83
174.9	134.8	2.93	988	319.3	80.6448	72	72	823	823.933
100	150	5	3135	459.82	81.3347	20	20	573.32	575.133
120	120	3.84	2192	330	31.0652	40	40	421	421.072
209	209	6.36	648	618	40.5	60	60	2694	2711.84
149.5	149.5	2.89	2200	319.3	80.6448	3.5	3.5	2077	2075.71
100	100	4	3135	353.23	87.8543	20	-10	502.88	504.416
150	150	7.6	600	205	42.5315	75	75	735	732.529
151.4	151.4	4.77	1085	316.6	80.6448	1.1	1.1	2597	2597.46
130	195	2.65	780	340.1	16.9407	14	14	872	781.432
140	140	5.86	2213	321	22.7539	30	30	804	805.434
148.6	148.6	2.93	3101	319.3	80.6448	2.5	2.5	1558	1560.97
150.8	150.8	4.86	2199	316.6	80.6448	21	21	1519	1519.43
140	140	3.84	2183	330	28.4973	60	60	510	508.788
150	150	4	2000	434.56	100.579	20	20	1853	1856.57
200	200	5.6	800	229	42.5315	80	80	1029	1027.24
199	199	7.8	796	205	42.5315	50	50	1793.4	1788.27
200	200	2.5	1190	270	49.828	60	60	1130	1130.74
323	323	4.38	648	262	40.5	60	60	3306	3300.83
130	195	2.65	780	340.1	16.9407	31	31	610	567.346
120	120	3.84	2192	330	31.0652	40	40	418	421.072
100	100	4	2135	346.2	28.3627	50	50	244	244.734
120	120	8	3196	379	103	20	20	1000	986.519
200	200	4.9	800	300	42.5315	30	30	2009	2018.26
150	150	4.5	2700	438.507	31.8825	75	75	553.284	539.408
100	100	4	2135	292.7	29.6212	20	20	380.8	380.368
200	200	12	3640	756	169.92	50	50	5078	5077.19
120	120	3.84	2192	330	22.367	50	50	333	334.363
144	144	6.36	648	618	40.5	200	200	611	613.707
120	120	3.84	2192	330	46.3828	50	50	423	422.194
120	120	5	3196	327	96	20	20	710	706.942
152.1	152.1	4.82	1105	316.6	80.6448	41.5	41.5	1416	1419.18
175.1	137.2	4.83	1980	316.6	80.6448	22	22	1813	1808.64
150	100	4	2135	362.7	25.1494	50	50	356	356.248
200	200	1.25	1958	373.1	45.2889	70	70	750	748.557
201	201	4.9	804	296	42.5315	80	80	1029	1023.96
201.4	125.1	2.9	1831	319.3	80.6448	38	38	1548	1548.46
130	195	2.65	780	340.1	16.9407	31	31	646	567.346
150	100	4.065	900	295	43.927	20	20	810	809.062
200	200	3	2310	303.5	50.0163	30	30	1450	1505.1
110	110	5	330	784.2	30	30	30	1281	1280.06
150	150	8.28	1180	488.4	47.0102	15	15	2450	2460.24
199.9	125.9	2.9	1829	319.3	80.6448	1.5	1.5	2303	2305.14
100	100	4	2135	358.2	81.6877	50	50	321.1	319.034
150	150	8.28	1180	488.4	35.7975	31.5	31.5	2042	2036.69
134.9	175.7	2.91	993	319.3	80.6448	1	1	2401	2402.19
100	150	4	3135	280	81.6778	20	-10	690.02	688.605
99.4	200.4	3.64	1800	283.74	44.637	30	30	655.2	654.483
200.5	125	2.92	919	319.3	80.6448	21	21	1529	1541.19
148.3	148.3	2.87	3101	319.3	80.6448	26	26	941	939.9
176.2	137.2	4.82	990	316.6	80.6448	20	20	2058	2062.17
175.1	137.2	4.83	1980	316.6	80.6448	22	22	1813	1808.64
120	120	8	3196	379	39	20	20	820	826.268
200	200	12	3640	756	168.96	20	20	7136	7125.44
124.6	199.3	2.92	921	319.3	80.6448	0.9	0.9	2636	2636.89
150.2	150.2	2.91	1110	319.3	80.6448	1.1	1.1	2352	2350.39
323	323	4.38	648	262	40.5	200	200	1479	1477.59
150.4	150.4	2.91	1115	319.3	80.6448	22	22	1597	1599.46
210	210	6.36	648	618	40.5	300	300	858	866.87
150	150	4	1000	434.56	100.579	20	20	2096.5	2116.07
130	130	5	500	1030.6	75.6	25	25	2328.5	2323.86
300	300	6	1500	382.5	50.8929	40	40	4431	4418.47
150	150	4	1000	434.56	100.579	35	35	1679	1661.24
100	100	4	2135	363.2	79.8262	20	0	652.6	650.993
76.2	76.2	3.3528	812.8	324.054	41.3685	25.4	25.4	216.406	216.702
144	144	6.36	648	618	40.5	45	45	1701	1693.11
176.5	136.3	2.91	1980	319.3	80.6448	3	3	2283	2285.69
150	150	4	2000	434.56	100.579	35	35	1438.8	1487.19
210	210	6.36	648	618	77	200	200	1486	1483.2
100	150	4	3135	341.86	80.0122	50	50	309.6	313.959
130	130	5	500	1030.6	125.4	25	25	2713	2717.71
174.6	136.4	2.89	1982	319.3	80.6448	21	21	1588	1587
140	140	3.84	2183	330	46.3828	60	60	539	541.187
120	120	5	3196	304	47	20	20	610	606.929
200	200	5.86	2223	321	27.4757	50	50	1426	1424.63
150	100	4.065	700	295	31.9707	10	10	750	751.925
215	215	4.38	648	262	40.5	200	200	580	582.705
100	100	4	2135	353.2	30.2522	20	10	457.3	456.917
200	200	2.5	1190	270	49.828	30	30	1760	1764.14
200	200	3	2310	303.5	50.0163	30	30	1415	1505.1
160	160	2.5	950	230	42.0764	25	25	980	980.563
100	150	5	3135	368.09	73.0381	50	50	381.06	381.949
120	120	3.84	2192	330	22.367	30	30	451	449.466
100	100	4	3135	280	77.3336	20	10	363.61	363.453
110	110	5	330	784.2	30	15	15	1555	1556.88
150	100	4	2135	268.1	83.8473	20	-10	945.8	942.567
99.8	200.5	3.65	600	283.74	44.637	30	30	811.4	814.642
200	200	7.8	800	237	42.5315	80	80	1225	1227.14
120	120	8	3196	376	57	20	20	870	873.943
80	120	5	2940	357.5	35.7	8	8	407.2	406.554
200	200	2.5	2340	270	49.828	60	60	1068	1072.31
150.6	150.6	4.88	1100	316.6	80.6448	21.1	21.1	1901	1892.16
160	160	2.5	950	230	42.0764	50	50	715	715.221
201.4	125.1	2.9	1831	319.3	80.6448	38	38	1548	1548.46
125.9	199.9	2.9	1829	319.3	80.6448	1.5	1.5	2303	2304.14
150	150	4.5	1800	438.507	31.8825	25	25	1025.14	1035
130	195	2.65	780	340.1	16.9407	14	14	740	781.432
100	150	4	3135	342.06	79.5327	20	10	501.48	504.014
136.3	176.5	2.91	1980	319.3	80.6448	3	3	2283	2278.01
150	100	4	2135	312.3	24.5286	20	20	535.8	537.111
120	120	8	1696	379	31	20	20	1080	1079.11
160	160	5	480	784.2	30	50	50	1979	1968.75
100	100	4	2135	357.7	78.6524	20	20	490.7	495.333
200	200	3	2310	303.5	50.0163	30	30	1620	1505.1
149	149	3.9	596	266	42.5315	120	120	352.8	352.683
150	150	4	2000	434.56	100.579	20	20	1848.1	1856.57
152.1	152.1	4.82	1105	316.6	80.6448	41.5	41.5	1416	1419.18
100	100	4	3135	358.28	86.622	50	-25	357.35	358.297
76.2	76.2	3.3528	812.8	324.054	41.3685	7.62	7.62	345.849	344.794
200	200	12.5	3640	465	175.68	20	20	5187	5197.86
130	130	5	500	1030.6	75.6	50	50	1709.2	1728.18
130	195	2.65	2340	340.1	16.9407	14	14	670	565.218
174.6	136.4	2.89	1982	319.3	80.6448	21	21	1588	1587
200	100	8.28	1180	488.4	35.7975	20	20	2595	2586.68
130	195	2.65	2340	340.1	16.9407	14	14	500	565.218
150.2	150.2	2.91	1110	319.3	80.6448	1.1	1.1	2352	2350.39
130	195	2.65	780	340.1	16.9407	31	31	500	567.346
120	120	8	3196	323	103	20	20	820	826.089
150	150	4.5	4500	438.507	31.8825	75	75	372.78	374.272
150.7	150.7	4.89	3100	316.6	80.6448	3.5	3.5	1627	1627.98
150	100	5	2135	306.3	29.5311	20	0	728.5	727.485
100	150	4	3135	298.5	74.9155	20	20	460.83	460.919
150	150	4	1500	434.56	100.579	20	20	2113.1	2077.14
200	200	7.8	800	205	42.5315	30	30	2141.3	2148.98
150	150	4	2000	434.56	100.579	50	50	1225.2	1215.57
100	100	1.9	1500	404	111.694	30	30	395	392.436
300	300	5	1720	301	70.5	40	40	4553	4556.06
150	150	3.9	600	274	42.5315	30	30	1078	1071.6
150	100	4	2135	298.5	76.7968	20	20	804.3	804.64
152.5	152.3	6.48	3050	254	31.1	38	38	680	680.365
319	319	6.36	648	618	40.5	300	300	1969	1960.48
120	120	5	3196	439	96	20	20	830	831.645
200	150	4.433	700	242	43.927	20	20	1750	1748.92
200.7	100.5	3.62	1800	283.74	44.637	40	40	1002.3	1001.72
100	150	4	3135	308.46	82.5313	50	-25	502.81	502.705
300	200	5.73	1000	336	31.9707	70	70	2445	2439.45
150.4	150.4	2.91	1115	319.3	80.6448	22	22	1597	1599.46
150	150	4.5	4500	438.507	31.8825	125	125	276.642	274.389
100	100	4	4135	280	87.0852	20	10	254.93	253.087
200	200	3	2310	303.5	50.0163	30	30	1535	1505.1
176.2	137.2	4.82	990	316.6	80.6448	20	20	2058	2062.17
150	150	4	1500	434.56	100.579	65	65	1080.7	1082.48
80	120	4.47	2940	384.7	36.5305	16	16	260	260.48
140	140	3.84	2183	330	28.4973	15	15	833	836.531
180	120	8.28	1180	488.4	47.0102	41	41	2150	2141.96
120	120	3.84	2192	330	22.367	15	15	588	585.9
250	250	8	3196	379	91	20	20	5300	5295.64
150	100	5	2135	370.3	79.9241	20	0	1066	1068.74
200	200	1.25	1958	373.1	45.2889	40	40	1140	1138.75
120	120	8	3196	396	92	20	20	960	967.226
319	319	6.36	648	618	40.5	100	100	4045	4058.56
130	130	5	500	1030.6	125.4	50	50	2022	2009.47
100	100	4	4135	280	85.214	20	20	220.33	222.07
199.3	124.6	2.92	921	319.3	80.6448	0.9	0.9	2636	2633.54
150	150	4.9	600	300	42.5315	50	50	931	926.611
200	100	8.28	1180	488.4	47.0102	19	19	2625	2622.98
214	214	4.38	648	262	77	100	100	1448	1452.58
140	140	5.86	2213	321	22.1475	60	60	556	557.406
150	100	5	2135	332.9	26.3949	20	20	605.6	608.299
100	100	4	2135	358.29	81.7269	50	50	321.12	322.598
100	100	4	3135	375.77	65.1835	20	20	381.47	377.928
120	120	8	3196	364	80	10	10	1160	1157.98
150	100	4	2135	268.1	25.4158	20	-10	563.3	564.538
150	150	4	1500	434.56	100.579	65	65	1104.7	1082.48
150	150	8.28	1180	488.4	35.7975	13	13	2470	2467
100	100	1.9	1500	404	111.694	15	15	660	661.433
200	200	5.7	800	219	42.5315	60	60	1484.7	1485.95
150	150	4.5	600	438.507	31.8825	125	125	514.044	512.755
130	195	2.65	780	340.1	16.9407	14	14	732	781.432
150	150	8.28	1180	488.4	47.0102	32.5	32.5	2020	2017.25
100	150	5	3135	424.5	75.6169	20	10	622.3	620.013
130	130	5	500	1030.6	75.6	75	75	1357.6	1342.29
100	100	1.9	1500	404	111.694	30	30	390	392.436
99.2	201	3.66	600	283.74	44.637	20	20	1027.8	1026.47
250	250	8	3196	379	33	20	20	3400	3401.33
100	100	4	4135	369.3	82.5804	50	25	184.33	183.744
173.5	134.1	2.93	989	319.3	80.6448	41	41	1343	1343.19
150	100	4.065	800	295	57.1202	15	15	1040	1038.08
215	215	4.38	648	262	25.4	200	200	503	501.82
150	150	4.5	1800	438.507	31.8825	125	125	445.374	449.333
76.2	76.2	3.3528	1422.4	324.054	41.3685	7.62	7.62	281.128	282.166
150	150	4.5	1200	438.507	31.8825	75	75	665.118	670.856
140	140	5.86	2213	321	22.1475	40	40	735	734.169
160	160	2.5	1850	230	39.8445	50	50	625	622.875
120	120	8	3196	300	46	20	20	770	768.565
200	150	4.433	900	242	57.1202	40	40	1250	1253.67
210	210	5	630	784.2	32	50	50	2617	2624.79
150	150	4.5	1800	438.507	31.8825	75	75	630.783	629.155
300	200	5.73	800	336	57.1202	50	50	3450	3441.66
100	100	4	2135	280	84.1421	20	10	525.7	526.835
200	200	5.9	800	219	42.5315	30	30	2244	2235.5
160	160	5	480	784.2	30	25	25	2024	2013.9
180	120	8.28	1180	488.4	35.7975	37	37	2150	2156.06
300	300	6	1500	382.5	50.8929	100	100	2631	2644.46
150	150	4	2000	434.56	100.579	35	35	1544.7	1487.19
200	200	3	2310	303.5	50.0163	30	30	1502	1505.1
150	150	4	1500	434.56	100.579	35	35	1546.4	1585.96
150	100	4	2135	280	24.7945	20	10	591.7	589.346
150	150	4.5	2700	438.507	31.8825	25	25	846.603	845.583
150	150	4.5	1200	438.507	31.8825	125	125	484.614	480.909
151.4	151.4	4.77	1085	316.6	80.6448	1.1	1.1	2597	2597.46
176.2	135.7	2.91	988	319.3	80.6448	20.5	20.5	1911	1898.12
150	150	4	2000	434.56	100.579	65	65	981.5	1001.25
150.8	150.8	4.86	2199	316.6	80.6448	21	21	1519	1519.43
200	200	2.5	2340	270	49.828	30	30	1660	1650.38
150	150	4.5	3600	438.507	31.8825	75	75	441.45	446.259
150	150	4.5	1200	438.507	31.8825	25	25	1133.06	1126.72
150	100	5	2135	459.8	73.4852	20	20	935	940.329
100	100	4	2135	346.9	82.9632	20	-10	737	732.783
149	149	7.6	596	237	42.5315	30	30	1225	1224.59
200	99.1	3.66	600	283.74	44.637	40	40	1036.8	1036.06
200	100	8.28	1180	488.4	47.0102	41.5	41.5	2100	2107.93
174.9	134.8	2.93	988	319.3	80.6448	72	72	823	823.933
150	150	4	1000	434.56	100.579	50	50	1360.3	1368.31
150	100	5	2135	304.5	24.44	20	-10	720.2	719.65
150	150	4.9	2201	316.6	80.6448	2	2	2381	2377.02
200.5	125	2.92	919	319.3	80.6448	41	41	1529	1520.05
175.7	134.9	2.91	993	319.3	80.6448	1	1	2401	2402.48
130	195	2.65	780	340.1	16.9407	31	31	514	567.346
160	160	5	480	784.2	30	40	40	1308	1326.02
100	100	4	3135	292.7	77.6753	50	50	230.31	229.309
210	210	6.36	648	618	77	60	60	3396	3388.18
150	150	4	2000	434.56	100.579	65	65	1003.6	1001.25
149	149	7.5	596	205	42.5315	50	50	882	886.038
150.4	150.4	4.86	3100	316.6	80.6448	25.5	25.5	1103	1105.67
140	140	3.84	2183	330	28.4973	40	40	615	608.509
214	214	4.38	648	262	25.4	60	60	1141	1140.82
180	120	8.28	1180	488.4	47.0102	18	18	2530	2531.32
130	195	2.65	2340	340.1	16.9407	14	14	525	565.218
