# Supplementary material for: Symbolic regression for strength prediction of eccentrically loaded concrete-filled steel tubular columns
Source: Sci Rep. 2025 Jan 24;15:3085. doi: 10.1038/s41598-025-85371-x (PMC11761456; doi:10.1038/s41598-025-85371-x)
Supplement: Supplementary file 18 — Supplementary Material 18 [file 41598_2025_85371_MOESM18_ESM.ini]

[LocalizedFileNames]
correlation1_rect.png=@correlation1_rect.png,0
EC4_rect.xlsx=@EC4_rect.xlsx,0
prop_rect.xlsx=@prop_rect.xlsx,0
AISC_rect.xlsx=@AISC_rect.xlsx,0
GPR_rect.xlsx=@GPR_rect.xlsx,0
SVR_rect.xlsx=@SVR_rect.xlsx,0
CB_rect.xlsx=@CB_rect.xlsx,0
RF_rect.xlsx=@RF_rect.xlsx,0
LGBM_rect.xlsx=@LGBM_rect.xlsx,0
XGB_rect.xlsx=@XGB_rect.xlsx,0
