# Supplementary material for: Symbolic regression for strength prediction of eccentrically loaded concrete-filled steel tubular columns
Source: Sci Rep. 2025 Jan 24;15:3085. doi: 10.1038/s41598-025-85371-x (PMC11761456; doi:10.1038/s41598-025-85371-x)
Supplement: Supplementary file 19 — Supplementary Material 19 [file 41598_2025_85371_MOESM19_ESM.xlsx]

## Sheet: Sheet1
H	B	t	L1	Fy	fc	et	eb	axis	Pexp	Y	P_exp	P_pred
76.2	76.2	3.3528	812.8	324.054	41.3685	7.62	7.62	1	345.849	345.849	345.849	373.685
76.2	76.2	3.3528	1422.4	324.054	41.3685	7.62	7.62	1	281.128	281.128	281.128	346.689
76.2	76.2	3.3528	812.8	324.054	41.3685	25.4	25.4	1	216.406	216.406	216.406	244.056
203.7	203.9	9.96	2130	291	29.9	38	38	1	1956	1956	1956	2037.15
152.5	152.3	6.48	3050	254	31.1	38	38	1	680	680	680	783.055
152.5	152.3	6.48	3050	254	31.1	64	64	1	513	513	513	587.66
120	80	4.5	3210	386.3	32.8784	24	24	1	393	393	393	388.87
120	80	4.47	3210	384.7	32.8784	60	60	1	232	232	232	245.742
80	120	4.47	2940	384.7	36.5305	16	16	2	260	260	260	308.309
80	120	4.47	2940	343.3	35.6144	40	40	2	210	210	210	210.655
199	199	7.8	796	205	42.5315	50	50	1	1793.4	1793.4	1793.4	1440.78
200	200	7.8	800	205	42.5315	30	30	1	2141.3	2141.3	2141.3	1771.42
200	200	7.8	800	237	42.5315	80	80	1	1225	1225	1225	1201.99
200	200	5.9	800	219	42.5315	30	30	1	2244	2244	2244	1643.66
200	200	5.7	800	219	42.5315	60	60	1	1484.7	1484.7	1484.7	1191.22
200	200	5.6	800	229	42.5315	80	80	1	1029	1029	1029	993.768
200	200	4.9	800	300	42.5315	30	30	1	2009	2009	2009	1771.29
200	200	4.9	800	300	42.5315	100	100	1	833	833	833	911.424
201	201	4.9	804	296	42.5315	80	80	1	1029	1029	1029	1091.93
150	150	7.6	600	205	42.5315	75	75	1	735	735	735	598.436
149	149	7.5	596	205	42.5315	50	50	1	882	882	882	776.016
149	149	7.6	596	237	42.5315	30	30	1	1225	1225	1225	1090.37
150	150	5	600	300	42.5315	75	75	1	588	588	588	613.276
150	150	4.9	600	300	42.5315	50	50	1	931	931	931	803.787
151	151	5	604	296	42.5315	30	30	1	1134.8	1134.8	1134.8	1042.84
149	149	3.9	596	266	42.5315	75	75	1	607.6	607.6	607.6	483.513
149	149	3.9	596	266	42.5315	120	120	1	352.8	352.8	352.8	307.57
150	150	3.9	600	274	42.5315	30	30	1	1078	1078	1078	884.469
80	120	5	2940	357.5	35.7	8	8	2	407.2	407.2	407.2	386.159
120	120	5	3196	304	47	20	20	1	610	610	610	594.55
120	120	5	3196	438	46	20	20	1	700	700	700	654.756
120	120	5	3196	327	96	20	20	1	710	710	710	710.135
120	120	5	3196	439	96	20	20	1	830	830	830	737.914
120	120	8	3196	323	39	20	20	1	740	740	740	788.415
120	120	8	3196	300	46	20	20	1	770	770	770	780.138
120	120	8	3196	376	57	20	20	1	870	870	870	881.533
120	120	8	3196	323	103	20	20	1	820	820	820	928.643
120	120	8	3196	379	103	20	20	1	1000	1000	1000	964.182
120	120	8	3196	379	39	20	20	1	820	820	820	840.845
120	120	8	3196	364	80	10	10	1	1160	1160	1160	1117.96
120	120	8	3196	396	92	20	20	1	960	960	960	951.332
120	120	8	1696	379	31	20	20	1	1080	1080	1080	1049.27
120	120	8	1696	379	92	20	20	1	1300	1300	1300	1366.02
250	250	8	3196	379	33	20	20	1	3400	3400	3400	3501.82
250	250	8	3196	379	91	20	20	1	5300	5300	5300	5512.21
150	150	4.5	600	438.507	31.8825	25	25	1	1184.07	1184.07	1184.07	1139.3
150	150	4.5	600	438.507	31.8825	75	75	1	733.788	733.788	733.788	637.35
150	150	4.5	600	438.507	31.8825	125	125	1	514.044	514.044	514.044	412.527
150	150	4.5	1200	438.507	31.8825	25	25	1	1133.06	1133.06	1133.06	1118.21
150	150	4.5	1200	438.507	31.8825	75	75	1	665.118	665.118	665.118	622.165
150	150	4.5	1200	438.507	31.8825	125	125	1	484.614	484.614	484.614	404.513
150	150	4.5	1800	438.507	31.8825	25	25	1	1025.14	1025.14	1025.14	1080.67
150	150	4.5	1800	438.507	31.8825	75	75	1	630.783	630.783	630.783	598.122
150	150	4.5	1800	438.507	31.8825	125	125	1	445.374	445.374	445.374	392.702
150	150	4.5	2700	438.507	31.8825	25	25	1	846.603	846.603	846.603	986.606
150	150	4.5	2700	438.507	31.8825	75	75	1	553.284	553.284	553.284	547.505
150	150	4.5	2700	438.507	31.8825	125	125	1	390.438	390.438	390.438	367.394
150	150	4.5	3600	438.507	31.8825	25	25	1	705.339	705.339	705.339	848.254
150	150	4.5	3600	438.507	31.8825	75	75	1	441.45	441.45	441.45	486.765
150	150	4.5	3600	438.507	31.8825	125	125	1	325.692	325.692	325.692	336.602
150	150	4.5	4500	438.507	31.8825	25	25	1	588.6	588.6	588.6	691.341
150	150	4.5	4500	438.507	31.8825	75	75	1	372.78	372.78	372.78	423.072
150	150	4.5	4500	438.507	31.8825	125	125	1	276.642	276.642	276.642	303.279
80	120	6.3	4000	370	49.1693	55	0	2	246	246	246	211.421
120	120	3.84	2192	330	22.367	15	15	1	588	588	588	571.556
120	120	3.84	2192	330	22.367	30	30	1	451	451	451	449.746
120	120	3.84	2192	330	31.0652	40	40	1	421	421	421	422.238
120	120	3.84	2192	330	22.367	50	50	1	333	333	333	343.887
120	120	3.84	2192	330	31.0652	40	40	1	418	418	418	422.238
120	120	3.84	2192	330	46.3828	50	50	1	423	423	423	408.13
140	140	3.84	2183	330	28.4973	15	15	1	833	833	833	819.548
140	140	3.84	2183	330	28.4973	40	40	1	615	615	615	577.472
140	140	3.84	2183	330	28.4973	60	60	1	510	510	510	455.181
140	140	3.84	2183	330	31.0652	40	40	1	559	559	559	592.668
140	140	3.84	2183	330	46.3828	60	60	1	539	539	539	521.465
120	120	5.86	2223	321	28.4973	15	15	1	755	755	755	779.401
120	120	5.86	2223	321	28.4973	30	30	1	549	549	549	613.693
120	120	5.86	2223	321	28.4973	50	50	1	511	511	511	470.555
140	140	5.86	2213	321	22.7539	15	15	1	1014	1014	1014	969.789
140	140	5.86	2213	321	22.7539	30	30	1	804	804	804	793.555
140	140	5.86	2213	321	22.1475	40	40	1	735	735	735	698.456
140	140	5.86	2213	321	22.1475	60	60	1	556	556	556	561.271
200	200	5.86	2223	321	32.8421	30	30	1	1793	1793	1793	1713.41
200	200	5.86	2223	321	27.4757	50	50	1	1426	1426	1426	1335.43
200	200	5.86	2223	321	32.8421	80	80	1	1201	1201	1201	1091.63
110	110	5	330	784.2	30	15	15	1	1555	1555	1555	1336.03
110	110	5	330	784.2	30	30	30	1	1281	1281	1281	1059.31
160	160	5	480	784.2	30	40	40	1	1308	1308	1308	1748.02
160	160	5	480	784.2	30	25	25	1	2024	2024	2024	2056.77
160	160	5	480	784.2	30	50	50	1	1979	1979	1979	1575.25
210	210	5	630	784.2	32	25	25	1	3106	3106	3106	3172.55
210	210	5	630	784.2	32	50	50	1	2617	2617	2617	2559.34
130	195	2.65	780	340.1	16.9407	14	14	2	872	872	872	701.887
130	195	2.65	780	340.1	16.9407	14	14	2	812	812	812	701.887
130	195	2.65	780	340.1	16.9407	14	14	2	732	732	732	701.887
130	195	2.65	780	340.1	16.9407	14	14	2	740	740	740	701.887
130	195	2.65	780	340.1	16.9407	31	31	2	646	646	646	569.395
130	195	2.65	780	340.1	16.9407	31	31	2	610	610	610	569.395
130	195	2.65	780	340.1	16.9407	31	31	2	500	500	500	569.395
130	195	2.65	780	340.1	16.9407	31	31	2	514	514	514	569.395
130	195	2.65	2340	340.1	16.9407	14	14	2	670	670	670	662.69
130	195	2.65	2340	340.1	16.9407	14	14	2	635	635	635	662.69
130	195	2.65	2340	340.1	16.9407	14	14	2	525	525	525	662.69
130	195	2.65	2340	340.1	16.9407	14	14	2	500	500	500	662.69
148	148	4.38	648	262	40.5	45	45	1	823	823	823	709.771
215	215	4.38	648	262	25.4	200	200	1	503	503	503	408.13
214	214	4.38	648	262	25.4	60	60	1	1141	1141	1141	1063.57
215	215	4.38	648	262	40.5	200	200	1	580	580	580	452.177
215	215	4.38	648	262	40.5	100	100	1	1028	1028	1028	917.118
215	215	4.38	648	262	40.5	60	60	1	1369	1369	1369	1334.65
214	214	4.38	648	262	77	100	100	1	1448	1448	1448	1181.77
215	215	4.38	648	262	77	60	60	1	2014	2014	2014	1902.55
323	323	4.38	648	262	40.5	200	200	1	1479	1479	1479	1230.06
323	323	4.38	648	262	40.5	60	60	1	3306	3306	3306	3197.91
144	144	6.36	648	618	40.5	200	200	1	611	611	611	437.026
144	144	6.36	648	618	40.5	45	45	1	1701	1701	1701	1422.75
210	210	6.36	648	618	25.4	60	60	1	2393	2393	2393	2214.95
210	210	6.36	648	618	40.5	300	300	1	858	858	858	670.994
210	210	6.36	648	618	40.5	100	100	1	2092	2092	2092	1798.4
209	209	6.36	648	618	40.5	60	60	1	2694	2694	2694	2445.58
210	210	6.36	648	618	77	200	200	1	1486	1486	1486	1110.97
210	210	6.36	648	618	77	60	60	1	3396	3396	3396	3031.1
319	319	6.36	648	618	40.5	300	300	1	1969	1969	1969	1694.08
319	319	6.36	648	618	40.5	100	100	1	4045	4045	4045	4168.01
176.2	135.7	2.91	988	319.3	80.6448	20.5	20.5	2	1911	1911	1911	1566.88
173.5	134.1	2.93	989	319.3	80.6448	41	41	2	1343	1343	1343	1129.7
174.9	134.8	2.93	988	319.3	80.6448	72	72	2	823	823	823	735.829
174.6	136.4	2.89	1982	319.3	80.6448	21	21	2	1588	1588	1588	1444.11
176.2	137.2	4.82	990	316.6	80.6448	20	20	2	2058	2058	2058	1823.36
175.1	137.2	4.83	1980	316.6	80.6448	22	22	2	1813	1813	1813	1676.98
200.5	125	2.92	919	319.3	80.6448	41	41	2	1529	1529	1529	1313.84
201.4	125.1	2.9	1831	319.3	80.6448	38	38	2	1548	1548	1548	1300.74
200	200	3	2310	303.5	50.0163	30	30	2	1450	1450	1450	1546.37
200	200	3	2310	303.5	50.0163	30	30	2	1415	1415	1415	1546.37
200	200	3	2310	303.5	50.0163	30	30	2	1502	1502	1502	1546.37
200	200	3	2310	303.5	50.0163	30	30	2	1535	1535	1535	1546.37
200	200	3	2310	303.5	50.0163	30	30	2	1620	1620	1620	1546.37
149.4	149.4	2.89	1090	319.3	80.6448	43	43	1	1147	1147	1147	945.589
150.4	150.4	2.91	1115	319.3	80.6448	22	22	1	1597	1597	1597	1369.9
149.8	149.8	2.92	2203	319.3	80.6448	23.5	23.5	1	1323	1323	1323	1161.36
148.3	148.3	2.87	3101	319.3	80.6448	26	26	1	941	941	941	867.758
152.1	152.1	4.82	1105	316.6	80.6448	41.5	41.5	1	1416	1416	1416	1221.24
150.6	150.6	4.88	1100	316.6	80.6448	21.1	21.1	1	1901	1901	1901	1619.48
150.8	150.8	4.86	2199	316.6	80.6448	21	21	1	1519	1519	1519	1479.15
150.4	150.4	4.86	3100	316.6	80.6448	25.5	25.5	1	1103	1103	1103	1158.29
150.2	150.2	2.91	1110	319.3	80.6448	1.1	1.1	2	2352	2352	2352	1916.57
149.5	149.5	2.89	2200	319.3	80.6448	3.5	3.5	2	2077	2077	2077	1760.85
148.6	148.6	2.93	3101	319.3	80.6448	2.5	2.5	2	1558	1558	1558	1541.77
151.4	151.4	4.77	1085	316.6	80.6448	1.1	1.1	2	2597	2597	2597	2174.62
150	150	4.9	2201	316.6	80.6448	2	2	2	2381	2381	2381	2096.06
150.7	150.7	4.89	3100	316.6	80.6448	3.5	3.5	2	1627	1627	1627	1873.64
175.7	134.9	2.91	993	319.3	80.6448	1	1	2	2401	2401	2401	2022.95
176.5	136.3	2.91	1980	319.3	80.6448	3	3	2	2283	2283	2283	1972.81
199.3	124.6	2.92	921	319.3	80.6448	0.9	0.9	2	2636	2636	2636	2130.06
199.9	125.9	2.9	1829	319.3	80.6448	1.5	1.5	2	2303	2303	2303	2130.33
200	200	1.25	1958	373.1	45.2889	70	70	1	750	750	750	671.7
200	200	1.25	1958	373.1	45.2889	40	40	1	1140	1140	1140	1045.7
149	149	3.64	450	283.74	44.637	30	30	1	1081.9	1081.9	1081.9	886.683
148.9	99.3	3.63	450	283.74	44.637	20	20	1	856.5	856.5	856.5	737.019
99.8	200.5	3.65	600	283.74	44.637	30	30	2	811.4	811.4	811.4	702.542
200	99.1	3.66	600	283.74	44.637	40	40	1	1036.8	1036.8	1036.8	818.227
99.2	201	3.66	600	283.74	44.637	20	20	2	1027.8	1027.8	1027.8	838.436
200.7	100.5	3.62	1800	283.74	44.637	40	40	1	1002.3	1002.3	1002.3	797.208
99.4	200.4	3.64	1800	283.74	44.637	30	30	2	655.2	655.2	655.2	612.748
300	300	6	1500	382.5	50.8929	40	40	1	4431	4431	4431	4600.5
300	300	6	1500	382.5	50.8929	70	70	1	3434	3434	3434	3704.61
300	300	6	1500	382.5	50.8929	100	100	1	2631	2631	2631	2995.75
200	200	2.5	1190	270	49.828	30	30	2	1760	1760	1760	1489.91
200	200	2.5	1190	270	49.828	60	60	2	1130	1130	1130	1012.92
200	200	2.5	2340	270	49.828	30	30	2	1660	1660	1660	1404.16
200	200	2.5	2340	270	49.828	60	60	2	1068	1068	1068	938.428
150.2	150.2	2.91	1110	319.3	80.6448	1.1	1.1	2	2352	2352	2352	1916.57
149.5	149.5	2.89	2200	319.3	80.6448	3.5	3.5	2	2077	2077	2077	1760.85
148.6	148.6	2.93	3101	319.3	80.6448	2.5	2.5	2	1558	1558	1558	1541.77
151.4	151.4	4.77	1085	316.6	80.6448	1.1	1.1	2	2597	2597	2597	2174.62
150	150	4.9	2201	316.6	80.6448	2	2	2	2381	2381	2381	2096.06
150.7	150.7	4.89	3100	316.6	80.6448	3.5	3.5	2	1627	1627	1627	1873.64
134.9	175.7	2.91	993	319.3	80.6448	1	1	2	2401	2401	2401	2000.7
136.3	176.5	2.91	1980	319.3	80.6448	3	3	2	2283	2283	2283	1900.98
124.6	199.3	2.92	921	319.3	80.6448	0.9	0.9	2	2636	2636	2636	2090.5
125.9	199.9	2.9	1829	319.3	80.6448	1.5	1.5	2	2303	2303	2303	2056.4
149.4	149.4	2.89	1090	319.3	80.6448	43	43	1	1147	1147	1147	945.589
150.4	150.4	2.91	1115	319.3	80.6448	22	22	1	1597	1597	1597	1369.9
149.8	149.8	2.92	2203	319.3	80.6448	23.5	23.5	1	1274	1274	1274	1161.36
148.3	148.3	2.87	3101	319.3	80.6448	26	26	1	941	941	941	867.758
152.1	152.1	4.82	1105	316.6	80.6448	41.5	41.5	1	1416	1416	1416	1221.24
150.6	150.6	4.88	1100	316.6	80.6448	21.1	21.1	1	1901	1901	1901	1619.48
150.8	150.8	4.86	2199	316.6	80.6448	21	21	1	1519	1519	1519	1479.15
150.4	150.4	4.86	3100	316.6	80.6448	25.5	25.5	1	1103	1103	1103	1158.29
176.2	135.7	2.91	988	319.3	80.6448	20.5	20.5	1	1911	1911	1911	1566.88
173.5	134.1	2.93	989	319.3	80.6448	41	41	1	1343	1343	1343	1129.7
174.9	134.8	2.93	988	319.3	80.6448	72	72	1	823	823	823	735.829
174.6	136.4	2.89	1982	319.3	80.6448	21	21	1	1588	1588	1588	1444.11
176.2	137.2	4.82	990	316.6	80.6448	20	20	1	2058	2058	2058	1823.36
175.1	137.2	4.83	1980	316.6	80.6448	22	22	1	1813	1813	1813	1676.98
200.5	125	2.92	919	319.3	80.6448	21	21	1	1529	1529	1529	1694.22
201.4	125.1	2.9	1831	319.3	80.6448	38	38	1	1548	1548	1548	1300.74
300	150	6	1200	465	45.9805	70	70	1	3139	3139	3139	2293.49
100	100	1.9	1500	404	111.694	15	15	1	559	559	559	626.19
100	100	1.9	1500	404	111.694	15	15	1	660	660	660	626.19
100	100	1.9	1500	404	111.694	30	30	1	395	395	395	406.448
100	100	1.9	1500	404	111.694	30	30	1	390	390	390	406.448
160	160	2.5	950	230	42.0764	25	25	1	980	980	980	847.418
160	160	2.5	950	230	42.0764	50	50	1	715	715	715	582.352
160	160	2.5	1850	230	39.8445	25	25	1	851	851	851	784.048
160	160	2.5	1850	230	39.8445	50	50	1	625	625	625	535.34
100	100	4	2135	371.39	83.2873	20	-10	1	758.5	758.5	758.5	746.241
100	100	4	2135	358.29	81.7269	50	50	1	321.12	321.12	321.12	319.011
100	100	4	2135	371.39	83.2775	50	50	1	323.15	323.15	323.15	321.051
100	100	4	3135	353.23	87.8543	20	-10	1	502.88	502.88	502.88	466.324
100	100	4	3135	363.27	83.2284	20	0	1	410.4	410.4	410.4	427.712
100	100	4	3135	280	77.3336	20	10	1	363.61	363.61	363.61	371.645
100	100	4	3135	375.77	65.1835	20	20	1	381.47	381.47	381.47	358.303
100	100	4	3135	358.28	86.622	50	-25	1	357.35	357.35	357.35	372.59
100	100	4	3135	292.7	77.6753	50	50	1	230.31	230.31	230.31	222.355
100	100	4	4135	280	87.0852	20	10	1	254.93	254.93	254.93	253.585
100	100	4	4135	280	85.214	20	20	1	220.33	220.33	220.33	239.662
100	100	4	4135	369.3	82.5804	50	25	1	184.33	184.33	184.33	202.077
100	150	4	2135	341.86	68.0383	50	50	1	466.38	466.38	466.38	420.603
100	150	4	3135	280	81.6778	20	-10	1	690.02	690.02	690.02	635.777
100	150	4	3135	280	74.458	20	0	1	562.03	562.03	562.03	570.485
100	150	4	3135	342.06	79.5327	20	10	1	501.48	501.48	501.48	553.636
100	150	4	3135	298.5	74.9155	20	20	1	460.83	460.83	460.83	493.073
100	150	4	3135	308.46	82.5313	50	-25	1	502.81	502.81	502.81	505.556
100	150	4	3135	341.86	80.0122	50	50	1	309.6	309.6	309.6	335.646
100	150	5	3135	336.27	81.9721	20	-10	1	692.62	692.62	692.62	744.335
100	150	5	3135	370.39	70.3021	20	0	1	690.8	690.8	690.8	678.503
100	150	5	3135	424.5	75.6169	20	10	1	622.3	622.3	622.3	640.03
100	150	5	3135	459.82	81.3347	20	20	1	573.32	573.32	573.32	615.601
100	150	5	3135	306.38	75.4902	50	-25	1	548.45	548.45	548.45	567.351
100	150	5	3135	368.09	73.0381	50	50	1	381.06	381.06	381.06	390.596
100	100	4	2135	357.7	78.6524	20	20	2	490.7	490.7	490.7	536.173
100	100	4	2135	292.7	29.6212	20	20	2	380.8	380.8	380.8	374.422
150	100	4	2135	298.5	76.7968	20	20	2	804.3	804.3	804.3	947.467
150	100	4	2135	312.3	24.5286	20	20	2	535.8	535.8	535.8	619.592
150	100	5	2135	459.8	73.4852	20	20	2	935	935	935	1200.97
150	100	5	2135	332.9	26.3949	20	20	2	605.6	605.6	605.6	760.129
100	100	4	2135	358.2	81.6877	50	50	2	321.1	321.1	321.1	318.893
100	100	4	2135	346.2	28.3627	50	50	2	244	244	244	255.144
150	100	4	2135	362.7	25.1494	50	50	2	356	356	356	467.173
150	100	5	2135	396	20.4853	50	50	2	395	395	395	544.833
100	100	4	2135	280	84.1421	20	10	2	525.7	525.7	525.7	550.85
100	100	4	2135	353.2	30.2522	20	10	2	457.3	457.3	457.3	454.197
150	100	4	2135	280	24.7945	20	10	2	591.7	591.7	591.7	614.077
150	100	5	2135	299.2	26.3949	20	10	2	654.3	654.3	654.3	748.075
100	100	4	2135	358.6	77.48	50	25	2	383.1	383.1	383.1	367.379
100	100	4	2135	363.2	79.8262	20	0	2	652.6	652.6	652.6	654.115
100	100	4	2135	358.2	29.0812	20	0	2	474.7	474.7	474.7	494.571
150	100	4	2135	280	80.9035	20	0	2	926.3	926.3	926.3	1103.04
150	100	4	2135	308.4	23.4676	20	0	2	624.4	624.4	624.4	680.765
150	100	5	2135	370.3	79.9241	20	0	2	1066	1066	1066	1326.41
150	100	5	2135	306.3	29.5311	20	0	2	728.5	728.5	728.5	831.919
100	100	4	2135	346.9	82.9632	20	-10	2	737	737	737	734.593
100	100	4	2135	346.9	27.5562	20	-10	2	526.2	526.2	526.2	528.394
150	100	4	2135	268.1	83.8473	20	-10	2	945.8	945.8	945.8	1201.42
150	100	4	2135	268.1	25.4158	20	-10	2	563.3	563.3	563.3	679.075
150	100	5	2135	304.5	83.6507	20	-10	2	1042	1042	1042	1350.57
150	100	5	2135	304.5	24.44	20	-10	2	720.2	720.2	720.2	834.24
150	100	4.065	700	295	31.9707	10	10	1	750	750	750	792.034
150	100	4.065	800	295	57.1202	15	15	1	1040	1040	1040	961.222
150	100	4.065	900	295	43.927	20	20	1	810	810	810	788.852
200	150	4.433	700	242	43.927	20	20	1	1750	1750	1750	1386.53
200	150	4.433	800	242	31.9707	30	30	1	1400	1400	1400	1056.26
200	150	4.433	900	242	57.1202	40	40	1	1250	1250	1250	1288.28
300	200	5.73	800	336	57.1202	50	50	1	3450	3450	3450	3121.62
300	200	5.73	900	336	43.927	60	60	1	2650	2650	2650	2538.16
300	200	5.73	1000	336	31.9707	70	70	1	2445	2445	2445	2063.58
150	150	8.28	1180	488.4	35.7975	13	13	1	2470	2470	2470	2163.94
200	100	8.28	1180	488.4	35.7975	20	20	1	2595	2595	2595	2114.14
150	150	8.28	1180	488.4	47.0102	15	15	1	2450	2450	2450	2243.95
180	120	8.28	1180	488.4	47.0102	18	18	1	2530	2530	2530	2260.12
200	100	8.28	1180	488.4	47.0102	19	19	1	2625	2625	2625	2251.37
150	150	8.28	1180	488.4	35.7975	31.5	31.5	1	2042	2042	2042	1711.17
180	120	8.28	1180	488.4	35.7975	37	37	1	2150	2150	2150	1719.9
150	150	8.28	1180	488.4	47.0102	32.5	32.5	1	2020	2020	2020	1787.35
180	120	8.28	1180	488.4	47.0102	41	41	1	2150	2150	2150	1733.3
200	100	8.28	1180	488.4	47.0102	41.5	41.5	1	2100	2100	2100	1759.86
300	300	5	1720	746	70.5	40	40	1	6491	6491	6491	6705.54
150	300	5	1720	746	83.6	20	20	2	3873	3873	3873	4078.22
300	300	5	1720	301	70.5	40	40	1	4553	4553	4553	4931.08
200	200	12.5	3640	465	175.68	20	20	1	5187	5187	5187	5151.85
200	200	12	3640	756	168.96	20	20	1	7136	7136	7136	5866.45
200	200	12	3640	756	169.92	50	50	1	5078	5078	5078	4210.61
130	130	5	500	1030.6	75.6	25	25	1	2328.5	2328.5	2328.5	2230.67
130	130	5	500	1030.6	75.6	50	50	1	1709.2	1709.2	1709.2	1590.71
130	130	5	500	1030.6	75.6	75	75	1	1357.6	1357.6	1357.6	1192.38
130	130	5	500	1030.6	125.4	25	25	1	2713	2713	2713	2604.57
130	130	5	500	1030.6	125.4	50	50	1	2022	2022	2022	1805.93
130	130	5	500	1030.6	125.4	75	75	1	1472	1472	1472	1322.84
150	150	4	1000	434.56	100.579	20	20	1	2096.5	2096.5	2096.5	1909.77
150	150	4	1000	434.56	100.579	20	20	1	2199.5	2199.5	2199.5	1909.77
150	150	4	1000	434.56	100.579	35	35	1	1679	1679	1679	1479.06
150	150	4	1000	434.56	100.579	35	35	1	1659.5	1659.5	1659.5	1479.06
150	150	4	1000	434.56	100.579	50	50	1	1360.3	1360.3	1360.3	1157.23
150	150	4	1000	434.56	100.579	50	50	1	1413.1	1413.1	1413.1	1157.23
150	150	4	1000	434.56	100.579	65	65	1	1175.5	1175.5	1175.5	923.729
150	150	4	1000	434.56	100.579	65	65	1	1120.7	1120.7	1120.7	923.729
150	150	4	1500	434.56	100.579	20	20	1	2012.3	2012.3	2012.3	1828.97
150	150	4	1500	434.56	100.579	20	20	1	2113.1	2113.1	2113.1	1828.97
150	150	4	1500	434.56	100.579	35	35	1	1617.1	1617.1	1617.1	1401.69
150	150	4	1500	434.56	100.579	35	35	1	1546.4	1546.4	1546.4	1401.69
150	150	4	1500	434.56	100.579	50	50	1	1319.4	1319.4	1319.4	1096.29
150	150	4	1500	434.56	100.579	50	50	1	1310.4	1310.4	1310.4	1096.29
150	150	4	1500	434.56	100.579	65	65	1	1080.7	1080.7	1080.7	879.22
150	150	4	1500	434.56	100.579	65	65	1	1104.7	1104.7	1104.7	879.22
150	150	4	2000	434.56	100.579	20	20	1	1853	1853	1853	1705.03
150	150	4	2000	434.56	100.579	20	20	1	1848.1	1848.1	1848.1	1705.03
150	150	4	2000	434.56	100.579	35	35	1	1544.7	1544.7	1544.7	1296.23
150	150	4	2000	434.56	100.579	35	35	1	1438.8	1438.8	1438.8	1296.23
150	150	4	2000	434.56	100.579	50	50	1	1225.2	1225.2	1225.2	1017.54
150	150	4	2000	434.56	100.579	50	50	1	1175.4	1175.4	1175.4	1017.54
150	150	4	2000	434.56	100.579	65	65	1	981.5	981.5	981.5	821.701
150	150	4	2000	434.56	100.579	65	65	1	1003.6	1003.6	1003.6	821.701
