# Supplementary material for: Symbolic regression for strength prediction of eccentrically loaded concrete-filled steel tubular columns
Source: Sci Rep. 2025 Jan 24;15:3085. doi: 10.1038/s41598-025-85371-x (PMC11761456; doi:10.1038/s41598-025-85371-x)
Supplement: Supplementary file 20 — Supplementary Material 20 [file 41598_2025_85371_MOESM20_ESM.xlsx]

## Sheet: Sheet1
H	B	t	L	Fy	fc	et	eb	P_exp	P_pred
150	150	4.5	600	438.507	31.8825	75	75	733.788	707.217
80	120	4.47	2940	343.3	35.6144	40	40	210	203.464
100	100	4	2135	371.39	83.2873	20	-10	758.5	688.895
149.8	149.8	2.92	2203	319.3	80.6448	23.5	23.5	1323	1402.1
150	150	4.5	4500	438.507	31.8825	25	25	588.6	634.728
120	120	8	3196	323	39	20	20	740	757.13
150	150	4	1500	434.56	100.579	20	20	2012.3	2056.79
150.6	150.6	4.88	1100	316.6	80.6448	21.1	21.1	1901	1909.89
150	150	4	1000	434.56	100.579	65	65	1120.7	1076.74
300	300	5	1720	746	70.5	40	40	6491	5927.84
150.4	150.4	4.86	3100	316.6	80.6448	25.5	25.5	1103	1138.21
149	149	3.9	596	266	42.5315	75	75	607.6	527.704
149	149	3.64	450	283.74	44.637	30	30	1081.9	1060.05
150	150	4	1500	434.56	100.579	50	50	1319.4	1294.38
150	100	4	2135	308.4	23.4676	20	0	624.4	598.373
120	120	5.86	2223	321	28.4973	15	15	755	726.7
152.5	152.3	6.48	3050	254	31.1	64	64	513	548.501
215	215	4.38	648	262	40.5	60	60	1369	1487.98
80	120	6.3	4000	370	49.1693	55	0	246	190.755
100	150	5	3135	336.27	81.9721	20	-10	692.62	741.035
150	150	4.5	600	438.507	31.8825	25	25	1184.07	1270.68
100	150	5	3135	306.38	75.4902	50	-25	548.45	528.707
150	150	4	1000	434.56	100.579	50	50	1413.1	1355.84
215	215	4.38	648	262	40.5	100	100	1028	938.843
100	100	1.9	1500	404	111.694	15	15	559	625.746
120	120	5.86	2223	321	28.4973	30	30	549	602.613
148.9	99.3	3.63	450	283.74	44.637	20	20	856.5	799.823
300	300	6	1500	382.5	50.8929	70	70	3434	3373.66
150	150	4.5	3600	438.507	31.8825	25	25	705.339	753.248
150	300	5	1720	746	83.6	20	20	3873	3756.05
100	100	4	2135	346.9	27.5562	20	-10	526.2	456.377
148	148	4.38	648	262	40.5	45	45	823	816.355
203.7	203.9	9.96	2130	291	29.9	38	38	1956	2285.47
150	150	4.9	2201	316.6	80.6448	2	2	2381	2145.18
120	120	5.86	2223	321	28.4973	50	50	511	467.166
140	140	3.84	2183	330	31.0652	40	40	559	607.616
100	100	4	2135	358.2	29.0812	20	0	474.7	450.87
100	100	4	3135	363.27	83.2284	20	0	410.4	453.401
200	200	4.9	800	300	42.5315	100	100	833	876.025
148.6	148.6	2.93	3101	319.3	80.6448	2.5	2.5	1558	1474.39
120	120	8	1696	379	92	20	20	1300	1337.89
210	210	6.36	648	618	25.4	60	60	2393	2462.04
151	151	5	604	296	42.5315	30	30	1134.8	1207.86
200	200	5.86	2223	321	32.8421	80	80	1201	1073.47
149.4	149.4	2.89	1090	319.3	80.6448	43	43	1147	1154.94
150	150	4	1000	434.56	100.579	65	65	1175.5	1076.74
150	150	4	2000	434.56	100.579	50	50	1175.4	1194.79
150	150	4	1500	434.56	100.579	35	35	1617.1	1621.39
120	80	4.47	3210	384.7	32.8784	60	60	232	241.982
150	150	4	1000	434.56	100.579	20	20	2199.5	2157.06
140	140	5.86	2213	321	22.7539	15	15	1014	934.829
173.5	134.1	2.93	989	319.3	80.6448	41	41	1343	1300.75
200	200	5.86	2223	321	32.8421	30	30	1793	1774.54
200	150	4.433	800	242	31.9707	30	30	1400	1261.76
130	195	2.65	2340	340.1	16.9407	14	14	635	568.175
130	195	2.65	780	340.1	16.9407	14	14	812	757.948
100	100	4	2135	371.39	83.2775	50	50	323.15	306.094
215	215	4.38	648	262	77	60	60	2014	2323.81
176.2	135.7	2.91	988	319.3	80.6448	20.5	20.5	1911	1836
300	150	6	1200	465	45.9805	70	70	3139	2830.99
150	100	5	2135	299.2	26.3949	20	10	654.3	662.402
100	150	5	3135	370.39	70.3021	20	0	690.8	658.297
150	100	5	2135	396	20.4853	50	50	395	514.421
210	210	5	630	784.2	32	25	25	3106	3124.25
100	150	4	2135	341.86	68.0383	50	50	466.38	466.326
150	100	5	2135	304.5	83.6507	20	-10	1042	1087.27
149.4	149.4	2.89	1090	319.3	80.6448	43	43	1147	1154.94
160	160	2.5	1850	230	39.8445	25	25	851	887.189
150	150	4	1000	434.56	100.579	35	35	1659.5	1707.86
210	210	6.36	648	618	40.5	100	100	2092	2060.4
150	150	4.5	3600	438.507	31.8825	125	125	325.692	326.795
150	150	4	1500	434.56	100.579	50	50	1310.4	1294.38
120	80	4.5	3210	386.3	32.8784	24	24	393	383.155
148.3	148.3	2.87	3101	319.3	80.6448	26	26	941	982.143
120	120	5	3196	438	46	20	20	700	653.181
150	150	5	600	300	42.5315	75	75	588	638.198
300	200	5.73	900	336	43.927	60	60	2650	2804.35
150	150	4.5	2700	438.507	31.8825	125	125	390.438	390.691
149.8	149.8	2.92	2203	319.3	80.6448	23.5	23.5	1274	1402.1
150.7	150.7	4.89	3100	316.6	80.6448	3.5	3.5	1627	1622.13
149.5	149.5	2.89	2200	319.3	80.6448	3.5	3.5	2077	1952.63
100	100	4	2135	358.6	77.48	50	25	383.1	360.526
150	100	4	2135	280	80.9035	20	0	926.3	946.466
100	150	4	3135	280	74.458	20	0	562.03	583.359
130	130	5	500	1030.6	125.4	75	75	1472	1484.12
174.9	134.8	2.93	988	319.3	80.6448	72	72	823	825.276
100	150	5	3135	459.82	81.3347	20	20	573.32	641.757
120	120	3.84	2192	330	31.0652	40	40	421	426.124
209	209	6.36	648	618	40.5	60	60	2694	2701.48
149.5	149.5	2.89	2200	319.3	80.6448	3.5	3.5	2077	1952.63
100	100	4	3135	353.23	87.8543	20	-10	502.88	489.358
150	150	7.6	600	205	42.5315	75	75	735	699.497
151.4	151.4	4.77	1085	316.6	80.6448	1.1	1.1	2597	2547.62
130	195	2.65	780	340.1	16.9407	14	14	872	757.948
140	140	5.86	2213	321	22.7539	30	30	804	792.929
148.6	148.6	2.93	3101	319.3	80.6448	2.5	2.5	1558	1474.39
150.8	150.8	4.86	2199	316.6	80.6448	21	21	1519	1602.27
140	140	3.84	2183	330	28.4973	60	60	510	462.445
150	150	4	2000	434.56	100.579	20	20	1853	1893.76
200	200	5.6	800	229	42.5315	80	80	1029	1072.74
199	199	7.8	796	205	42.5315	50	50	1793.4	1751.44
200	200	2.5	1190	270	49.828	60	60	1130	1146.49
323	323	4.38	648	262	40.5	60	60	3306	3296.2
130	195	2.65	780	340.1	16.9407	31	31	610	583.686
120	120	3.84	2192	330	31.0652	40	40	418	426.124
100	100	4	2135	346.2	28.3627	50	50	244	246.444
120	120	8	3196	379	103	20	20	1000	969.393
200	200	4.9	800	300	42.5315	30	30	2009	2069.98
150	150	4.5	2700	438.507	31.8825	75	75	553.284	536.012
100	100	4	2135	292.7	29.6212	20	20	380.8	368.837
200	200	12	3640	756	169.92	50	50	5078	5201.58
120	120	3.84	2192	330	22.367	50	50	333	336.197
144	144	6.36	648	618	40.5	200	200	611	622.931
120	120	3.84	2192	330	46.3828	50	50	423	415.207
120	120	5	3196	327	96	20	20	710	703.885
152.1	152.1	4.82	1105	316.6	80.6448	41.5	41.5	1416	1408.33
175.1	137.2	4.83	1980	316.6	80.6448	22	22	1813	1789.13
150	100	4	2135	362.7	25.1494	50	50	356	418.106
200	200	1.25	1958	373.1	45.2889	70	70	750	760.818
201	201	4.9	804	296	42.5315	80	80	1029	1084.39
201.4	125.1	2.9	1831	319.3	80.6448	38	38	1548	1497.18
130	195	2.65	780	340.1	16.9407	31	31	646	583.686
150	100	4.065	900	295	43.927	20	20	810	811.186
200	200	3	2310	303.5	50.0163	30	30	1450	1559.28
110	110	5	330	784.2	30	30	30	1281	1291.06
150	150	8.28	1180	488.4	47.0102	15	15	2450	2485.04
199.9	125.9	2.9	1829	319.3	80.6448	1.5	1.5	2303	2337.45
100	100	4	2135	358.2	81.6877	50	50	321.1	303.109
150	150	8.28	1180	488.4	35.7975	31.5	31.5	2042	2025.43
134.9	175.7	2.91	993	319.3	80.6448	1	1	2401	2430.72
100	150	4	3135	280	81.6778	20	-10	690.02	668.798
99.4	200.4	3.64	1800	283.74	44.637	30	30	655.2	681.235
200.5	125	2.92	919	319.3	80.6448	21	21	1529	1887.14
148.3	148.3	2.87	3101	319.3	80.6448	26	26	941	982.143
176.2	137.2	4.82	990	316.6	80.6448	20	20	2058	2065.14
175.1	137.2	4.83	1980	316.6	80.6448	22	22	1813	1789.13
120	120	8	3196	379	39	20	20	820	842.455
200	200	12	3640	756	168.96	20	20	7136	6993.54
124.6	199.3	2.92	921	319.3	80.6448	0.9	0.9	2636	2552.94
150.2	150.2	2.91	1110	319.3	80.6448	1.1	1.1	2352	2284.39
323	323	4.38	648	262	40.5	200	200	1479	1469.27
150.4	150.4	2.91	1115	319.3	80.6448	22	22	1597	1669.93
210	210	6.36	648	618	40.5	300	300	858	873.28
150	150	4	1000	434.56	100.579	20	20	2096.5	2157.06
130	130	5	500	1030.6	75.6	25	25	2328.5	2293.11
300	300	6	1500	382.5	50.8929	40	40	4431	4407.45
150	150	4	1000	434.56	100.579	35	35	1679	1707.86
100	100	4	2135	363.2	79.8262	20	0	652.6	629.578
76.2	76.2	3.3528	812.8	324.054	41.3685	25.4	25.4	216.406	239.026
144	144	6.36	648	618	40.5	45	45	1701	1673.68
176.5	136.3	2.91	1980	319.3	80.6448	3	3	2283	2180
150	150	4	2000	434.56	100.579	35	35	1438.8	1497.32
210	210	6.36	648	618	77	200	200	1486	1451.89
100	150	4	3135	341.86	80.0122	50	50	309.6	283.702
130	130	5	500	1030.6	125.4	25	25	2713	2674.05
174.6	136.4	2.89	1982	319.3	80.6448	21	21	1588	1649.43
140	140	3.84	2183	330	46.3828	60	60	539	536.045
120	120	5	3196	304	47	20	20	610	567.557
200	200	5.86	2223	321	27.4757	50	50	1426	1366.11
150	100	4.065	700	295	31.9707	10	10	750	801.614
215	215	4.38	648	262	40.5	200	200	580	582.283
100	100	4	2135	353.2	30.2522	20	10	457.3	431.894
200	200	2.5	1190	270	49.828	30	30	1760	1749.12
200	200	3	2310	303.5	50.0163	30	30	1415	1559.28
160	160	2.5	950	230	42.0764	25	25	980	1013.54
100	150	5	3135	368.09	73.0381	50	50	381.06	330.773
120	120	3.84	2192	330	22.367	30	30	451	447.013
100	100	4	3135	280	77.3336	20	10	363.61	377.258
110	110	5	330	784.2	30	15	15	1555	1489.58
150	100	4	2135	268.1	83.8473	20	-10	945.8	1009.11
99.8	200.5	3.65	600	283.74	44.637	30	30	811.4	860.853
200	200	7.8	800	237	42.5315	80	80	1225	1311.73
120	120	8	3196	376	57	20	20	870	892.855
80	120	5	2940	357.5	35.7	8	8	407.2	396.169
200	200	2.5	2340	270	49.828	60	60	1068	1031.31
150.6	150.6	4.88	1100	316.6	80.6448	21.1	21.1	1901	1909.89
160	160	2.5	950	230	42.0764	50	50	715	708.007
201.4	125.1	2.9	1831	319.3	80.6448	38	38	1548	1497.18
125.9	199.9	2.9	1829	319.3	80.6448	1.5	1.5	2303	2304.21
150	150	4.5	1800	438.507	31.8825	25	25	1025.14	1062.43
130	195	2.65	780	340.1	16.9407	14	14	740	757.948
100	150	4	3135	342.06	79.5327	20	10	501.48	571.636
136.3	176.5	2.91	1980	319.3	80.6448	3	3	2283	2192.94
150	100	4	2135	312.3	24.5286	20	20	535.8	561.466
120	120	8	1696	379	31	20	20	1080	1083.78
160	160	5	480	784.2	30	50	50	1979	1650.75
100	100	4	2135	357.7	78.6524	20	20	490.7	537.442
200	200	3	2310	303.5	50.0163	30	30	1620	1559.28
149	149	3.9	596	266	42.5315	120	120	352.8	331.089
150	150	4	2000	434.56	100.579	20	20	1848.1	1893.76
152.1	152.1	4.82	1105	316.6	80.6448	41.5	41.5	1416	1408.33
100	100	4	3135	358.28	86.622	50	-25	357.35	363.351
76.2	76.2	3.3528	812.8	324.054	41.3685	7.62	7.62	345.849	323.007
200	200	12.5	3640	465	175.68	20	20	5187	5198.42
130	130	5	500	1030.6	75.6	50	50	1709.2	1764.71
130	195	2.65	2340	340.1	16.9407	14	14	670	568.175
174.6	136.4	2.89	1982	319.3	80.6448	21	21	1588	1649.43
200	100	8.28	1180	488.4	35.7975	20	20	2595	2518.27
130	195	2.65	2340	340.1	16.9407	14	14	500	568.175
150.2	150.2	2.91	1110	319.3	80.6448	1.1	1.1	2352	2284.39
130	195	2.65	780	340.1	16.9407	31	31	500	583.686
120	120	8	3196	323	103	20	20	820	876.576
150	150	4.5	4500	438.507	31.8825	75	75	372.78	371.874
150.7	150.7	4.89	3100	316.6	80.6448	3.5	3.5	1627	1622.13
150	100	5	2135	306.3	29.5311	20	0	728.5	723.004
100	150	4	3135	298.5	74.9155	20	20	460.83	507.66
150	150	4	1500	434.56	100.579	20	20	2113.1	2056.79
200	200	7.8	800	205	42.5315	30	30	2141.3	2191.89
150	150	4	2000	434.56	100.579	50	50	1225.2	1194.79
100	100	1.9	1500	404	111.694	30	30	395	434.009
300	300	5	1720	301	70.5	40	40	4553	4648.03
150	150	3.9	600	274	42.5315	30	30	1078	1042.99
150	100	4	2135	298.5	76.7968	20	20	804.3	845.007
152.5	152.3	6.48	3050	254	31.1	38	38	680	722.08
319	319	6.36	648	618	40.5	300	300	1969	1962.44
120	120	5	3196	439	96	20	20	830	786.836
200	150	4.433	700	242	43.927	20	20	1750	1688.4
200.7	100.5	3.62	1800	283.74	44.637	40	40	1002.3	915.672
100	150	4	3135	308.46	82.5313	50	-25	502.81	512.857
300	200	5.73	1000	336	31.9707	70	70	2445	2337.11
150.4	150.4	2.91	1115	319.3	80.6448	22	22	1597	1669.93
150	150	4.5	4500	438.507	31.8825	125	125	276.642	268.739
100	100	4	4135	280	87.0852	20	10	254.93	259.091
200	200	3	2310	303.5	50.0163	30	30	1535	1559.28
176.2	137.2	4.82	990	316.6	80.6448	20	20	2058	2065.14
150	150	4	1500	434.56	100.579	65	65	1080.7	1041.3
80	120	4.47	2940	384.7	36.5305	16	16	260	324.455
140	140	3.84	2183	330	28.4973	15	15	833	805.233
180	120	8.28	1180	488.4	47.0102	41	41	2150	2101.72
120	120	3.84	2192	330	22.367	15	15	588	546.597
250	250	8	3196	379	91	20	20	5300	5294.33
150	100	5	2135	370.3	79.9241	20	0	1066	1081.62
200	200	1.25	1958	373.1	45.2889	40	40	1140	1142.45
120	120	8	3196	396	92	20	20	960	989.269
319	319	6.36	648	618	40.5	100	100	4045	4055.06
130	130	5	500	1030.6	125.4	50	50	2022	2028.56
100	100	4	4135	280	85.214	20	20	220.33	240.297
199.3	124.6	2.92	921	319.3	80.6448	0.9	0.9	2636	2469.33
150	150	4.9	600	300	42.5315	50	50	931	900.93
200	100	8.28	1180	488.4	47.0102	19	19	2625	2603.93
214	214	4.38	648	262	77	100	100	1448	1396.76
140	140	5.86	2213	321	22.1475	60	60	556	565.136
150	100	5	2135	332.9	26.3949	20	20	605.6	670.539
100	100	4	2135	358.29	81.7269	50	50	321.12	303.132
100	100	4	3135	375.77	65.1835	20	20	381.47	380.603
120	120	8	3196	364	80	10	10	1160	1079.15
150	100	4	2135	268.1	25.4158	20	-10	563.3	594.538
150	150	4	1500	434.56	100.579	65	65	1104.7	1041.3
150	150	8.28	1180	488.4	35.7975	13	13	2470	2419.24
100	100	1.9	1500	404	111.694	15	15	660	625.746
200	200	5.7	800	219	42.5315	60	60	1484.7	1410.05
150	150	4.5	600	438.507	31.8825	125	125	514.044	496.422
130	195	2.65	780	340.1	16.9407	14	14	732	757.948
150	150	8.28	1180	488.4	47.0102	32.5	32.5	2020	2078.11
100	150	5	3135	424.5	75.6169	20	10	622.3	650.492
130	130	5	500	1030.6	75.6	75	75	1357.6	1358.19
100	100	1.9	1500	404	111.694	30	30	390	434.009
99.2	201	3.66	600	283.74	44.637	20	20	1027.8	1005.9
250	250	8	3196	379	33	20	20	3400	3386.57
100	100	4	4135	369.3	82.5804	50	25	184.33	161.24
173.5	134.1	2.93	989	319.3	80.6448	41	41	1343	1300.75
150	100	4.065	800	295	57.1202	15	15	1040	1010.39
215	215	4.38	648	262	25.4	200	200	503	497.188
150	150	4.5	1800	438.507	31.8825	125	125	445.374	443.819
76.2	76.2	3.3528	1422.4	324.054	41.3685	7.62	7.62	281.128	289.397
150	150	4.5	1200	438.507	31.8825	75	75	665.118	653.903
140	140	5.86	2213	321	22.1475	40	40	735	705.684
160	160	2.5	1850	230	39.8445	50	50	625	626.495
120	120	8	3196	300	46	20	20	770	745.426
200	150	4.433	900	242	57.1202	40	40	1250	1453.63
210	210	5	630	784.2	32	50	50	2617	2567.06
150	150	4.5	1800	438.507	31.8825	75	75	630.783	616.158
300	200	5.73	800	336	57.1202	50	50	3450	3446.08
100	100	4	2135	280	84.1421	20	10	525.7	541.655
200	200	5.9	800	219	42.5315	30	30	2244	2085.5
160	160	5	480	784.2	30	25	25	2024	2021.12
180	120	8.28	1180	488.4	35.7975	37	37	2150	2122.15
300	300	6	1500	382.5	50.8929	100	100	2631	2637.5
150	150	4	2000	434.56	100.579	35	35	1544.7	1497.32
200	200	3	2310	303.5	50.0163	30	30	1502	1559.28
150	150	4	1500	434.56	100.579	35	35	1546.4	1621.39
150	100	4	2135	280	24.7945	20	10	591.7	558.42
150	150	4.5	2700	438.507	31.8825	25	25	846.603	895.797
150	150	4.5	1200	438.507	31.8825	125	125	484.614	471.64
151.4	151.4	4.77	1085	316.6	80.6448	1.1	1.1	2597	2547.62
176.2	135.7	2.91	988	319.3	80.6448	20.5	20.5	1911	1836
150	150	4	2000	434.56	100.579	65	65	981.5	957.297
150.8	150.8	4.86	2199	316.6	80.6448	21	21	1519	1602.27
200	200	2.5	2340	270	49.828	30	30	1660	1514.65
150	150	4.5	3600	438.507	31.8825	75	75	441.45	441.537
150	150	4.5	1200	438.507	31.8825	25	25	1133.06	1160.23
150	100	5	2135	459.8	73.4852	20	20	935	1019.4
100	100	4	2135	346.9	82.9632	20	-10	737	673.77
149	149	7.6	596	237	42.5315	30	30	1225	1258.53
200	99.1	3.66	600	283.74	44.637	40	40	1036.8	985.193
200	100	8.28	1180	488.4	47.0102	41.5	41.5	2100	2160.7
174.9	134.8	2.93	988	319.3	80.6448	72	72	823	825.276
150	150	4	1000	434.56	100.579	50	50	1360.3	1355.84
150	100	5	2135	304.5	24.44	20	-10	720.2	714.514
150	150	4.9	2201	316.6	80.6448	2	2	2381	2145.18
200.5	125	2.92	919	319.3	80.6448	41	41	1529	1463.23
175.7	134.9	2.91	993	319.3	80.6448	1	1	2401	2377.62
130	195	2.65	780	340.1	16.9407	31	31	514	583.686
160	160	5	480	784.2	30	40	40	1308	1754.5
100	100	4	3135	292.7	77.6753	50	50	230.31	202.581
210	210	6.36	648	618	77	60	60	3396	3383.12
150	150	4	2000	434.56	100.579	65	65	1003.6	957.297
149	149	7.5	596	205	42.5315	50	50	882	909.096
150.4	150.4	4.86	3100	316.6	80.6448	25.5	25.5	1103	1138.21
140	140	3.84	2183	330	28.4973	40	40	615	588.859
214	214	4.38	648	262	25.4	60	60	1141	1155.9
180	120	8.28	1180	488.4	47.0102	18	18	2530	2566.22
130	195	2.65	2340	340.1	16.9407	14	14	525	568.175
