# Supplementary material for: Symbolic regression for strength prediction of eccentrically loaded concrete-filled steel tubular columns
Source: Sci Rep. 2025 Jan 24;15:3085. doi: 10.1038/s41598-025-85371-x (PMC11761456; doi:10.1038/s41598-025-85371-x)
Supplement: Supplementary file 21 — Supplementary Material 21 [file 41598_2025_85371_MOESM21_ESM.xlsx]

## Sheet: Sheet1
H	B	t	L	Fy	fc	et	eb	P_exp	P_pred
150	150	4.5	600	438.507	31.8825	75	75	733.788	689.23
80	120	4.47	2940	343.3	35.6144	40	40	210	197.816
100	100	4	2135	371.39	83.2873	20	-10	758.5	722.889
149.8	149.8	2.92	2203	319.3	80.6448	23.5	23.5	1323	1265.67
150	150	4.5	4500	438.507	31.8825	25	25	588.6	704.178
120	120	8	3196	323	39	20	20	740	702.838
150	150	4	1500	434.56	100.579	20	20	2012.3	1994.23
150.6	150.6	4.88	1100	316.6	80.6448	21.1	21.1	1901	1848.7
150	150	4	1000	434.56	100.579	65	65	1120.7	1124.15
300	300	5	1720	746	70.5	40	40	6491	5411.04
150.4	150.4	4.86	3100	316.6	80.6448	25.5	25.5	1103	1076.3
149	149	3.9	596	266	42.5315	75	75	607.6	523.849
149	149	3.64	450	283.74	44.637	30	30	1081.9	1048.72
150	150	4	1500	434.56	100.579	50	50	1319.4	1300.51
150	100	4	2135	308.4	23.4676	20	0	624.4	602.444
120	120	5.86	2223	321	28.4973	15	15	755	755.102
152.5	152.3	6.48	3050	254	31.1	64	64	513	527.282
215	215	4.38	648	262	40.5	60	60	1369	1505.62
80	120	6.3	4000	370	49.1693	55	0	246	426.183
100	150	5	3135	336.27	81.9721	20	-10	692.62	770.562
150	150	4.5	600	438.507	31.8825	25	25	1184.07	1127.07
100	150	5	3135	306.38	75.4902	50	-25	548.45	584.634
150	150	4	1000	434.56	100.579	50	50	1413.1	1363.56
215	215	4.38	648	262	40.5	100	100	1028	737.124
100	100	1.9	1500	404	111.694	15	15	559	646.921
120	120	5.86	2223	321	28.4973	30	30	549	649.732
148.9	99.3	3.63	450	283.74	44.637	20	20	856.5	852.288
300	300	6	1500	382.5	50.8929	70	70	3434	3523.15
150	150	4.5	3600	438.507	31.8825	25	25	705.339	704.178
150	300	5	1720	746	83.6	20	20	3873	3976.53
100	100	4	2135	346.9	27.5562	20	-10	526.2	479.785
148	148	4.38	648	262	40.5	45	45	823	782.997
203.7	203.9	9.96	2130	291	29.9	38	38	1956	2357.26
150	150	4.9	2201	316.6	80.6448	2	2	2381	2326.33
120	120	5.86	2223	321	28.4973	50	50	511	515.555
140	140	3.84	2183	330	31.0652	40	40	559	622.571
100	100	4	2135	358.2	29.0812	20	0	474.7	498.077
100	100	4	3135	363.27	83.2284	20	0	410.4	461.491
200	200	4.9	800	300	42.5315	100	100	833	915.003
148.6	148.6	2.93	3101	319.3	80.6448	2.5	2.5	1558	1532.9
120	120	8	1696	379	92	20	20	1300	1304.62
210	210	6.36	648	618	25.4	60	60	2393	2410.74
151	151	5	604	296	42.5315	30	30	1134.8	1161.72
200	200	5.86	2223	321	32.8421	80	80	1201	998.544
149.4	149.4	2.89	1090	319.3	80.6448	43	43	1147	1127.87
150	150	4	1000	434.56	100.579	65	65	1175.5	1124.15
150	150	4	2000	434.56	100.579	50	50	1175.4	1188.62
150	150	4	1500	434.56	100.579	35	35	1617.1	1554.8
120	80	4.47	3210	384.7	32.8784	60	60	232	252.207
150	150	4	1000	434.56	100.579	20	20	2199.5	2140.18
140	140	5.86	2213	321	22.7539	15	15	1014	951.763
173.5	134.1	2.93	989	319.3	80.6448	41	41	1343	1305.41
200	200	5.86	2223	321	32.8421	30	30	1793	1915.48
200	150	4.433	800	242	31.9707	30	30	1400	1183.83
130	195	2.65	2340	340.1	16.9407	14	14	635	564.805
130	195	2.65	780	340.1	16.9407	14	14	812	773.152
100	100	4	2135	371.39	83.2775	50	50	323.15	322.03
215	215	4.38	648	262	77	60	60	2014	2278.77
176.2	135.7	2.91	988	319.3	80.6448	20.5	20.5	1911	1809.24
300	150	6	1200	465	45.9805	70	70	3139	2189.52
150	100	5	2135	299.2	26.3949	20	10	654.3	641.607
100	150	5	3135	370.39	70.3021	20	0	690.8	740.525
150	100	5	2135	396	20.4853	50	50	395	492.868
210	210	5	630	784.2	32	25	25	3106	3105.3
100	150	4	2135	341.86	68.0383	50	50	466.38	461.193
150	100	5	2135	304.5	83.6507	20	-10	1042	1048.41
149.4	149.4	2.89	1090	319.3	80.6448	43	43	1147	1127.87
160	160	2.5	1850	230	39.8445	25	25	851	843.786
150	150	4	1000	434.56	100.579	35	35	1659.5	1647.19
210	210	6.36	648	618	40.5	100	100	2092	1484.78
150	150	4.5	3600	438.507	31.8825	125	125	325.692	294.73
150	150	4	1500	434.56	100.579	50	50	1310.4	1300.51
120	80	4.5	3210	386.3	32.8784	24	24	393	390.188
148.3	148.3	2.87	3101	319.3	80.6448	26	26	941	930.645
120	120	5	3196	438	46	20	20	700	680.47
150	150	5	600	300	42.5315	75	75	588	618.84
300	200	5.73	900	336	43.927	60	60	2650	2686.42
150	150	4.5	2700	438.507	31.8825	125	125	390.438	384.141
149.8	149.8	2.92	2203	319.3	80.6448	23.5	23.5	1274	1265.67
150.7	150.7	4.89	3100	316.6	80.6448	3.5	3.5	1627	1624.54
149.5	149.5	2.89	2200	319.3	80.6448	3.5	3.5	2077	2051.52
100	100	4	2135	358.6	77.48	50	25	383.1	360.575
150	100	4	2135	280	80.9035	20	0	926.3	946.391
100	150	4	3135	280	74.458	20	0	562.03	600.246
130	130	5	500	1030.6	125.4	75	75	1472	1467.2
174.9	134.8	2.93	988	319.3	80.6448	72	72	823	830.8
100	150	5	3135	459.82	81.3347	20	20	573.32	610.919
120	120	3.84	2192	330	31.0652	40	40	421	421.413
209	209	6.36	648	618	40.5	60	60	2694	2738.31
149.5	149.5	2.89	2200	319.3	80.6448	3.5	3.5	2077	2051.52
100	100	4	3135	353.23	87.8543	20	-10	502.88	470.42
150	150	7.6	600	205	42.5315	75	75	735	698.111
151.4	151.4	4.77	1085	316.6	80.6448	1.1	1.1	2597	2583.38
130	195	2.65	780	340.1	16.9407	14	14	872	773.152
140	140	5.86	2213	321	22.7539	30	30	804	812.856
148.6	148.6	2.93	3101	319.3	80.6448	2.5	2.5	1558	1532.9
150.8	150.8	4.86	2199	316.6	80.6448	21	21	1519	1517.14
140	140	3.84	2183	330	28.4973	60	60	510	484.872
150	150	4	2000	434.56	100.579	20	20	1853	1841.04
200	200	5.6	800	229	42.5315	80	80	1029	981.824
199	199	7.8	796	205	42.5315	50	50	1793.4	1784.5
200	200	2.5	1190	270	49.828	60	60	1130	1143.63
323	323	4.38	648	262	40.5	60	60	3306	3057.63
130	195	2.65	780	340.1	16.9407	31	31	610	561.15
120	120	3.84	2192	330	31.0652	40	40	418	421.413
100	100	4	2135	346.2	28.3627	50	50	244	245.931
120	120	8	3196	379	103	20	20	1000	981.876
200	200	4.9	800	300	42.5315	30	30	2009	2011.04
150	150	4.5	2700	438.507	31.8825	75	75	553.284	516.699
100	100	4	2135	292.7	29.6212	20	20	380.8	369.541
200	200	12	3640	756	169.92	50	50	5078	5002.15
120	120	3.84	2192	330	22.367	50	50	333	321.822
144	144	6.36	648	618	40.5	200	200	611	705.72
120	120	3.84	2192	330	46.3828	50	50	423	418.788
120	120	5	3196	327	96	20	20	710	699.519
152.1	152.1	4.82	1105	316.6	80.6448	41.5	41.5	1416	1398.43
175.1	137.2	4.83	1980	316.6	80.6448	22	22	1813	1793.88
150	100	4	2135	362.7	25.1494	50	50	356	371.559
200	200	1.25	1958	373.1	45.2889	70	70	750	761.838
201	201	4.9	804	296	42.5315	80	80	1029	981.604
201.4	125.1	2.9	1831	319.3	80.6448	38	38	1548	1537.53
130	195	2.65	780	340.1	16.9407	31	31	646	561.15
150	100	4.065	900	295	43.927	20	20	810	806.451
200	200	3	2310	303.5	50.0163	30	30	1450	1496.05
110	110	5	330	784.2	30	30	30	1281	1245.29
150	150	8.28	1180	488.4	47.0102	15	15	2450	2432.54
199.9	125.9	2.9	1829	319.3	80.6448	1.5	1.5	2303	2304.23
100	100	4	2135	358.2	81.6877	50	50	321.1	313.59
150	150	8.28	1180	488.4	35.7975	31.5	31.5	2042	1992.7
134.9	175.7	2.91	993	319.3	80.6448	1	1	2401	2398.39
100	150	4	3135	280	81.6778	20	-10	690.02	636.754
99.4	200.4	3.64	1800	283.74	44.637	30	30	655.2	646.879
200.5	125	2.92	919	319.3	80.6448	21	21	1529	1632.04
148.3	148.3	2.87	3101	319.3	80.6448	26	26	941	930.645
176.2	137.2	4.82	990	316.6	80.6448	20	20	2058	2059.94
175.1	137.2	4.83	1980	316.6	80.6448	22	22	1813	1793.88
120	120	8	3196	379	39	20	20	820	829.129
200	200	12	3640	756	168.96	20	20	7136	6902.79
124.6	199.3	2.92	921	319.3	80.6448	0.9	0.9	2636	2538.35
150.2	150.2	2.91	1110	319.3	80.6448	1.1	1.1	2352	2317.14
323	323	4.38	648	262	40.5	200	200	1479	1496.96
150.4	150.4	2.91	1115	319.3	80.6448	22	22	1597	1596.94
210	210	6.36	648	618	40.5	300	300	858	1484.78
150	150	4	1000	434.56	100.579	20	20	2096.5	2140.18
130	130	5	500	1030.6	75.6	25	25	2328.5	2286.67
300	300	6	1500	382.5	50.8929	40	40	4431	4401.87
150	150	4	1000	434.56	100.579	35	35	1679	1647.19
100	100	4	2135	363.2	79.8262	20	0	652.6	666.777
76.2	76.2	3.3528	812.8	324.054	41.3685	25.4	25.4	216.406	216.866
144	144	6.36	648	618	40.5	45	45	1701	1621.15
176.5	136.3	2.91	1980	319.3	80.6448	3	3	2283	2251.04
150	150	4	2000	434.56	100.579	35	35	1438.8	1475.5
210	210	6.36	648	618	77	200	200	1486	1863.73
100	150	4	3135	341.86	80.0122	50	50	309.6	300.971
130	130	5	500	1030.6	125.4	25	25	2713	2693.04
174.6	136.4	2.89	1982	319.3	80.6448	21	21	1588	1570.3
140	140	3.84	2183	330	46.3828	60	60	539	537.412
120	120	5	3196	304	47	20	20	610	587.757
200	200	5.86	2223	321	27.4757	50	50	1426	1414.02
150	100	4.065	700	295	31.9707	10	10	750	774.122
215	215	4.38	648	262	40.5	200	200	580	737.124
100	100	4	2135	353.2	30.2522	20	10	457.3	427.891
200	200	2.5	1190	270	49.828	30	30	1760	1748.22
200	200	3	2310	303.5	50.0163	30	30	1415	1496.05
160	160	2.5	950	230	42.0764	25	25	980	976.44
100	150	5	3135	368.09	73.0381	50	50	381.06	387.03
120	120	3.84	2192	330	22.367	30	30	451	442.1
100	100	4	3135	280	77.3336	20	10	363.61	328.143
110	110	5	330	784.2	30	15	15	1555	1543.21
150	100	4	2135	268.1	83.8473	20	-10	945.8	953.105
99.8	200.5	3.65	600	283.74	44.637	30	30	811.4	805.574
200	200	7.8	800	237	42.5315	80	80	1225	1121.73
120	120	8	3196	376	57	20	20	870	881.487
80	120	5	2940	357.5	35.7	8	8	407.2	425.991
200	200	2.5	2340	270	49.828	60	60	1068	1050.49
150.6	150.6	4.88	1100	316.6	80.6448	21.1	21.1	1901	1848.7
160	160	2.5	950	230	42.0764	50	50	715	709.283
201.4	125.1	2.9	1831	319.3	80.6448	38	38	1548	1537.53
125.9	199.9	2.9	1829	319.3	80.6448	1.5	1.5	2303	2333.94
150	150	4.5	1800	438.507	31.8825	25	25	1025.14	1015.31
130	195	2.65	780	340.1	16.9407	14	14	740	773.152
100	150	4	3135	342.06	79.5327	20	10	501.48	501.567
136.3	176.5	2.91	1980	319.3	80.6448	3	3	2283	2240.98
150	100	4	2135	312.3	24.5286	20	20	535.8	533.365
120	120	8	1696	379	31	20	20	1080	1076.93
160	160	5	480	784.2	30	50	50	1979	1720.95
100	100	4	2135	357.7	78.6524	20	20	490.7	490.604
200	200	3	2310	303.5	50.0163	30	30	1620	1496.05
149	149	3.9	596	266	42.5315	120	120	352.8	349.084
150	150	4	2000	434.56	100.579	20	20	1848.1	1841.04
152.1	152.1	4.82	1105	316.6	80.6448	41.5	41.5	1416	1398.43
100	100	4	3135	358.28	86.622	50	-25	357.35	352.759
76.2	76.2	3.3528	812.8	324.054	41.3685	7.62	7.62	345.849	345.145
200	200	12.5	3640	465	175.68	20	20	5187	5576.57
130	130	5	500	1030.6	75.6	50	50	1709.2	1746.6
130	195	2.65	2340	340.1	16.9407	14	14	670	564.805
174.6	136.4	2.89	1982	319.3	80.6448	21	21	1588	1570.3
200	100	8.28	1180	488.4	35.7975	20	20	2595	2518.98
130	195	2.65	2340	340.1	16.9407	14	14	500	564.805
150.2	150.2	2.91	1110	319.3	80.6448	1.1	1.1	2352	2317.14
130	195	2.65	780	340.1	16.9407	31	31	500	561.15
120	120	8	3196	323	103	20	20	820	844.12
150	150	4.5	4500	438.507	31.8825	75	75	372.78	416.79
150.7	150.7	4.89	3100	316.6	80.6448	3.5	3.5	1627	1624.54
150	100	5	2135	306.3	29.5311	20	0	728.5	732.867
100	150	4	3135	298.5	74.9155	20	20	460.83	447.816
150	150	4	1500	434.56	100.579	20	20	2113.1	1994.23
200	200	7.8	800	205	42.5315	30	30	2141.3	2220.57
150	150	4	2000	434.56	100.579	50	50	1225.2	1188.62
100	100	1.9	1500	404	111.694	30	30	395	393.122
300	300	5	1720	301	70.5	40	40	4553	4492.35
150	150	3.9	600	274	42.5315	30	30	1078	1050.71
150	100	4	2135	298.5	76.7968	20	20	804.3	799.898
152.5	152.3	6.48	3050	254	31.1	38	38	680	679.284
319	319	6.36	648	618	40.5	300	300	1969	2708.16
120	120	5	3196	439	96	20	20	830	788.78
200	150	4.433	700	242	43.927	20	20	1750	1714.9
200.7	100.5	3.62	1800	283.74	44.637	40	40	1002.3	982.33
100	150	4	3135	308.46	82.5313	50	-25	502.81	508.716
300	200	5.73	1000	336	31.9707	70	70	2445	2334.51
150.4	150.4	2.91	1115	319.3	80.6448	22	22	1597	1596.94
150	150	4.5	4500	438.507	31.8825	125	125	276.642	294.73
100	100	4	4135	280	87.0852	20	10	254.93	278.042
200	200	3	2310	303.5	50.0163	30	30	1535	1496.05
176.2	137.2	4.82	990	316.6	80.6448	20	20	2058	2059.94
150	150	4	1500	434.56	100.579	65	65	1080.7	1067.23
80	120	4.47	2940	384.7	36.5305	16	16	260	263.222
140	140	3.84	2183	330	28.4973	15	15	833	837.102
180	120	8.28	1180	488.4	47.0102	41	41	2150	2114.46
120	120	3.84	2192	330	22.367	15	15	588	571.527
250	250	8	3196	379	91	20	20	5300	4963.46
150	100	5	2135	370.3	79.9241	20	0	1066	1066.9
200	200	1.25	1958	373.1	45.2889	40	40	1140	1126.93
120	120	8	3196	396	92	20	20	960	932.042
319	319	6.36	648	618	40.5	100	100	4045	2708.16
130	130	5	500	1030.6	125.4	50	50	2022	1993.37
100	100	4	4135	280	85.214	20	20	220.33	252.989
199.3	124.6	2.92	921	319.3	80.6448	0.9	0.9	2636	2532.17
150	150	4.9	600	300	42.5315	50	50	931	915.372
200	100	8.28	1180	488.4	47.0102	19	19	2625	2566.7
214	214	4.38	648	262	77	100	100	1448	1252.27
140	140	5.86	2213	321	22.1475	60	60	556	569.264
150	100	5	2135	332.9	26.3949	20	20	605.6	616.126
100	100	4	2135	358.29	81.7269	50	50	321.12	313.709
100	100	4	3135	375.77	65.1835	20	20	381.47	352.37
120	120	8	3196	364	80	10	10	1160	1115.12
150	100	4	2135	268.1	25.4158	20	-10	563.3	568.889
150	150	4	1500	434.56	100.579	65	65	1104.7	1067.23
150	150	8.28	1180	488.4	35.7975	13	13	2470	2460.66
100	100	1.9	1500	404	111.694	15	15	660	646.921
200	200	5.7	800	219	42.5315	60	60	1484.7	1549.08
150	150	4.5	600	438.507	31.8825	125	125	514.044	454.74
130	195	2.65	780	340.1	16.9407	14	14	732	773.152
150	150	8.28	1180	488.4	47.0102	32.5	32.5	2020	2005.11
100	150	5	3135	424.5	75.6169	20	10	622.3	606.975
130	130	5	500	1030.6	75.6	75	75	1357.6	1290.51
100	100	1.9	1500	404	111.694	30	30	390	393.122
99.2	201	3.66	600	283.74	44.637	20	20	1027.8	1001.85
250	250	8	3196	379	33	20	20	3400	3291.94
100	100	4	4135	369.3	82.5804	50	25	184.33	196.338
173.5	134.1	2.93	989	319.3	80.6448	41	41	1343	1305.41
150	100	4.065	800	295	57.1202	15	15	1040	1012.14
215	215	4.38	648	262	25.4	200	200	503	550.126
150	150	4.5	1800	438.507	31.8825	125	125	445.374	452.556
76.2	76.2	3.3528	1422.4	324.054	41.3685	7.62	7.62	281.128	288.429
150	150	4.5	1200	438.507	31.8825	75	75	665.118	656.665
140	140	5.86	2213	321	22.1475	40	40	735	702.093
160	160	2.5	1850	230	39.8445	50	50	625	624.769
120	120	8	3196	300	46	20	20	770	749.756
200	150	4.433	900	242	57.1202	40	40	1250	1279.37
210	210	5	630	784.2	32	50	50	2617	2643.09
150	150	4.5	1800	438.507	31.8825	75	75	630.783	624.551
300	200	5.73	800	336	57.1202	50	50	3450	3319.55
100	100	4	2135	280	84.1421	20	10	525.7	512.289
200	200	5.9	800	219	42.5315	30	30	2244	2086.86
160	160	5	480	784.2	30	25	25	2024	2005.25
180	120	8.28	1180	488.4	35.7975	37	37	2150	2121.68
300	300	6	1500	382.5	50.8929	100	100	2631	2525.66
150	150	4	2000	434.56	100.579	35	35	1544.7	1475.5
200	200	3	2310	303.5	50.0163	30	30	1502	1496.05
150	150	4	1500	434.56	100.579	35	35	1546.4	1554.8
150	100	4	2135	280	24.7945	20	10	591.7	560.876
150	150	4.5	2700	438.507	31.8825	25	25	846.603	844.53
150	150	4.5	1200	438.507	31.8825	125	125	484.614	481.782
151.4	151.4	4.77	1085	316.6	80.6448	1.1	1.1	2597	2583.38
176.2	135.7	2.91	988	319.3	80.6448	20.5	20.5	1911	1809.24
150	150	4	2000	434.56	100.579	65	65	981.5	979.685
150.8	150.8	4.86	2199	316.6	80.6448	21	21	1519	1517.14
200	200	2.5	2340	270	49.828	30	30	1660	1605.45
150	150	4.5	3600	438.507	31.8825	75	75	441.45	416.79
150	150	4.5	1200	438.507	31.8825	25	25	1133.06	1111.7
150	100	5	2135	459.8	73.4852	20	20	935	937.023
100	100	4	2135	346.9	82.9632	20	-10	737	702.225
149	149	7.6	596	237	42.5315	30	30	1225	1228.45
200	99.1	3.66	600	283.74	44.637	40	40	1036.8	1004.16
200	100	8.28	1180	488.4	47.0102	41.5	41.5	2100	2113.42
174.9	134.8	2.93	988	319.3	80.6448	72	72	823	830.8
150	150	4	1000	434.56	100.579	50	50	1360.3	1363.56
150	100	5	2135	304.5	24.44	20	-10	720.2	687.285
150	150	4.9	2201	316.6	80.6448	2	2	2381	2326.33
200.5	125	2.92	919	319.3	80.6448	41	41	1529	1489.41
175.7	134.9	2.91	993	319.3	80.6448	1	1	2401	2403.74
130	195	2.65	780	340.1	16.9407	31	31	514	561.15
160	160	5	480	784.2	30	40	40	1308	1536.93
100	100	4	3135	292.7	77.6753	50	50	230.31	229.445
210	210	6.36	648	618	77	60	60	3396	3244.01
150	150	4	2000	434.56	100.579	65	65	1003.6	979.685
149	149	7.5	596	205	42.5315	50	50	882	893.45
150.4	150.4	4.86	3100	316.6	80.6448	25.5	25.5	1103	1076.3
140	140	3.84	2183	330	28.4973	40	40	615	600.372
214	214	4.38	648	262	25.4	60	60	1141	1125.53
180	120	8.28	1180	488.4	47.0102	18	18	2530	2535.24
130	195	2.65	2340	340.1	16.9407	14	14	525	564.805
