# Supplementary material for: Symbolic regression for strength prediction of eccentrically loaded concrete-filled steel tubular columns
Source: Sci Rep. 2025 Jan 24;15:3085. doi: 10.1038/s41598-025-85371-x (PMC11761456; doi:10.1038/s41598-025-85371-x)
Supplement: Supplementary file 22 — Supplementary Material 22 [file 41598_2025_85371_MOESM22_ESM.xlsx]

## Sheet: Sheet1
H	B	t	L1	Fy	fc	et	eb	axis	Pexp	Y	P_exp	P_pred
76.2	76.2	3.3528	812.8	324.054	41.3685	7.62	7.62	1	345.849	345.849	345.849	355.732
76.2	76.2	3.3528	1422.4	324.054	41.3685	7.62	7.62	1	281.128	281.128	281.128	329.252
76.2	76.2	3.3528	812.8	324.054	41.3685	25.4	25.4	1	216.406	216.406	216.406	239.35
203.7	203.9	9.96	2130	291	29.9	38	38	1	1956	1956	1956	2011.87
152.5	152.3	6.48	3050	254	31.1	38	38	1	680	680	680	758.428
152.5	152.3	6.48	3050	254	31.1	64	64	1	513	513	513	582.323
120	80	4.5	3210	386.3	32.8784	24	24	1	393	393	393	385.964
120	80	4.47	3210	384.7	32.8784	60	60	1	232	232	232	252.719
80	120	4.47	2940	384.7	36.5305	16	16	2	260	260	260	298.251
80	120	4.47	2940	343.3	35.6144	40	40	2	210	210	210	206.806
199	199	7.8	796	205	42.5315	50	50	1	1793.4	1793.4	1793.4	1602.62
200	200	7.8	800	205	42.5315	30	30	1	2141.3	2141.3	2141.3	1986.22
200	200	7.8	800	237	42.5315	80	80	1	1225	1225	1225	1314.68
200	200	5.9	800	219	42.5315	30	30	1	2244	2244	2244	1868.99
200	200	5.7	800	219	42.5315	60	60	1	1484.7	1484.7	1484.7	1342.17
200	200	5.6	800	229	42.5315	80	80	1	1029	1029	1029	1113.96
200	200	4.9	800	300	42.5315	30	30	1	2009	2009	2009	1997.99
200	200	4.9	800	300	42.5315	100	100	1	833	833	833	1010.84
201	201	4.9	804	296	42.5315	80	80	1	1029	1029	1029	1213.61
150	150	7.6	600	205	42.5315	75	75	1	735	735	735	645.547
149	149	7.5	596	205	42.5315	50	50	1	882	882	882	834.763
149	149	7.6	596	237	42.5315	30	30	1	1225	1225	1225	1128.76
150	150	5	600	300	42.5315	75	75	1	588	588	588	666.186
150	150	4.9	600	300	42.5315	50	50	1	931	931	931	875.03
151	151	5	604	296	42.5315	30	30	1	1134.8	1134.8	1134.8	1140.83
149	149	3.9	596	266	42.5315	75	75	1	607.6	607.6	607.6	538.25
149	149	3.9	596	266	42.5315	120	120	1	352.8	352.8	352.8	344.049
150	150	3.9	600	274	42.5315	30	30	1	1078	1078	1078	994.785
80	120	5	2940	357.5	35.7	8	8	2	407.2	407.2	407.2	366.489
120	120	5	3196	304	47	20	20	1	610	610	610	586.84
120	120	5	3196	438	46	20	20	1	700	700	700	641.603
120	120	5	3196	327	96	20	20	1	710	710	710	691.03
120	120	5	3196	439	96	20	20	1	830	830	830	733.206
120	120	8	3196	323	39	20	20	1	740	740	740	776.99
120	120	8	3196	300	46	20	20	1	770	770	770	757.17
120	120	8	3196	376	57	20	20	1	870	870	870	861.481
120	120	8	3196	323	103	20	20	1	820	820	820	921.504
120	120	8	3196	379	103	20	20	1	1000	1000	1000	957.103
120	120	8	3196	379	39	20	20	1	820	820	820	842.796
120	120	8	3196	364	80	10	10	1	1160	1160	1160	1068.82
120	120	8	3196	396	92	20	20	1	960	960	960	944.371
120	120	8	1696	379	31	20	20	1	1080	1080	1080	1125.67
120	120	8	1696	379	92	20	20	1	1300	1300	1300	1402.09
250	250	8	3196	379	33	20	20	1	3400	3400	3400	3298.01
250	250	8	3196	379	91	20	20	1	5300	5300	5300	6095.91
150	150	4.5	600	438.507	31.8825	25	25	1	1184.07	1184.07	1184.07	1127.46
150	150	4.5	600	438.507	31.8825	75	75	1	733.788	733.788	733.788	691.892
150	150	4.5	600	438.507	31.8825	125	125	1	514.044	514.044	514.044	472.763
150	150	4.5	1200	438.507	31.8825	25	25	1	1133.06	1133.06	1133.06	1105.95
150	150	4.5	1200	438.507	31.8825	75	75	1	665.118	665.118	665.118	673.071
150	150	4.5	1200	438.507	31.8825	125	125	1	484.614	484.614	484.614	462.008
150	150	4.5	1800	438.507	31.8825	25	25	1	1025.14	1025.14	1025.14	1067.86
150	150	4.5	1800	438.507	31.8825	75	75	1	630.783	630.783	630.783	643.943
150	150	4.5	1800	438.507	31.8825	125	125	1	445.374	445.374	445.374	444.979
150	150	4.5	2700	438.507	31.8825	25	25	1	846.603	846.603	846.603	972.412
150	150	4.5	2700	438.507	31.8825	75	75	1	553.284	553.284	553.284	584.792
150	150	4.5	2700	438.507	31.8825	125	125	1	390.438	390.438	390.438	411.371
150	150	4.5	3600	438.507	31.8825	25	25	1	705.339	705.339	705.339	828.567
150	150	4.5	3600	438.507	31.8825	75	75	1	441.45	441.45	441.45	513.541
150	150	4.5	3600	438.507	31.8825	125	125	1	325.692	325.692	325.692	371.937
150	150	4.5	4500	438.507	31.8825	25	25	1	588.6	588.6	588.6	667.245
150	150	4.5	4500	438.507	31.8825	75	75	1	372.78	372.78	372.78	440.05
150	150	4.5	4500	438.507	31.8825	125	125	1	276.642	276.642	276.642	329.814
80	120	6.3	4000	370	49.1693	55	0	2	246	246	246	207.794
120	120	3.84	2192	330	22.367	15	15	1	588	588	588	553.286
120	120	3.84	2192	330	22.367	30	30	1	451	451	451	438.3
120	120	3.84	2192	330	31.0652	40	40	1	421	421	421	418.122
120	120	3.84	2192	330	22.367	50	50	1	333	333	333	339.998
120	120	3.84	2192	330	31.0652	40	40	1	418	418	418	418.122
120	120	3.84	2192	330	46.3828	50	50	1	423	423	423	425.635
140	140	3.84	2183	330	28.4973	15	15	1	833	833	833	823.837
140	140	3.84	2183	330	28.4973	40	40	1	615	615	615	582.555
140	140	3.84	2183	330	28.4973	60	60	1	510	510	510	464.243
140	140	3.84	2183	330	31.0652	40	40	1	559	559	559	607.772
140	140	3.84	2183	330	46.3828	60	60	1	539	539	539	552.235
120	120	5.86	2223	321	28.4973	15	15	1	755	755	755	778.384
120	120	5.86	2223	321	28.4973	30	30	1	549	549	549	612.688
120	120	5.86	2223	321	28.4973	50	50	1	511	511	511	473.645
140	140	5.86	2213	321	22.7539	15	15	1	1014	1014	1014	981.712
140	140	5.86	2213	321	22.7539	30	30	1	804	804	804	799.566
140	140	5.86	2213	321	22.1475	40	40	1	735	735	735	706.048
140	140	5.86	2213	321	22.1475	60	60	1	556	556	556	569.333
200	200	5.86	2223	321	32.8421	30	30	1	1793	1793	1793	1786.02
200	200	5.86	2223	321	27.4757	50	50	1	1426	1426	1426	1322.53
200	200	5.86	2223	321	32.8421	80	80	1	1201	1201	1201	1140.76
110	110	5	330	784.2	30	15	15	1	1555	1555	1555	1540.3
110	110	5	330	784.2	30	30	30	1	1281	1281	1281	1221.54
160	160	5	480	784.2	30	40	40	1	1308	1308	1308	1932.22
160	160	5	480	784.2	30	25	25	1	2024	2024	2024	2256.76
160	160	5	480	784.2	30	50	50	1	1979	1979	1979	1750.56
210	210	5	630	784.2	32	25	25	1	3106	3106	3106	3276.66
210	210	5	630	784.2	32	50	50	1	2617	2617	2617	2695.81
130	195	2.65	780	340.1	16.9407	14	14	2	872	872	872	685.043
130	195	2.65	780	340.1	16.9407	14	14	2	812	812	812	685.043
130	195	2.65	780	340.1	16.9407	14	14	2	732	732	732	685.043
130	195	2.65	780	340.1	16.9407	14	14	2	740	740	740	685.043
130	195	2.65	780	340.1	16.9407	31	31	2	646	646	646	561.821
130	195	2.65	780	340.1	16.9407	31	31	2	610	610	610	561.821
130	195	2.65	780	340.1	16.9407	31	31	2	500	500	500	561.821
130	195	2.65	780	340.1	16.9407	31	31	2	514	514	514	561.821
130	195	2.65	2340	340.1	16.9407	14	14	2	670	670	670	640.35
130	195	2.65	2340	340.1	16.9407	14	14	2	635	635	635	640.35
130	195	2.65	2340	340.1	16.9407	14	14	2	525	525	525	640.35
130	195	2.65	2340	340.1	16.9407	14	14	2	500	500	500	640.35
148	148	4.38	648	262	40.5	45	45	1	823	823	823	786.687
215	215	4.38	648	262	25.4	200	200	1	503	503	503	451.292
214	214	4.38	648	262	25.4	60	60	1	1141	1141	1141	1173.72
215	215	4.38	648	262	40.5	200	200	1	580	580	580	513.751
215	215	4.38	648	262	40.5	100	100	1	1028	1028	1028	1031.92
215	215	4.38	648	262	40.5	60	60	1	1369	1369	1369	1506.66
214	214	4.38	648	262	77	100	100	1	1448	1448	1448	1377.21
215	215	4.38	648	262	77	60	60	1	2014	2014	2014	2178.58
323	323	4.38	648	262	40.5	200	200	1	1479	1479	1479	1460.48
323	323	4.38	648	262	40.5	60	60	1	3306	3306	3306	3734.62
144	144	6.36	648	618	40.5	200	200	1	611	611	611	515.778
144	144	6.36	648	618	40.5	45	45	1	1701	1701	1701	1559.26
210	210	6.36	648	618	25.4	60	60	1	2393	2393	2393	2432.99
210	210	6.36	648	618	40.5	300	300	1	858	858	858	799.606
210	210	6.36	648	618	40.5	100	100	1	2092	2092	2092	1953.5
209	209	6.36	648	618	40.5	60	60	1	2694	2694	2694	2544.47
210	210	6.36	648	618	77	200	200	1	1486	1486	1486	1365.59
210	210	6.36	648	618	77	60	60	1	3396	3396	3396	3477.27
319	319	6.36	648	618	40.5	300	300	1	1969	1969	1969	1820.31
319	319	6.36	648	618	40.5	100	100	1	4045	4045	4045	3913.2
176.2	135.7	2.91	988	319.3	80.6448	20.5	20.5	2	1911	1911	1911	1778.79
173.5	134.1	2.93	989	319.3	80.6448	41	41	2	1343	1343	1343	1274.08
174.9	134.8	2.93	988	319.3	80.6448	72	72	2	823	823	823	839.588
174.6	136.4	2.89	1982	319.3	80.6448	21	21	2	1588	1588	1588	1558.26
176.2	137.2	4.82	990	316.6	80.6448	20	20	2	2058	2058	2058	2084.52
175.1	137.2	4.83	1980	316.6	80.6448	22	22	2	1813	1813	1813	1855.49
200.5	125	2.92	919	319.3	80.6448	41	41	2	1529	1529	1529	1482.6
201.4	125.1	2.9	1831	319.3	80.6448	38	38	2	1548	1548	1548	1424.12
200	200	3	2310	303.5	50.0163	30	30	2	1450	1450	1450	1686.05
200	200	3	2310	303.5	50.0163	30	30	2	1415	1415	1415	1686.05
200	200	3	2310	303.5	50.0163	30	30	2	1502	1502	1502	1686.05
200	200	3	2310	303.5	50.0163	30	30	2	1535	1535	1535	1686.05
200	200	3	2310	303.5	50.0163	30	30	2	1620	1620	1620	1686.05
149.4	149.4	2.89	1090	319.3	80.6448	43	43	1	1147	1147	1147	1059.85
150.4	150.4	2.91	1115	319.3	80.6448	22	22	1	1597	1597	1597	1536.86
149.8	149.8	2.92	2203	319.3	80.6448	23.5	23.5	1	1323	1323	1323	1204
148.3	148.3	2.87	3101	319.3	80.6448	26	26	1	941	941	941	835.641
152.1	152.1	4.82	1105	316.6	80.6448	41.5	41.5	1	1416	1416	1416	1363.1
150.6	150.6	4.88	1100	316.6	80.6448	21.1	21.1	1	1901	1901	1901	1828.52
150.8	150.8	4.86	2199	316.6	80.6448	21	21	1	1519	1519	1519	1590.61
150.4	150.4	4.86	3100	316.6	80.6448	25.5	25.5	1	1103	1103	1103	1169.52
150.2	150.2	2.91	1110	319.3	80.6448	1.1	1.1	2	2352	2352	2352	2215.04
149.5	149.5	2.89	2200	319.3	80.6448	3.5	3.5	2	2077	2077	2077	1904.22
148.6	148.6	2.93	3101	319.3	80.6448	2.5	2.5	2	1558	1558	1558	1347.26
151.4	151.4	4.77	1085	316.6	80.6448	1.1	1.1	2	2597	2597	2597	2519.51
150	150	4.9	2201	316.6	80.6448	2	2	2	2381	2381	2381	2384.67
150.7	150.7	4.89	3100	316.6	80.6448	3.5	3.5	2	1627	1627	1627	1866
175.7	134.9	2.91	993	319.3	80.6448	1	1	2	2401	2401	2401	2351.5
176.5	136.3	2.91	1980	319.3	80.6448	3	3	2	2283	2283	2283	2247.06
199.3	124.6	2.92	921	319.3	80.6448	0.9	0.9	2	2636	2636	2636	2485.51
199.9	125.9	2.9	1829	319.3	80.6448	1.5	1.5	2	2303	2303	2303	2473.05
200	200	1.25	1958	373.1	45.2889	70	70	1	750	750	750	740.12
200	200	1.25	1958	373.1	45.2889	40	40	1	1140	1140	1140	1102.95
149	149	3.64	450	283.74	44.637	30	30	1	1081.9	1081.9	1081.9	1001.31
148.9	99.3	3.63	450	283.74	44.637	20	20	1	856.5	856.5	856.5	833.076
99.8	200.5	3.65	600	283.74	44.637	30	30	2	811.4	811.4	811.4	774.661
200	99.1	3.66	600	283.74	44.637	40	40	1	1036.8	1036.8	1036.8	924.297
99.2	201	3.66	600	283.74	44.637	20	20	2	1027.8	1027.8	1027.8	926.769
200.7	100.5	3.62	1800	283.74	44.637	40	40	1	1002.3	1002.3	1002.3	884.392
99.4	200.4	3.64	1800	283.74	44.637	30	30	2	655.2	655.2	655.2	648.587
300	300	6	1500	382.5	50.8929	40	40	1	4431	4431	4431	5264.19
300	300	6	1500	382.5	50.8929	70	70	1	3434	3434	3434	4231.14
300	300	6	1500	382.5	50.8929	100	100	1	2631	2631	2631	3432.09
200	200	2.5	1190	270	49.828	30	30	2	1760	1760	1760	1682.58
200	200	2.5	1190	270	49.828	60	60	2	1130	1130	1130	1147.59
200	200	2.5	2340	270	49.828	30	30	2	1660	1660	1660	1524.13
200	200	2.5	2340	270	49.828	60	60	2	1068	1068	1068	1025.71
150.2	150.2	2.91	1110	319.3	80.6448	1.1	1.1	2	2352	2352	2352	2215.04
149.5	149.5	2.89	2200	319.3	80.6448	3.5	3.5	2	2077	2077	2077	1904.22
148.6	148.6	2.93	3101	319.3	80.6448	2.5	2.5	2	1558	1558	1558	1347.26
151.4	151.4	4.77	1085	316.6	80.6448	1.1	1.1	2	2597	2597	2597	2519.51
150	150	4.9	2201	316.6	80.6448	2	2	2	2381	2381	2381	2384.67
150.7	150.7	4.89	3100	316.6	80.6448	3.5	3.5	2	1627	1627	1627	1866
134.9	175.7	2.91	993	319.3	80.6448	1	1	2	2401	2401	2401	2299.95
136.3	176.5	2.91	1980	319.3	80.6448	3	3	2	2283	2283	2283	2078.42
124.6	199.3	2.92	921	319.3	80.6448	0.9	0.9	2	2636	2636	2636	2394.41
125.9	199.9	2.9	1829	319.3	80.6448	1.5	1.5	2	2303	2303	2303	2290.34
149.4	149.4	2.89	1090	319.3	80.6448	43	43	1	1147	1147	1147	1059.85
150.4	150.4	2.91	1115	319.3	80.6448	22	22	1	1597	1597	1597	1536.86
149.8	149.8	2.92	2203	319.3	80.6448	23.5	23.5	1	1274	1274	1274	1204
148.3	148.3	2.87	3101	319.3	80.6448	26	26	1	941	941	941	835.641
152.1	152.1	4.82	1105	316.6	80.6448	41.5	41.5	1	1416	1416	1416	1363.1
150.6	150.6	4.88	1100	316.6	80.6448	21.1	21.1	1	1901	1901	1901	1828.52
150.8	150.8	4.86	2199	316.6	80.6448	21	21	1	1519	1519	1519	1590.61
150.4	150.4	4.86	3100	316.6	80.6448	25.5	25.5	1	1103	1103	1103	1169.52
176.2	135.7	2.91	988	319.3	80.6448	20.5	20.5	1	1911	1911	1911	1778.79
173.5	134.1	2.93	989	319.3	80.6448	41	41	1	1343	1343	1343	1274.08
174.9	134.8	2.93	988	319.3	80.6448	72	72	1	823	823	823	839.588
174.6	136.4	2.89	1982	319.3	80.6448	21	21	1	1588	1588	1588	1558.26
176.2	137.2	4.82	990	316.6	80.6448	20	20	1	2058	2058	2058	2084.52
175.1	137.2	4.83	1980	316.6	80.6448	22	22	1	1813	1813	1813	1855.49
200.5	125	2.92	919	319.3	80.6448	21	21	1	1529	1529	1529	1930
201.4	125.1	2.9	1831	319.3	80.6448	38	38	1	1548	1548	1548	1424.12
300	150	6	1200	465	45.9805	70	70	1	3139	3139	3139	2551.27
100	100	1.9	1500	404	111.694	15	15	1	559	559	559	637.391
100	100	1.9	1500	404	111.694	15	15	1	660	660	660	637.391
100	100	1.9	1500	404	111.694	30	30	1	395	395	395	442.004
100	100	1.9	1500	404	111.694	30	30	1	390	390	390	442.004
160	160	2.5	950	230	42.0764	25	25	1	980	980	980	966.181
160	160	2.5	950	230	42.0764	50	50	1	715	715	715	663.721
160	160	2.5	1850	230	39.8445	25	25	1	851	851	851	871.326
160	160	2.5	1850	230	39.8445	50	50	1	625	625	625	592.927
100	100	4	2135	371.39	83.2873	20	-10	1	758.5	758.5	758.5	745.195
100	100	4	2135	358.29	81.7269	50	50	1	321.12	321.12	321.12	332.926
100	100	4	2135	371.39	83.2775	50	50	1	323.15	323.15	323.15	339.694
100	100	4	3135	353.23	87.8543	20	-10	1	502.88	502.88	502.88	432.908
100	100	4	3135	363.27	83.2284	20	0	1	410.4	410.4	410.4	403.837
100	100	4	3135	280	77.3336	20	10	1	363.61	363.61	363.61	358.686
100	100	4	3135	375.77	65.1835	20	20	1	381.47	381.47	381.47	348.959
100	100	4	3135	358.28	86.622	50	-25	1	357.35	357.35	357.35	358.153
100	100	4	3135	292.7	77.6753	50	50	1	230.31	230.31	230.31	226.505
100	100	4	4135	280	87.0852	20	10	1	254.93	254.93	254.93	239.929
100	100	4	4135	280	85.214	20	20	1	220.33	220.33	220.33	228.649
100	100	4	4135	369.3	82.5804	50	25	1	184.33	184.33	184.33	198.655
100	150	4	2135	341.86	68.0383	50	50	1	466.38	466.38	466.38	438.676
100	150	4	3135	280	81.6778	20	-10	1	690.02	690.02	690.02	593.695
100	150	4	3135	280	74.458	20	0	1	562.03	562.03	562.03	542.918
100	150	4	3135	342.06	79.5327	20	10	1	501.48	501.48	501.48	527.055
100	150	4	3135	298.5	74.9155	20	20	1	460.83	460.83	460.83	477.62
100	150	4	3135	308.46	82.5313	50	-25	1	502.81	502.81	502.81	487.586
100	150	4	3135	341.86	80.0122	50	50	1	309.6	309.6	309.6	338.284
100	150	5	3135	336.27	81.9721	20	-10	1	692.62	692.62	692.62	701.727
100	150	5	3135	370.39	70.3021	20	0	1	690.8	690.8	690.8	650.866
100	150	5	3135	424.5	75.6169	20	10	1	622.3	622.3	622.3	630.283
100	150	5	3135	459.82	81.3347	20	20	1	573.32	573.32	573.32	610.462
100	150	5	3135	306.38	75.4902	50	-25	1	548.45	548.45	548.45	554.848
100	150	5	3135	368.09	73.0381	50	50	1	381.06	381.06	381.06	398.44
100	100	4	2135	357.7	78.6524	20	20	2	490.7	490.7	490.7	542.692
100	100	4	2135	292.7	29.6212	20	20	2	380.8	380.8	380.8	357.691
150	100	4	2135	298.5	76.7968	20	20	2	804.3	804.3	804.3	1022.7
150	100	4	2135	312.3	24.5286	20	20	2	535.8	535.8	535.8	606.414
150	100	5	2135	459.8	73.4852	20	20	2	935	935	935	1288.13
150	100	5	2135	332.9	26.3949	20	20	2	605.6	605.6	605.6	770.027
100	100	4	2135	358.2	81.6877	50	50	2	321.1	321.1	321.1	332.799
100	100	4	2135	346.2	28.3627	50	50	2	244	244	244	254.503
150	100	4	2135	362.7	25.1494	50	50	2	356	356	356	469.958
150	100	5	2135	396	20.4853	50	50	2	395	395	395	589.263
100	100	4	2135	280	84.1421	20	10	2	525.7	525.7	525.7	563.293
100	100	4	2135	353.2	30.2522	20	10	2	457.3	457.3	457.3	438.956
150	100	4	2135	280	24.7945	20	10	2	591.7	591.7	591.7	589.742
150	100	5	2135	299.2	26.3949	20	10	2	654.3	654.3	654.3	749.156
100	100	4	2135	358.6	77.48	50	25	2	383.1	383.1	383.1	379.785
100	100	4	2135	363.2	79.8262	20	0	2	652.6	652.6	652.6	657.339
100	100	4	2135	358.2	29.0812	20	0	2	474.7	474.7	474.7	480.538
150	100	4	2135	280	80.9035	20	0	2	926.3	926.3	926.3	1208.77
150	100	4	2135	308.4	23.4676	20	0	2	624.4	624.4	624.4	670.569
150	100	5	2135	370.3	79.9241	20	0	2	1066	1066	1066	1441.63
150	100	5	2135	306.3	29.5311	20	0	2	728.5	728.5	728.5	821.792
100	100	4	2135	346.9	82.9632	20	-10	2	737	737	737	733.585
100	100	4	2135	346.9	27.5562	20	-10	2	526.2	526.2	526.2	515.056
150	100	4	2135	268.1	83.8473	20	-10	2	945.8	945.8	945.8	1332.92
150	100	4	2135	268.1	25.4158	20	-10	2	563.3	563.3	563.3	667.909
150	100	5	2135	304.5	83.6507	20	-10	2	1042	1042	1042	1501.44
150	100	5	2135	304.5	24.44	20	-10	2	720.2	720.2	720.2	853.02
150	100	4.065	700	295	31.9707	10	10	1	750	750	750	823.828
150	100	4.065	800	295	57.1202	15	15	1	1040	1040	1040	1094.38
150	100	4.065	900	295	43.927	20	20	1	810	810	810	873.227
200	150	4.433	700	242	43.927	20	20	1	1750	1750	1750	1595.62
200	150	4.433	800	242	31.9707	30	30	1	1400	1400	1400	1189.78
200	150	4.433	900	242	57.1202	40	40	1	1250	1250	1250	1472.35
300	200	5.73	800	336	57.1202	50	50	1	3450	3450	3450	3535.01
300	200	5.73	900	336	43.927	60	60	1	2650	2650	2650	2846.68
300	200	5.73	1000	336	31.9707	70	70	1	2445	2445	2445	2247.27
150	150	8.28	1180	488.4	35.7975	13	13	1	2470	2470	2470	2354.56
200	100	8.28	1180	488.4	35.7975	20	20	1	2595	2595	2595	2418.91
150	150	8.28	1180	488.4	47.0102	15	15	1	2450	2450	2450	2342.1
180	120	8.28	1180	488.4	47.0102	18	18	1	2530	2530	2530	2440.63
200	100	8.28	1180	488.4	47.0102	19	19	1	2625	2625	2625	2493.72
150	150	8.28	1180	488.4	35.7975	31.5	31.5	1	2042	2042	2042	1878.83
180	120	8.28	1180	488.4	35.7975	37	37	1	2150	2150	2150	1932.86
150	150	8.28	1180	488.4	47.0102	32.5	32.5	1	2020	2020	2020	1900.93
180	120	8.28	1180	488.4	47.0102	41	41	1	2150	2150	2150	1897.42
200	100	8.28	1180	488.4	47.0102	41.5	41.5	1	2100	2100	2100	1962.89
300	300	5	1720	746	70.5	40	40	1	6491	6491	6491	7584.91
150	300	5	1720	746	83.6	20	20	2	3873	3873	3873	4373.39
300	300	5	1720	301	70.5	40	40	1	4553	4553	4553	5585.87
200	200	12.5	3640	465	175.68	20	20	1	5187	5187	5187	5344.19
200	200	12	3640	756	168.96	20	20	1	7136	7136	7136	5740.52
200	200	12	3640	756	169.92	50	50	1	5078	5078	5078	4329.75
130	130	5	500	1030.6	75.6	25	25	1	2328.5	2328.5	2328.5	2309.45
130	130	5	500	1030.6	75.6	50	50	1	1709.2	1709.2	1709.2	1710.71
130	130	5	500	1030.6	75.6	75	75	1	1357.6	1357.6	1357.6	1322.88
130	130	5	500	1030.6	125.4	25	25	1	2713	2713	2713	2725.29
130	130	5	500	1030.6	125.4	50	50	1	2022	2022	2022	1978.42
130	130	5	500	1030.6	125.4	75	75	1	1472	1472	1472	1505.1
150	150	4	1000	434.56	100.579	20	20	1	2096.5	2096.5	2096.5	2226.67
150	150	4	1000	434.56	100.579	20	20	1	2199.5	2199.5	2199.5	2226.67
150	150	4	1000	434.56	100.579	35	35	1	1679	1679	1679	1752.67
150	150	4	1000	434.56	100.579	35	35	1	1659.5	1659.5	1659.5	1752.67
150	150	4	1000	434.56	100.579	50	50	1	1360.3	1360.3	1360.3	1398.82
150	150	4	1000	434.56	100.579	50	50	1	1413.1	1413.1	1413.1	1398.82
150	150	4	1000	434.56	100.579	65	65	1	1175.5	1175.5	1175.5	1136.95
150	150	4	1000	434.56	100.579	65	65	1	1120.7	1120.7	1120.7	1136.95
150	150	4	1500	434.56	100.579	20	20	1	2012.3	2012.3	2012.3	2082.48
150	150	4	1500	434.56	100.579	20	20	1	2113.1	2113.1	2113.1	2082.48
150	150	4	1500	434.56	100.579	35	35	1	1617.1	1617.1	1617.1	1619.25
150	150	4	1500	434.56	100.579	35	35	1	1546.4	1546.4	1546.4	1619.25
150	150	4	1500	434.56	100.579	50	50	1	1319.4	1319.4	1319.4	1293.58
150	150	4	1500	434.56	100.579	50	50	1	1310.4	1310.4	1310.4	1293.58
150	150	4	1500	434.56	100.579	65	65	1	1080.7	1080.7	1080.7	1058.23
150	150	4	1500	434.56	100.579	65	65	1	1104.7	1104.7	1104.7	1058.23
150	150	4	2000	434.56	100.579	20	20	1	1853	1853	1853	1867.03
150	150	4	2000	434.56	100.579	20	20	1	1848.1	1848.1	1848.1	1867.03
150	150	4	2000	434.56	100.579	35	35	1	1544.7	1544.7	1544.7	1448.54
150	150	4	2000	434.56	100.579	35	35	1	1438.8	1438.8	1438.8	1448.54
150	150	4	2000	434.56	100.579	50	50	1	1225.2	1225.2	1225.2	1165.13
150	150	4	2000	434.56	100.579	50	50	1	1175.4	1175.4	1175.4	1165.13
150	150	4	2000	434.56	100.579	65	65	1	981.5	981.5	981.5	962.931
150	150	4	2000	434.56	100.579	65	65	1	1003.6	1003.6	1003.6	962.931
