# Supplementary material for: Symbolic regression for strength prediction of eccentrically loaded concrete-filled steel tubular columns
Source: Sci Rep. 2025 Jan 24;15:3085. doi: 10.1038/s41598-025-85371-x (PMC11761456; doi:10.1038/s41598-025-85371-x)
Supplement: Supplementary file 23 — Supplementary Material 23 [file 41598_2025_85371_MOESM23_ESM.ipynb]

# %% [code]
from skopt import gp_minimize
from skopt import forest_minimize # Bayesian Optimization with RF as surrogate
from skopt import gbrt_minimize # Bayesian Optimization with GBM as surrogate
from skopt import Optimizer # for the optimization
from joblib import Parallel, delayed # for the parallelization
from skopt import dummy_minimize # for the randomized search
from skopt.plots import plot_convergence
from skopt.space import Real, Integer, Categorical
from skopt.utils import use_named_args
from sklearn.model_selection import cross_val_score, KFold, GridSearchCV
cv = KFold(n_splits=5, shuffle=True, random_state=1)
import numpy as np
from sklearn.model_selection import train_test_split
from sklearn.svm import SVR
from sklearn.metrics import mean_squared_error
from sklearn.preprocessing import MinMaxScaler
import pandas as pd
import math
from math import pi 

# %% [code]
import pandas as pd
import numpy as np

# Read the Excel file
PC = pd.read_excel('RCFST.xlsx', sheet_name='Sheet1')
X = PC[['H', 'B', 't', 'L1', 'Fy', 'fc', 'et', 'eb']]

PC['Y'] = PC['Pexp']
pa=((PC['H']*PC['B'])*PC['Fy']+(PC['H']-2.0*PC['t'])*(PC['B']-2.0*PC['t'])*(PC['fc']-PC['Fy']))/1000.0
X=PC[['H', 'B', 't', 'L1', 'Fy', 'fc', 'et', 'eb']];y=PC['Y']/pa

# %% [code]
OUT_RANGE=(1,2)#important (better than (-1,1)) as I minimize the neg_mean_absolute_percentage_error
X,y = np.array(X.values),np.array(y.values);scaler = MinMaxScaler(feature_range=(-1, 1));scaler_out = MinMaxScaler(feature_range=OUT_RANGE)
X_normalized=scaler.fit_transform(X);y_normalized=scaler_out.fit_transform(y.reshape(-1,1))
X_tot=X_normalized;y_tot=y_normalized
X_train, X_test, y_train, y_test = train_test_split(X_tot, y_tot, test_size=0.2, random_state=42)

# %% [code]
from sklearn.metrics import mean_squared_error, mean_absolute_percentage_error
import optuna
import xgboost as xgb

def objective(trial):
    params = {
        "n_estimators": trial.suggest_int("n_estimators", 10, 2000),
        "learning_rate": trial.suggest_float("learning_rate", 1e-3, 0.2, log=True),
        "gamma": trial.suggest_float("gamma",0.01, 100, log=True),
        "max_depth": trial.suggest_int("max_depth", 1, 50),
        #"num_leaves": trial.suggest_int("num_leaves", 10, 31),
        "boosting_type": trial.suggest_categorical("booster", ['gbtree', 'dart']),#, 'rf'
    }
    model = xgb.XGBRegressor(**params)
    value = np.mean(cross_val_score(model, X_train,y_train,cv=cv,n_jobs=-1,scoring='neg_mean_absolute_percentage_error'))
    return -value

study = optuna.create_study(direction='minimize')
study.optimize(objective, n_trials=500,n_jobs=-1)
print('Best hyperparameters:', study.best_params)
print('Best RMSE:', study.best_value)

# %% [code]
#Best hyperparameters: {'n_estimators': 1155, 'learning_rate': 0.07587678272636933, 'gamma': 0.010906034918865362, 'max_depth': 46, 'booster': 'gbtree'}. Best is trial 53 with value: 0.026955642244050605.
import xgboost as xgb
from sklearn.metrics import mean_squared_error, mean_absolute_percentage_error
aa=xgb.XGBRegressor(random_state=1000,n_estimators=899, max_depth=50, learning_rate=0.100371077694297, booster='gbtree', gamma=0.010089925481516148)
aa.fit(X_train,y_train)
rmse = mean_absolute_percentage_error(y_test, aa.predict(X_test))
print(rmse)
#save data
X1_test=np.concatenate((X_test, X_train), axis=0);y1_test=np.concatenate((y_test, y_train), axis=0)
y1_pred = aa.predict(X1_test)
divide=scaler_out.inverse_transform(y1_pred.reshape(-1, 1))/scaler_out.inverse_transform(y1_test.reshape(-1, 1))
X1=scaler.inverse_transform(X1_test);y1=scaler_out.inverse_transform(y1_test)
data=np.concatenate((X1,y1.reshape(-1, 1)),axis=1)
data1 = scaler_out.inverse_transform(y1_pred.reshape(-1, 1))
data2=np.concatenate((data,data1),axis=1)
df = pd.DataFrame(data2)
df.columns = ['H', 'B', 't', 'L', 'Fy', 'fc', 'et', 'eb','P_exp','P_pred'];PC=df
PC['P_exp']=PC['P_exp']*((PC['H']*PC['B'])*PC['Fy']+(PC['H']-2.0*PC['t'])*(PC['B']-2.0*PC['t'])*(PC['fc']-PC['Fy']))/1000.0
PC['P_pred']=PC['P_pred']*((PC['H']*PC['B'])*PC['Fy']+(PC['H']-2.0*PC['t'])*(PC['B']-2.0*PC['t'])*(PC['fc']-PC['Fy']))/1000.0
filename = 'XGB_rect.xlsx'
df.to_excel(filename, index=False)
print("Data exported to", filename)

# %% [code]
from sklearn.metrics import mean_squared_error, mean_absolute_percentage_error
import optuna
from lightgbm.sklearn import LGBMRegressor

def objective(trial):
    params = {
        "n_estimators": trial.suggest_int("n_estimators", 100, 2000),
        "learning_rate": trial.suggest_float("learning_rate", 1e-3, 0.2, log=True),
        #"gamma": trial.suggest_float("gamma",0.01, 100, log=True),
        "max_depth": trial.suggest_int("max_depth", 16, 50),
        "num_leaves": trial.suggest_int("num_leaves", 10, 31),
        "boosting_type": trial.suggest_categorical("boosting_type", ['gbdt', 'dart']),#, 'rf'
    }
    model = LGBMRegressor(**params)
    value = np.mean(cross_val_score(model, X_train,y_train,cv=cv,n_jobs=-1,scoring='neg_mean_absolute_percentage_error'))
    return -value

study = optuna.create_study(direction='minimize')
study.optimize(objective, n_trials=500,n_jobs=-1)
print('Best hyperparameters:', study.best_params)
print('Best RMSE:', study.best_value)

# %% [code]
from lightgbm.sklearn import LGBMRegressor
aa=LGBMRegressor(random_state=1000,n_estimators=1698,learning_rate=0.10526967837850809, max_depth=38, num_leaves=24, boosting_type='dart')
#print(np.mean(cross_val_score(aa, X_train,y_train,cv=cv,n_jobs=-1,scoring='neg_mean_absolute_percentage_error'))*-1)
aa.fit(X_train,y_train)
rmse = mean_absolute_percentage_error(y_test, aa.predict(X_test))
print(rmse)
#save data
X1_test=np.concatenate((X_test, X_train), axis=0);y1_test=np.concatenate((y_test, y_train), axis=0)
y1_pred = aa.predict(X1_test)
divide=scaler_out.inverse_transform(y1_pred.reshape(-1, 1))/scaler_out.inverse_transform(y1_test.reshape(-1, 1))
X1=scaler.inverse_transform(X1_test);y1=scaler_out.inverse_transform(y1_test)
data=np.concatenate((X1,y1.reshape(-1, 1)),axis=1)
data1 = scaler_out.inverse_transform(y1_pred.reshape(-1, 1))
data2=np.concatenate((data,data1),axis=1)
df = pd.DataFrame(data2)
df.columns = ['H', 'B', 't', 'L', 'Fy', 'fc', 'et', 'eb','P_exp','P_pred'];PC=df
PC['P_exp']=PC['P_exp']*((PC['H']*PC['B'])*PC['Fy']+(PC['H']-2.0*PC['t'])*(PC['B']-2.0*PC['t'])*(PC['fc']-PC['Fy']))/1000.0
PC['P_pred']=PC['P_pred']*((PC['H']*PC['B'])*PC['Fy']+(PC['H']-2.0*PC['t'])*(PC['B']-2.0*PC['t'])*(PC['fc']-PC['Fy']))/1000.0
filename = 'LGBM_rect.xlsx'
df.to_excel(filename, index=False)
print("Data exported to", filename)

# %% [code]
from sklearn.metrics import mean_squared_error, mean_absolute_percentage_error
import optuna
from sklearn.ensemble import RandomForestRegressor

def objective(trial):
    params = {
        "n_estimators": trial.suggest_int("n_estimators", 100, 2000),
        #"learning_rate": trial.suggest_float("learning_rate", 1e-3, 0.1, log=True),
        "max_depth": trial.suggest_int("max_depth", 1, 50),
        "min_samples_leaf": trial.suggest_int("min_samples_leaf", 2, 50),
        "max_features": trial.suggest_categorical("max_features", ['sqrt','log2']),
        "bootstrap": trial.suggest_categorical("bootstrap", [True, False]),        
    }
    model = RandomForestRegressor(**params)
    value = np.mean(cross_val_score(model, X_train,y_train,cv=cv,n_jobs=-1,scoring='neg_mean_absolute_percentage_error'))# optimization function (hyperparam response function)
    return -value 
study = optuna.create_study(direction='minimize')
study.optimize(objective, n_trials=500,n_jobs=-1)#os.cpu_count()-1
print('Best hyperparameters:', study.best_params)
print('Best RMSE:', study.best_value)

# %% [code]
#'n_estimators': 1940, 'max_depth': 13, 'min_samples_leaf': 2, 'max_features': 'sqrt', 'bootstrap': False}. Best is trial 26 with value: 0.03379818417819433.
from sklearn.ensemble import RandomForestRegressor
from sklearn.metrics import mean_squared_error, mean_absolute_percentage_error
aa=RandomForestRegressor(random_state=1000,n_estimators=252, max_depth=20, min_samples_leaf=2, max_features='log2', bootstrap=False)
aa.fit(X_train,y_train)
rmse = mean_absolute_percentage_error(y_test, aa.predict(X_test))
print(rmse)
#save data
X1_test=np.concatenate((X_test, X_train), axis=0);y1_test=np.concatenate((y_test, y_train), axis=0)
y1_pred = aa.predict(X1_test)
divide=scaler_out.inverse_transform(y1_pred.reshape(-1, 1))/scaler_out.inverse_transform(y1_test.reshape(-1, 1))
X1=scaler.inverse_transform(X1_test);y1=scaler_out.inverse_transform(y1_test)
data=np.concatenate((X1,y1.reshape(-1, 1)),axis=1)
data1 = scaler_out.inverse_transform(y1_pred.reshape(-1, 1))
data2=np.concatenate((data,data1),axis=1)
df = pd.DataFrame(data2)
df.columns = ['H', 'B', 't', 'L', 'Fy', 'fc', 'et', 'eb','P_exp','P_pred'];PC=df
PC['P_exp']=PC['P_exp']*((PC['H']*PC['B'])*PC['Fy']+(PC['H']-2.0*PC['t'])*(PC['B']-2.0*PC['t'])*(PC['fc']-PC['Fy']))/1000.0
PC['P_pred']=PC['P_pred']*((PC['H']*PC['B'])*PC['Fy']+(PC['H']-2.0*PC['t'])*(PC['B']-2.0*PC['t'])*(PC['fc']-PC['Fy']))/1000.0
filename = 'RF_rect.xlsx'
df.to_excel(filename, index=False)
print("Data exported to", filename)

# %% [code]
import catboost as cb
import optuna
def objective(trial):
    params = {
        "iterations":trial.suggest_int("iterations", 100, 2000),
        "learning_rate": trial.suggest_float("learning_rate", 1e-3, 0.1, log=True),
        "depth": trial.suggest_int("depth", 1, 16),
        "subsample": trial.suggest_float("subsample", 0.05, 1.0),
        "colsample_bylevel": trial.suggest_float("colsample_bylevel", 0.05, 1.0),
        "min_data_in_leaf": trial.suggest_int("min_data_in_leaf", 1, 100),
    }

    model = cb.CatBoostRegressor(**params, silent=True)
    value = np.mean(cross_val_score(model, X_train,y_train,cv=cv,n_jobs=-1,scoring='neg_mean_absolute_percentage_error'))# optimization function (hyperparam response function)
    return -value

study = optuna.create_study(direction='minimize')
study.optimize(objective, n_trials=300,n_jobs=-1)
print('Best hyperparameters:', study.best_params)
print('Best RMSE:', study.best_value)

# %% [code]
# {'iterations': 1952, 'learning_rate': 0.08363358411237982, 'depth': 4, 'subsample': 0.7945753644512483, 'colsample_bylevel': 0.9701990003464667, 'min_data_in_leaf': 80}. Best is trial 184 with value: 0.025146131378235227.
import catboost as cb
from sklearn.metrics import mean_squared_error, mean_absolute_percentage_error
aa=cb.CatBoostRegressor(iterations=1952,learning_rate=0.08363358411237982,depth=4,subsample=0.7945753644512483,colsample_bylevel=0.9701990003464667,min_data_in_leaf= 80)
aa.fit(X_train,y_train)
rmse = mean_absolute_percentage_error(y_test, aa.predict(X_test))
print(rmse)
#save data
X1_test=np.concatenate((X_test, X_train), axis=0);y1_test=np.concatenate((y_test, y_train), axis=0)
y1_pred = aa.predict(X1_test)
divide=scaler_out.inverse_transform(y1_pred.reshape(-1, 1))/scaler_out.inverse_transform(y1_test.reshape(-1, 1))
X1=scaler.inverse_transform(X1_test);y1=scaler_out.inverse_transform(y1_test)
data=np.concatenate((X1,y1.reshape(-1, 1)),axis=1)
data1 = scaler_out.inverse_transform(y1_pred.reshape(-1, 1))
data2=np.concatenate((data,data1),axis=1)
df = pd.DataFrame(data2)
df.columns = ['H', 'B', 't', 'L', 'Fy', 'fc', 'et', 'eb','P_exp','P_pred'];PC=df
PC['P_exp']=PC['P_exp']*((PC['H']*PC['B'])*PC['Fy']+(PC['H']-2.0*PC['t'])*(PC['B']-2.0*PC['t'])*(PC['fc']-PC['Fy']))/1000.0
PC['P_pred']=PC['P_pred']*((PC['H']*PC['B'])*PC['Fy']+(PC['H']-2.0*PC['t'])*(PC['B']-2.0*PC['t'])*(PC['fc']-PC['Fy']))/1000.0
filename = 'CB_rect.xlsx'
df.to_excel(filename, index=False)
print("Data exported to", filename)

# %% [code]
import pandas as pd
import numpy as np
from scipy.stats import skew, kurtosis
from tabulate import tabulate
import seaborn as sns
import matplotlib.pyplot as plt

PC = pd.read_excel('RCFST.xlsx', sheet_name='Sheet1')
X = PC[['H', 'B', 't', 'L1', 'Fy', 'fc', 'et', 'eb']]
PC['P'] = PC['Pexp']
PC['lam1']=PC['B']/PC['t']*(PC['Fy']/208000.0)**0.5
PC['P_PcS']=PC['P']/((PC['H']*PC['B'])*PC['Fy']+(PC['H']-2.0*PC['t'])*(PC['B']-2.0*PC['t'])*(PC['fc']-PC['Fy']))*1000.0
PC['L_d']=PC['L1']/PC['H']

features = ['H', 'B', 't', 'L1', 'Fy', 'fc', 'lam1','L_d', 'et', 'eb', 'P', 'P_PcS']
X1=PC[['H', 'B', 't', 'L1', 'Fy', 'fc', 'lam1', 'L_d','et', 'eb', 'P_PcS']]
correlation_matrix = X1.corr()
print(correlation_matrix)
data_stats = pd.DataFrame()

# Calculate statistical properties for each feature
data_stats['Min'] = PC[features].min()
data_stats['Max'] = PC[features].max()
data_stats['Mean'] = PC[features].mean()
data_stats['Std'] = PC[features].std()
data_stats['Skewness'] = PC[features].apply(skew)
data_stats['Kurtosis'] = PC[features].apply(kurtosis)

# Display the statistical properties
print(data_stats)


column_labels = ['$H$','$B$', '$t$', '$L$', '$f_y$', '$f^\\prime_c$','$\\lambda_r$', '$L/d$','$e_t$', '$e_b$','$p_{si}$']#\\tilde{p}

# Calculate Pearson's correlation coefficient between features (X1)
correlation_matrix = X1.corr()

# Create a heatmap to visualize the correlation matrix
plt.figure(figsize=(9, 7),)
sns.heatmap(correlation_matrix, annot=True, cmap="Blues", vmin=-1, vmax=1, center=0)

sns.set_context("paper", rc={"font.size": 11, "axes.titlesize": 12, "axes.labelsize": 12})
plt.xticks(fontsize=16);plt.yticks(fontsize=16)
plt.xticks(ticks=np.arange(len(column_labels)) + 0.5, labels=column_labels)
plt.yticks(ticks=np.arange(len(column_labels)) + 0.5, labels=column_labels)
plt.savefig("correlation_rect.png")

# Show the colorbar as a side bar

# Display the plot
plt.show()

# %% [markdown]
SVR

# %% [code]
import pso
import numpy as np
from sklearn.model_selection import train_test_split
from sklearn.svm import SVR
from sklearn.metrics import mean_squared_error
from sklearn.preprocessing import MinMaxScaler
import pandas as pd
import math

num_folds=5
def objective_function(params):
    C, epsilon, gamma = params
    mse_scores = []
    
    # Split the data into folds
    fold_size = len(X_train) // num_folds
    folds_X = np.array_split(X_train, num_folds)
    folds_y = np.array_split(y_train, num_folds)
    
    # Perform cross-validation
    for i in range(num_folds):
        # Create the SVR model
        model = SVR(C=math.exp(C), epsilon=math.exp(epsilon), gamma=math.exp(gamma))
        
        # Merge the data for training and testing
        X_test_fold,X_train_fold = folds_X[i], np.concatenate(folds_X[:i] + folds_X[i+1:])
        y_test_fold,y_train_fold = folds_y[i], np.concatenate(folds_y[:i] + folds_y[i+1:])

        # Train the model and predict
        model.fit(X_train_fold, y_train_fold.reshape(-1))
        y_pred_fold = model.predict(X_test_fold)
        
        # Calculate the mean squared error
        divide = scaler_out.inverse_transform(y_pred_fold.reshape(-1, 1))/scaler_out.inverse_transform(y_test_fold.reshape(-1, 1))
        mse_fold = np.std(divide)
        
        mse_scores.append(mse_fold)
    
    # Calculate the mean of the mse scores
    mse = np.mean(mse_scores)
    return mse
lower_bound = [-3., -100.,-10.]
upper_bound = [5., -10., 20.]


# Define Optimization Problem
problem = {'CostFunction': objective_function, 'nVar': 3, 'VarMin': lower_bound, 'VarMax': upper_bound}

# Running PSO
gbest, pop = pso.PSO(problem, MaxIter = 10, PopSize = 100, c1 = 1.0, c2 = 1.0, w = 0.1, wdamp = 0.1)
# Final Result
print('Global Best:')
print(gbest)


# %% [code]
score = objective_function(gbest['position'])
print(gbest['cost'])
C, epsilon, gamma = gbest['position']#0.98377012, -69.37560749,   3.35051143
#increase number of particles from 50 to 500 #0.96109455, -27.71123196,   3.36205192
#[  0.95663944, -61.30657623,   3.36564107]), 'cost': 0.06111466489637234}
aa = SVR(C=math.exp(C), epsilon=math.exp(epsilon), gamma=math.exp(gamma))
aa.fit(X_train,y_train)
rmse = mean_absolute_percentage_error(y_test, aa.predict(X_test))
print(rmse)
#save data
X1_test=np.concatenate((X_test, X_train), axis=0);y1_test=np.concatenate((y_test, y_train), axis=0)
y1_pred = aa.predict(X1_test)
divide=scaler_out.inverse_transform(y1_pred.reshape(-1, 1))/scaler_out.inverse_transform(y1_test.reshape(-1, 1))
X1=scaler.inverse_transform(X1_test);y1=scaler_out.inverse_transform(y1_test)
data=np.concatenate((X1,y1.reshape(-1, 1)),axis=1)
data1 = scaler_out.inverse_transform(y1_pred.reshape(-1, 1))
data2=np.concatenate((data,data1),axis=1)
df = pd.DataFrame(data2)
df.columns = ['H', 'B', 't', 'L', 'Fy', 'fc', 'et', 'eb','P_exp','P_pred'];PC=df
PC['P_exp']=PC['P_exp']*((PC['H']*PC['B'])*PC['Fy']+(PC['H']-2.0*PC['t'])*(PC['B']-2.0*PC['t'])*(PC['fc']-PC['Fy']))/1000.0
PC['P_pred']=PC['P_pred']*((PC['H']*PC['B'])*PC['Fy']+(PC['H']-2.0*PC['t'])*(PC['B']-2.0*PC['t'])*(PC['fc']-PC['Fy']))/1000.0
filename = 'SVR_rect.xlsx'
df.to_excel(filename, index=False)
print("Data exported to", filename)


# %% [code]
import numpy as np
import pandas as pd
import matplotlib.pyplot as plt
from sklearn.gaussian_process import GaussianProcessRegressor
from sklearn.gaussian_process.kernels import RBF,ConstantKernel, WhiteKernel,RationalQuadratic,Matern
from sklearn.model_selection import train_test_split
from sklearn.preprocessing import MinMaxScaler
import math
pi = math.pi
from sklearn.model_selection import cross_val_score

# Define the GPR model
gpr = GaussianProcessRegressor()
gpr.kernel = (
    ConstantKernel(1.0, constant_value_bounds=(1e-5, 1e5)) *
    RBF(length_scale=1.0, length_scale_bounds=(1e-5, 1e5)) +
    ConstantKernel(1.0, constant_value_bounds=(1e-5, 1e5)) *
    Matern(length_scale=1.0, length_scale_bounds=(1e-5, 1e5), nu=1.0) +
    ConstantKernel(1.0, constant_value_bounds=(1e-5, 1e5)) *
    WhiteKernel(noise_level=0.1) +
    ConstantKernel(1.0, constant_value_bounds=(1e-5, 1e5)) *
    RationalQuadratic(length_scale=1, alpha=1)
)

# Set up the parameter grid for alpha
alpha_values = [0.0001,0.0005,0.001,0.0013]  # Add more values if needed

# Perform cross-validation to find the best alpha
best_alpha = None
best_score = -np.inf
for alpha in alpha_values:
    gpr.alpha = alpha
    scores = cross_val_score(gpr, X_train, y_train.reshape(-1, 1), cv=5)  # Use your desired number of folds
    mean_score = np.mean(scores)
    if mean_score > best_score:
        best_score = mean_score
        best_alpha = alpha

# Fit the GPR model with the best alpha
gpr.alpha = best_alpha
gpr.fit(X_train, y_train.reshape(-1, 1))


# %% [code]
print(best_alpha)

# %% [code]
gpr.fit(X_train,y_train)
rmse = mean_absolute_percentage_error(y_test, gpr.predict(X_test))
print(rmse)
#save data
X1_test=np.concatenate((X_test, X_train), axis=0);y1_test=np.concatenate((y_test, y_train), axis=0)
y1_pred = gpr.predict(X1_test)
divide=scaler_out.inverse_transform(y1_pred.reshape(-1, 1))/scaler_out.inverse_transform(y1_test.reshape(-1, 1))
X1=scaler.inverse_transform(X1_test);y1=scaler_out.inverse_transform(y1_test)
data=np.concatenate((X1,y1.reshape(-1, 1)),axis=1)
data1 = scaler_out.inverse_transform(y1_pred.reshape(-1, 1))
data2=np.concatenate((data,data1),axis=1)
df = pd.DataFrame(data2)
df.columns = ['H', 'B', 't', 'L', 'Fy', 'fc', 'et', 'eb','P_exp','P_pred'];PC=df
PC['P_exp']=PC['P_exp']*((PC['H']*PC['B'])*PC['Fy']+(PC['H']-2.0*PC['t'])*(PC['B']-2.0*PC['t'])*(PC['fc']-PC['Fy']))/1000.0
PC['P_pred']=PC['P_pred']*((PC['H']*PC['B'])*PC['Fy']+(PC['H']-2.0*PC['t'])*(PC['B']-2.0*PC['t'])*(PC['fc']-PC['Fy']))/1000.0
filename = 'GPR_rect.xlsx'
df.to_excel(filename, index=False)
print("Data exported to", filename)

# %% [code]


# %% [code]


# %% [code]


# %% [code]
# Make predictions using the trained model
y_pred, y_std = gpr.predict(X_normalized, return_std=True)
if y_tot.ndim>1 and y_tot.shape[1]==1:y_tot=np.squeeze(y_tot,axis=1)
y_tot11=y_tot;y_std11=y_std;y_pred11=y_pred

# %% [code]

y_tot11=y_tot;X_tot11=X_tot;y_pred11=y_pred;y_std2=y_std
yr=y_std2.reshape(-1, 1)+y_pred.reshape(-1, 1)
data = scaler_out.inverse_transform( y_tot11.reshape(-1, 1))
data1= scaler_out.inverse_transform(y_pred11.reshape(-1, 1))
yr   = scaler_out.inverse_transform(yr.reshape(-1, 1))
y_std2=yr.reshape(-1, 1)-data.reshape(-1, 1)
X     =     scaler.inverse_transform(X_tot)

data2=np.concatenate((X,data.reshape(-1, 1),data1.reshape(-1, 1)),axis=1)
df = pd.DataFrame(data2)
df.columns=['H', 'B', 't', 'L', 'Fy', 'fc', 'et', 'eb','P_exp','P_pred'];PC=df;PC['sd']=y_std2
PC['multi'] = ((PC['H']*PC['B'])*PC['Fy']+(PC['H']-2.0*PC['t'])*(PC['B']-2.0*PC['t'])*(PC['fc']-PC['Fy']))/1000.0

PC['P_exp']=PC['P_exp']*PC['multi'];PC['P_pred']=PC['P_pred']*PC['multi'];PC['sd']=PC['sd']*PC['multi']
y_tot11=np.array(PC['P_exp'].values);y_pred11=np.array(PC['P_pred'].values);y_std2=np.array(PC['sd'].values)

#arrange
vv = np.vstack((X_tot11.transpose(),y_std2,y_tot11,y_pred11)).transpose()
v1 = vv[np.argsort(vv[:, -1])]
#previous sheet excel is wrong as you didnot sort x_tot
X_tot11,y_std2,y_tot11,y_pred11=v1[:,:-3],v1[:,-3],v1[:,-2],v1[:,-1]
# Calculate the upper and lower confidence bounds
#0.674
#2.576 is 99% confidence 1.96 is 95%confidence interval #1.645 is 90% #2.576 for 99% #1.0 for 68%
lower_bound99 = y_pred11.flatten() - 2.576* y_std2.flatten();upper_bound99 = y_pred11.flatten() + 2.576* y_std2.flatten()#99% confidence
lower_bound90 = y_pred11.flatten() - 1.645* y_std2.flatten();upper_bound90 = y_pred11.flatten() + 1.645* y_std2.flatten()#1.645 is 90%
lower_bound68 = y_pred11.flatten() - 1.0  * y_std2.flatten();upper_bound68 = y_pred11.flatten() + 1.0  * y_std2.flatten()#1.0 for 68%
# Plot the data, true function, and confidence intervals
plt.figure(figsize=(10, 6))
sizy=np.arange(lower_bound68.shape[0])
plt.semilogy(sizy, y_tot11, 'ro', label='Observations', markersize=3);plt.semilogy(sizy, y_pred11, 'go', label='Predicted Mean', markersize=1)
# Fill between the confidence bounds
plt.fill_between(sizy, upper_bound90.flatten(), upper_bound99.flatten(), color='blue', alpha=0.3,label='99% confidence interval')
plt.fill_between(sizy, upper_bound68.flatten(), upper_bound90.flatten(), color='green', alpha=0.5,label='90% cconfidence interval')
plt.fill_between(sizy, lower_bound68.flatten(), upper_bound68.flatten(), color='yellow', alpha=0.5,label='68% confidence interval')
plt.fill_between(sizy, lower_bound90.flatten(), lower_bound68.flatten(), color='green', alpha=0.5)
plt.fill_between(sizy, lower_bound99.flatten(), lower_bound90.flatten(), color='blue', alpha=0.3)

plt.xlabel('Number of CFST columns');plt.ylabel(r'$N$ ($10^3 \, \mathrm{kN}$)');plt.title('Gaussian Process Regression');plt.legend()
plt.savefig("GPR_Predicted_Mean_Confidence_Intervals1i.png", dpi=500)
plt.show()


# %% [markdown]
# Proposed

# %% [code]
#circular
rand_stat=42
import pandas as pd
from sklearn.model_selection import train_test_split
import numpy as np
from math import pi
import math
import numpy as np

def calculate_prop(h, b, t, L1, fy, fc, et, eb, p1):
    a, b1, c, d, e, f, g, h1, i, j, k, l = p1
    ee1 = np.sign(et * eb) * np.minimum(np.abs(et), np.abs(eb));  ee = np.maximum(np.abs(et), np.abs(eb))
    bc = b - 2 * t; hc = h - 2 * t; Aco = bc * hc; Aso = b * h - Aco; lam = np.maximum(h, b) / t / (52 * (235 / fy) ** 0.5); Es = 210000; Ec = 22000 * ((fc + 8) / 10) ** 0.3
    Is1 = (np.maximum(h, b) * np.minimum(h, b) ** 3 - np.maximum(hc, bc) * np.minimum(hc, bc) ** 3) / 12; Ic1 = (np.maximum(hc, bc) * np.minimum(hc, bc) ** 3) / 12
    Is = (b * h ** 3 - bc * hc ** 3) / 12; Ic = (bc * hc ** 3) / 12;zco = bc * hc ** 2 / 4;  zso = b * h ** 2 / 4 - zco;  zf_c = zco * fc; zf_s = zso * fy;  EsIs = Is * Es;EcIc = Ic * Ec;EsIs1 = Is1 * Es;EcIc1 = Ic1 * Ec
    pc1 = Aco * fc; ps1 = Aso * fy; a_c = fc * bc;b_y = 4 * fy * t

    p_m = d + e * (zf_s / zf_c) ** f; p_s = i; p_i = j + k * (L1 / h) ** l
    MD = zf_s * 1.0 + 0.5 * zf_c * p_m
    p_e = np.minimum(1.8, np.maximum(0.4, a + b1 * (ps1 / pc1) ** c))
    pa = np.maximum(pc1 + ps1, pc1 * p_e + p_s * ps1)
    EI2 = g * (EsIs + EcIc * p_i)

    Ncr = (np.pi ** 2 * EI2) / (L1 ** 2)
    ec = ee * (0.6 + 0.4 * ee1 / ee)

    ij = 0; iter = 1000; incr = 4;  nn = 0
    while ij < iter:
        ij += incr;   nn = ij / iter * pa;   m = nn * np.maximum(ee1, ec / (1 - nn / Ncr))
        
        hn = (-nn + p_e * pc1 / 2) / (p_e * a_c + p_s * b_y)
        mm = h1 * (MD - 0.5 * b_y * hn ** 2 - 0.5 * 1.0 * a_c * p_m * hn ** 2)
        net = m - mm
        
        if net > 0.0:
            ij -= incr;incr *= 0.5
            if incr < 0.13:
                break

    # Return the calculated property value
    prop_value = np.abs(nn) / 1000
    return prop_value


# Test the functions

PC = pd.read_excel('RCFST.xlsx', sheet_name='Sheet1')
PC['Y'] = PC['Pexp']
Xc=PC[['H', 'B', 't', 'L1', 'Fy', 'fc', 'et', 'eb']].values;yc=PC['Y'].values

N_prop=np.zeros_like(yc)
for i in range(len(yc)):
    h, b, t, L1, fy, fc, et, eb=Xc[i,:]
    p1=[0.98,   -0.13,    3.0 ,   0.67 ,   0.36 ,  -0.15  ,  0.87 ,   0.87 ,   1.34 ,   0.48 ,  -2.65  , -0.8]
    N_prop[i] = calculate_prop(h, b, t, L1, fy, fc, et, eb,p1)

print(len(N_prop))
ai=yc/N_prop;print("prop: N^prop =", np.mean(ai),np.std(ai)/np.mean(ai))
PC['P_exp']=yc;PC['P_pred']=N_prop;filename = 'prop_rect.xlsx'
PC.to_excel(filename, index=False)

# %% [markdown]
# Eurcode4

# %% [code]
#circular
rand_stat=42
import pandas as pd
from sklearn.model_selection import train_test_split
import numpy as np
from math import pi
import math
import numpy as np

def calculate_EC4(h, b, t, L1, fy, fc, et, eb):
    ee1 = np.sign(et * eb) * np.minimum(np.abs(et), np.abs(eb));  ee = np.maximum(np.abs(et), np.abs(eb))
    bc = b - 2 * t; hc = h - 2 * t; Aco = bc * hc; Aso = b * h - Aco; lam = np.maximum(h, b) / t / (52 * (235 / fy) ** 0.5); Es = 210000; Ec = 22000 * ((fc + 8) / 10) ** 0.3;fc=0.85*fc
    Is1 = (np.maximum(h, b) * np.minimum(h, b) ** 3 - np.maximum(hc, bc) * np.minimum(hc, bc) ** 3) / 12; Ic1 = (np.maximum(hc, bc) * np.minimum(hc, bc) ** 3) / 12
    Is = (b * h ** 3 - bc * hc ** 3) / 12; Ic = (bc * hc ** 3) / 12;zco = bc * hc ** 2 / 4;  zso = b * h ** 2 / 4 - zco;  zf_c = zco * fc; zf_s = zso * fy;  EsIs = Is * Es;EcIc = Ic * Ec;EsIs1 = Is1 * Es;EcIc1 = Ic1 * Ec
    pc1 = Aco * fc; ps1 = Aso * fy; a_c = fc * bc;b_y = 4 * fy * t

    MD = zf_s * 1.0 + 0.5 * zf_c 
    pa = pc1 + ps1
    EI2 = 0.9 * (EsIs + EcIc * 0.5)

    Ncr = (np.pi ** 2 * EI2) / (L1 ** 2)
    ec =ee * (0.66 + 0.44 * ee1 / ee)# L1/300+

    ij = 0; iter = 1000; incr = 4;  nn = 0
    if fy<355.: fac=0.9
    elif fy>420.: fac=0.8
    else: fac=0.9-0.1*(fy-355.)/(420.-355.)
    while ij < iter:
        ij += incr;   nn = ij / iter * pa;   m = nn * np.maximum(ee1, ec / (1 - nn / Ncr))
        
        hn = (-nn + pc1 / 2) / (a_c + b_y)
        mm = fac * (MD - 0.5 * b_y * hn ** 2 - 0.5 * a_c * hn ** 2)
        net = m - mm
        
        if net > 0.0:
            ij -= incr;incr *= 0.5
            if incr < 0.13:
                break

    # Return the calculated property value
    prop_value = np.abs(nn) / 1000
    return prop_value


# Test the functions

PC = pd.read_excel('RCFST.xlsx', sheet_name='Sheet1')
PC['Y'] = PC['Pexp']
Xc=PC[['H', 'B', 't', 'L1', 'Fy', 'fc', 'et', 'eb']].values;yc=PC['Y'].values

N_prop=np.zeros_like(yc)
for i in range(len(yc)):
    h, b, t, L1, fy, fc, et, eb=Xc[i,:]
    N_prop[i] = calculate_EC4(h, b, t, L1, fy, fc, et, eb)

print(len(N_prop))
ai=yc/N_prop;print("EC4: N^EC4 =", np.mean(ai),np.std(ai)/np.mean(ai))
PC['P_exp']=yc;PC['P_pred']=N_prop;filename = 'EC4_rect.xlsx'
PC.to_excel(filename, index=False)

# %% [markdown]
# AISC360

# %% [code]
#circular
rand_stat=42
import pandas as pd
from sklearn.model_selection import train_test_split
import numpy as np
from math import pi
import math
import numpy as np

def calculate_AISC(h, b, t, L1, fy, fc, et, eb):
    ee1 = np.sign(et * eb) * np.minimum(np.abs(et), np.abs(eb));  ee = np.maximum(np.abs(et), np.abs(eb))
    bc = b - 2 * t; hc = h - 2 * t; Aco = bc * hc; Aso = b * h - Aco; lam = np.maximum(h, b) / t / (52 * (235 / fy) ** 0.5); Es = 210000; Ec = 22000 * ((fc + 8) / 10) ** 0.3
    Is1 = (np.maximum(h, b) * np.minimum(h, b) ** 3 - np.maximum(hc, bc) * np.minimum(hc, bc) ** 3) / 12; Ic1 = (np.maximum(hc, bc) * np.minimum(hc, bc) ** 3) / 12
    fc=fc*0.85
    Is = (b * h ** 3 - bc * hc ** 3) / 12; Ic = (bc * hc ** 3) / 12;zco = bc * hc ** 2 / 4;  zso = b * h ** 2 / 4 - zco;  zf_c = zco * fc; zf_s = zso * fy;  EsIs = Is * Es;EcIc = Ic * Ec;EsIs1 = Is1 * Es;EcIc1 = Ic1 * Ec
    pc1 = Aco * fc; ps1 = Aso * fy; a_c = fc * bc;b_y = 4 * fy * t

    MD = zf_s * 1.0 + 0.5 * zf_c 
    pa = pc1 + ps1
    EI2 = 0.8*(EsIs + EcIc * min(0.9,0.45+3*Aso/(Aso+Aco)))

    Ncr = (np.pi ** 2 * EI2) / (L1 ** 2)
    ec =ee * (0.6 + 0.4 * ee1 / ee)# L1/300+

    ij = 0; iter = 1000; incr = 4;  nn = 0
    while ij < iter:
        ij += incr;   nn = ij / iter * pa;   m = nn * np.maximum(ee1, ec / (1 - nn / Ncr))
        
        hn = (-nn + pc1 / 2) / (a_c + b_y)
        mm = 0.8*(MD - 0.5 * b_y * hn ** 2 - 0.5 * a_c * hn ** 2)
        net = m - mm
        
        if net > 0.0:
            ij -= incr;incr *= 0.5
            if incr < 0.13:
                break

    # Return the calculated property value
    prop_value = np.abs(nn) / 1000
    return prop_value


# Test the functions

PC = pd.read_excel('RCFST.xlsx', sheet_name='Sheet1')
PC['Y'] = PC['Pexp']
Xc=PC[['H', 'B', 't', 'L1', 'Fy', 'fc', 'et', 'eb']].values;yc=PC['Y'].values

N_prop=np.zeros_like(yc)
for i in range(len(yc)):
    h, b, t, L1, fy, fc, et, eb=Xc[i,:]
    N_prop[i] = calculate_AISC(h, b, t, L1, fy, fc, et, eb)

print(len(N_prop))
ai=yc/N_prop;print("AISC: N^AISC =", np.mean(ai),np.std(ai)/np.mean(ai))
PC['P_exp']=yc;PC['P_pred']=N_prop;filename = 'AISC_rect.xlsx'
PC.to_excel(filename, index=False)

# %% [code]
import pandas as pd
import numpy as np
from scipy.stats import skew, kurtosis
from tabulate import tabulate
import seaborn as sns
import matplotlib.pyplot as plt

PC = pd.read_excel('RCFST.xlsx', sheet_name='Sheet1')
X = PC[['H', 'B', 't', 'L1', 'Fy', 'fc', 'et', 'eb']]
PC['P']=PC['Pexp']
PC['lam1']=PC['B']/PC['t']*(PC['Fy']/208000.0)**0.5
PC['P_PcS']=PC['P']/((PC['H']*PC['B'])*PC['Fy']+(PC['H']-2.0*PC['t'])*(PC['B']-2.0*PC['t'])*(PC['fc']-PC['Fy']))*1000.0
PC['L_d']=PC['L1']/PC['H']

features = ['H', 'B', 't', 'L1', 'Fy', 'fc', 'lam1','L_d', 'et', 'eb', 'P', 'P_PcS']
X1=PC[features]
aa = ['$H$','$B$', '$t$', '$L$', '$f_y$', '$f^\\prime_c$','$\\lambda_r$', '$L/d$', '$e_1$', '$e_2$', '$P$','$p_{si}$']#\\tilde{p}


pairplot = sns.pairplot(X1, size=2.5, diag_kind='hist', diag_kws={'kde': True}, x_vars=features)
i=0;j=0;font_size=24
for ax in pairplot.axes.flatten():
    ax.set_xlabel(aa[i],fontsize=font_size)
    ax.set_ylabel(aa[j],fontsize=font_size, rotation = 0)
    i=i+1
    if i==len(aa):
        i=0;j=j+1
    if j==len(aa):j=0
    ax.yaxis.get_label().set_horizontalalignment('right')
    ax.xaxis.get_label().set_horizontalalignment('left')
plt.savefig("correlation1_rect.png")
