# Supplementary material for: Symbolic regression for strength prediction of eccentrically loaded concrete-filled steel tubular columns
Source: Sci Rep. 2025 Jan 24;15:3085. doi: 10.1038/s41598-025-85371-x (PMC11761456; doi:10.1038/s41598-025-85371-x)
Supplement: Supplementary file 24 — Supplementary Material 24 [file 41598_2025_85371_MOESM24_ESM.xlsx]

## Sheet: Sheet1
H	B	t	L1	Fy	fc	et	eb	axis	Pexp
76.2	76.2	3.3528	812.8	324.054	41.3685	7.62	7.62	1	345.849
76.2	76.2	3.3528	1422.4	324.054	41.3685	7.62	7.62	1	281.128
76.2	76.2	3.3528	812.8	324.054	41.3685	25.4	25.4	1	216.406
203.7	203.9	9.96	2130	291	29.9	38	38	1	1956
152.5	152.3	6.48	3050	254	31.1	38	38	1	680
152.5	152.3	6.48	3050	254	31.1	64	64	1	513
120	80	4.5	3210	386.3	32.8784	24	24	1	393
120	80	4.47	3210	384.7	32.8784	60	60	1	232
80	120	4.47	2940	384.7	36.5305	16	16	2	260
80	120	4.47	2940	343.3	35.6144	40	40	2	210
199	199	7.8	796	205	42.5315	50	50	1	1793.4
200	200	7.8	800	205	42.5315	30	30	1	2141.3
200	200	7.8	800	237	42.5315	80	80	1	1225
200	200	5.9	800	219	42.5315	30	30	1	2244
200	200	5.7	800	219	42.5315	60	60	1	1484.7
200	200	5.6	800	229	42.5315	80	80	1	1029
200	200	4.9	800	300	42.5315	30	30	1	2009
200	200	4.9	800	300	42.5315	100	100	1	833
201	201	4.9	804	296	42.5315	80	80	1	1029
150	150	7.6	600	205	42.5315	75	75	1	735
149	149	7.5	596	205	42.5315	50	50	1	882
149	149	7.6	596	237	42.5315	30	30	1	1225
150	150	5	600	300	42.5315	75	75	1	588
150	150	4.9	600	300	42.5315	50	50	1	931
151	151	5	604	296	42.5315	30	30	1	1134.8
149	149	3.9	596	266	42.5315	75	75	1	607.6
149	149	3.9	596	266	42.5315	120	120	1	352.8
150	150	3.9	600	274	42.5315	30	30	1	1078
80	120	5	2940	357.5	35.7	8	8	2	407.2
120	120	5	3196	304	47	20	20	1	610
120	120	5	3196	438	46	20	20	1	700
120	120	5	3196	327	96	20	20	1	710
120	120	5	3196	439	96	20	20	1	830
120	120	8	3196	323	39	20	20	1	740
120	120	8	3196	300	46	20	20	1	770
120	120	8	3196	376	57	20	20	1	870
120	120	8	3196	323	103	20	20	1	820
120	120	8	3196	379	103	20	20	1	1000
120	120	8	3196	379	39	20	20	1	820
120	120	8	3196	364	80	10	10	1	1160
120	120	8	3196	396	92	20	20	1	960
120	120	8	1696	379	31	20	20	1	1080
120	120	8	1696	379	92	20	20	1	1300
250	250	8	3196	379	33	20	20	1	3400
250	250	8	3196	379	91	20	20	1	5300
150	150	4.5	600	438.507	31.8825	25	25	1	1184.07
150	150	4.5	600	438.507	31.8825	75	75	1	733.788
150	150	4.5	600	438.507	31.8825	125	125	1	514.044
150	150	4.5	1200	438.507	31.8825	25	25	1	1133.06
150	150	4.5	1200	438.507	31.8825	75	75	1	665.118
150	150	4.5	1200	438.507	31.8825	125	125	1	484.614
150	150	4.5	1800	438.507	31.8825	25	25	1	1025.14
150	150	4.5	1800	438.507	31.8825	75	75	1	630.783
150	150	4.5	1800	438.507	31.8825	125	125	1	445.374
150	150	4.5	2700	438.507	31.8825	25	25	1	846.603
150	150	4.5	2700	438.507	31.8825	75	75	1	553.284
150	150	4.5	2700	438.507	31.8825	125	125	1	390.438
150	150	4.5	3600	438.507	31.8825	25	25	1	705.339
150	150	4.5	3600	438.507	31.8825	75	75	1	441.45
150	150	4.5	3600	438.507	31.8825	125	125	1	325.692
150	150	4.5	4500	438.507	31.8825	25	25	1	588.6
150	150	4.5	4500	438.507	31.8825	75	75	1	372.78
150	150	4.5	4500	438.507	31.8825	125	125	1	276.642
80	120	6.3	4000	370	49.1693	55	0	2	246
120	120	3.84	2192	330	22.367	15	15	1	588
120	120	3.84	2192	330	22.367	30	30	1	451
120	120	3.84	2192	330	31.0652	40	40	1	421
120	120	3.84	2192	330	22.367	50	50	1	333
120	120	3.84	2192	330	31.0652	40	40	1	418
120	120	3.84	2192	330	46.3828	50	50	1	423
140	140	3.84	2183	330	28.4973	15	15	1	833
140	140	3.84	2183	330	28.4973	40	40	1	615
140	140	3.84	2183	330	28.4973	60	60	1	510
140	140	3.84	2183	330	31.0652	40	40	1	559
140	140	3.84	2183	330	46.3828	60	60	1	539
120	120	5.86	2223	321	28.4973	15	15	1	755
120	120	5.86	2223	321	28.4973	30	30	1	549
120	120	5.86	2223	321	28.4973	50	50	1	511
140	140	5.86	2213	321	22.7539	15	15	1	1014
140	140	5.86	2213	321	22.7539	30	30	1	804
140	140	5.86	2213	321	22.1475	40	40	1	735
140	140	5.86	2213	321	22.1475	60	60	1	556
200	200	5.86	2223	321	32.8421	30	30	1	1793
200	200	5.86	2223	321	27.4757	50	50	1	1426
200	200	5.86	2223	321	32.8421	80	80	1	1201
110	110	5	330	784.2	30	15	15	1	1555
110	110	5	330	784.2	30	30	30	1	1281
160	160	5	480	784.2	30	40	40	1	1308
160	160	5	480	784.2	30	25	25	1	2024
160	160	5	480	784.2	30	50	50	1	1979
210	210	5	630	784.2	32	25	25	1	3106
210	210	5	630	784.2	32	50	50	1	2617
130	195	2.65	780	340.1	16.9407	14	14	2	872
130	195	2.65	780	340.1	16.9407	14	14	2	812
130	195	2.65	780	340.1	16.9407	14	14	2	732
130	195	2.65	780	340.1	16.9407	14	14	2	740
130	195	2.65	780	340.1	16.9407	31	31	2	646
130	195	2.65	780	340.1	16.9407	31	31	2	610
130	195	2.65	780	340.1	16.9407	31	31	2	500
130	195	2.65	780	340.1	16.9407	31	31	2	514
130	195	2.65	2340	340.1	16.9407	14	14	2	670
130	195	2.65	2340	340.1	16.9407	14	14	2	635
130	195	2.65	2340	340.1	16.9407	14	14	2	525
130	195	2.65	2340	340.1	16.9407	14	14	2	500
148	148	4.38	648	262	40.5	45	45	1	823
215	215	4.38	648	262	25.4	200	200	1	503
214	214	4.38	648	262	25.4	60	60	1	1141
215	215	4.38	648	262	40.5	200	200	1	580
215	215	4.38	648	262	40.5	100	100	1	1028
215	215	4.38	648	262	40.5	60	60	1	1369
214	214	4.38	648	262	77	100	100	1	1448
215	215	4.38	648	262	77	60	60	1	2014
323	323	4.38	648	262	40.5	200	200	1	1479
323	323	4.38	648	262	40.5	60	60	1	3306
144	144	6.36	648	618	40.5	200	200	1	611
144	144	6.36	648	618	40.5	45	45	1	1701
210	210	6.36	648	618	25.4	60	60	1	2393
210	210	6.36	648	618	40.5	300	300	1	858
210	210	6.36	648	618	40.5	100	100	1	2092
209	209	6.36	648	618	40.5	60	60	1	2694
210	210	6.36	648	618	77	200	200	1	1486
210	210	6.36	648	618	77	60	60	1	3396
319	319	6.36	648	618	40.5	300	300	1	1969
319	319	6.36	648	618	40.5	100	100	1	4045
176.2	135.7	2.91	988	319.3	80.6448	20.5	20.5	2	1911
173.5	134.1	2.93	989	319.3	80.6448	41	41	2	1343
174.9	134.8	2.93	988	319.3	80.6448	72	72	2	823
174.6	136.4	2.89	1982	319.3	80.6448	21	21	2	1588
176.2	137.2	4.82	990	316.6	80.6448	20	20	2	2058
175.1	137.2	4.83	1980	316.6	80.6448	22	22	2	1813
200.5	125	2.92	919	319.3	80.6448	41	41	2	1529
201.4	125.1	2.9	1831	319.3	80.6448	38	38	2	1548
200	200	3	2310	303.5	50.0163	30	30	2	1450
200	200	3	2310	303.5	50.0163	30	30	2	1415
200	200	3	2310	303.5	50.0163	30	30	2	1502
200	200	3	2310	303.5	50.0163	30	30	2	1535
200	200	3	2310	303.5	50.0163	30	30	2	1620
149.4	149.4	2.89	1090	319.3	80.6448	43	43	1	1147
150.4	150.4	2.91	1115	319.3	80.6448	22	22	1	1597
149.8	149.8	2.92	2203	319.3	80.6448	23.5	23.5	1	1323
148.3	148.3	2.87	3101	319.3	80.6448	26	26	1	941
152.1	152.1	4.82	1105	316.6	80.6448	41.5	41.5	1	1416
150.6	150.6	4.88	1100	316.6	80.6448	21.1	21.1	1	1901
150.8	150.8	4.86	2199	316.6	80.6448	21	21	1	1519
150.4	150.4	4.86	3100	316.6	80.6448	25.5	25.5	1	1103
150.2	150.2	2.91	1110	319.3	80.6448	1.1	1.1	2	2352
149.5	149.5	2.89	2200	319.3	80.6448	3.5	3.5	2	2077
148.6	148.6	2.93	3101	319.3	80.6448	2.5	2.5	2	1558
151.4	151.4	4.77	1085	316.6	80.6448	1.1	1.1	2	2597
150	150	4.9	2201	316.6	80.6448	2	2	2	2381
150.7	150.7	4.89	3100	316.6	80.6448	3.5	3.5	2	1627
175.7	134.9	2.91	993	319.3	80.6448	1	1	2	2401
176.5	136.3	2.91	1980	319.3	80.6448	3	3	2	2283
199.3	124.6	2.92	921	319.3	80.6448	0.9	0.9	2	2636
199.9	125.9	2.9	1829	319.3	80.6448	1.5	1.5	2	2303
200	200	1.25	1958	373.1	45.2889	70	70	1	750
200	200	1.25	1958	373.1	45.2889	40	40	1	1140
149	149	3.64	450	283.74	44.637	30	30	1	1081.9
148.9	99.3	3.63	450	283.74	44.637	20	20	1	856.5
99.8	200.5	3.65	600	283.74	44.637	30	30	2	811.4
200	99.1	3.66	600	283.74	44.637	40	40	1	1036.8
99.2	201	3.66	600	283.74	44.637	20	20	2	1027.8
200.7	100.5	3.62	1800	283.74	44.637	40	40	1	1002.3
99.4	200.4	3.64	1800	283.74	44.637	30	30	2	655.2
300	300	6	1500	382.5	50.8929	40	40	1	4431
300	300	6	1500	382.5	50.8929	70	70	1	3434
300	300	6	1500	382.5	50.8929	100	100	1	2631
200	200	2.5	1190	270	49.828	30	30	2	1760
200	200	2.5	1190	270	49.828	60	60	2	1130
200	200	2.5	2340	270	49.828	30	30	2	1660
200	200	2.5	2340	270	49.828	60	60	2	1068
150.2	150.2	2.91	1110	319.3	80.6448	1.1	1.1	2	2352
149.5	149.5	2.89	2200	319.3	80.6448	3.5	3.5	2	2077
148.6	148.6	2.93	3101	319.3	80.6448	2.5	2.5	2	1558
151.4	151.4	4.77	1085	316.6	80.6448	1.1	1.1	2	2597
150	150	4.9	2201	316.6	80.6448	2	2	2	2381
150.7	150.7	4.89	3100	316.6	80.6448	3.5	3.5	2	1627
134.9	175.7	2.91	993	319.3	80.6448	1	1	2	2401
136.3	176.5	2.91	1980	319.3	80.6448	3	3	2	2283
124.6	199.3	2.92	921	319.3	80.6448	0.9	0.9	2	2636
125.9	199.9	2.9	1829	319.3	80.6448	1.5	1.5	2	2303
149.4	149.4	2.89	1090	319.3	80.6448	43	43	1	1147
150.4	150.4	2.91	1115	319.3	80.6448	22	22	1	1597
149.8	149.8	2.92	2203	319.3	80.6448	23.5	23.5	1	1274
148.3	148.3	2.87	3101	319.3	80.6448	26	26	1	941
152.1	152.1	4.82	1105	316.6	80.6448	41.5	41.5	1	1416
150.6	150.6	4.88	1100	316.6	80.6448	21.1	21.1	1	1901
150.8	150.8	4.86	2199	316.6	80.6448	21	21	1	1519
150.4	150.4	4.86	3100	316.6	80.6448	25.5	25.5	1	1103
176.2	135.7	2.91	988	319.3	80.6448	20.5	20.5	1	1911
173.5	134.1	2.93	989	319.3	80.6448	41	41	1	1343
174.9	134.8	2.93	988	319.3	80.6448	72	72	1	823
174.6	136.4	2.89	1982	319.3	80.6448	21	21	1	1588
176.2	137.2	4.82	990	316.6	80.6448	20	20	1	2058
175.1	137.2	4.83	1980	316.6	80.6448	22	22	1	1813
200.5	125	2.92	919	319.3	80.6448	21	21	1	1529
201.4	125.1	2.9	1831	319.3	80.6448	38	38	1	1548
300	150	6	1200	465	45.9805	70	70	1	3139
100	100	1.9	1500	404	111.694	15	15	1	559
100	100	1.9	1500	404	111.694	15	15	1	660
100	100	1.9	1500	404	111.694	30	30	1	395
100	100	1.9	1500	404	111.694	30	30	1	390
160	160	2.5	950	230	42.0764	25	25	1	980
160	160	2.5	950	230	42.0764	50	50	1	715
160	160	2.5	1850	230	39.8445	25	25	1	851
160	160	2.5	1850	230	39.8445	50	50	1	625
100	100	4	2135	371.39	83.2873	20	-10	1	758.5
100	100	4	2135	358.29	81.7269	50	50	1	321.12
100	100	4	2135	371.39	83.2775	50	50	1	323.15
100	100	4	3135	353.23	87.8543	20	-10	1	502.88
100	100	4	3135	363.27	83.2284	20	0	1	410.4
100	100	4	3135	280	77.3336	20	10	1	363.61
100	100	4	3135	375.77	65.1835	20	20	1	381.47
100	100	4	3135	358.28	86.622	50	-25	1	357.35
100	100	4	3135	292.7	77.6753	50	50	1	230.31
100	100	4	4135	280	87.0852	20	10	1	254.93
100	100	4	4135	280	85.214	20	20	1	220.33
100	100	4	4135	369.3	82.5804	50	25	1	184.33
100	150	4	2135	341.86	68.0383	50	50	1	466.38
100	150	4	3135	280	81.6778	20	-10	1	690.02
100	150	4	3135	280	74.458	20	0	1	562.03
100	150	4	3135	342.06	79.5327	20	10	1	501.48
100	150	4	3135	298.5	74.9155	20	20	1	460.83
100	150	4	3135	308.46	82.5313	50	-25	1	502.81
100	150	4	3135	341.86	80.0122	50	50	1	309.6
100	150	5	3135	336.27	81.9721	20	-10	1	692.62
100	150	5	3135	370.39	70.3021	20	0	1	690.8
100	150	5	3135	424.5	75.6169	20	10	1	622.3
100	150	5	3135	459.82	81.3347	20	20	1	573.32
100	150	5	3135	306.38	75.4902	50	-25	1	548.45
100	150	5	3135	368.09	73.0381	50	50	1	381.06
100	100	4	2135	357.7	78.6524	20	20	2	490.7
100	100	4	2135	292.7	29.6212	20	20	2	380.8
150	100	4	2135	298.5	76.7968	20	20	2	804.3
150	100	4	2135	312.3	24.5286	20	20	2	535.8
150	100	5	2135	459.8	73.4852	20	20	2	935
150	100	5	2135	332.9	26.3949	20	20	2	605.6
100	100	4	2135	358.2	81.6877	50	50	2	321.1
100	100	4	2135	346.2	28.3627	50	50	2	244
150	100	4	2135	362.7	25.1494	50	50	2	356
150	100	5	2135	396	20.4853	50	50	2	395
100	100	4	2135	280	84.1421	20	10	2	525.7
100	100	4	2135	353.2	30.2522	20	10	2	457.3
150	100	4	2135	280	24.7945	20	10	2	591.7
150	100	5	2135	299.2	26.3949	20	10	2	654.3
100	100	4	2135	358.6	77.48	50	25	2	383.1
100	100	4	2135	363.2	79.8262	20	0	2	652.6
100	100	4	2135	358.2	29.0812	20	0	2	474.7
150	100	4	2135	280	80.9035	20	0	2	926.3
150	100	4	2135	308.4	23.4676	20	0	2	624.4
150	100	5	2135	370.3	79.9241	20	0	2	1066
150	100	5	2135	306.3	29.5311	20	0	2	728.5
100	100	4	2135	346.9	82.9632	20	-10	2	737
100	100	4	2135	346.9	27.5562	20	-10	2	526.2
150	100	4	2135	268.1	83.8473	20	-10	2	945.8
150	100	4	2135	268.1	25.4158	20	-10	2	563.3
150	100	5	2135	304.5	83.6507	20	-10	2	1042
150	100	5	2135	304.5	24.44	20	-10	2	720.2
150	100	4.065	700	295	31.9707	10	10	1	750
150	100	4.065	800	295	57.1202	15	15	1	1040
150	100	4.065	900	295	43.927	20	20	1	810
200	150	4.433	700	242	43.927	20	20	1	1750
200	150	4.433	800	242	31.9707	30	30	1	1400
200	150	4.433	900	242	57.1202	40	40	1	1250
300	200	5.73	800	336	57.1202	50	50	1	3450
300	200	5.73	900	336	43.927	60	60	1	2650
300	200	5.73	1000	336	31.9707	70	70	1	2445
150	150	8.28	1180	488.4	35.7975	13	13	1	2470
200	100	8.28	1180	488.4	35.7975	20	20	1	2595
150	150	8.28	1180	488.4	47.0102	15	15	1	2450
180	120	8.28	1180	488.4	47.0102	18	18	1	2530
200	100	8.28	1180	488.4	47.0102	19	19	1	2625
150	150	8.28	1180	488.4	35.7975	31.5	31.5	1	2042
180	120	8.28	1180	488.4	35.7975	37	37	1	2150
150	150	8.28	1180	488.4	47.0102	32.5	32.5	1	2020
180	120	8.28	1180	488.4	47.0102	41	41	1	2150
200	100	8.28	1180	488.4	47.0102	41.5	41.5	1	2100
300	300	5	1720	746	70.5	40	40	1	6491
150	300	5	1720	746	83.6	20	20	2	3873
300	300	5	1720	301	70.5	40	40	1	4553
200	200	12.5	3640	465	175.68	20	20	1	5187
200	200	12	3640	756	168.96	20	20	1	7136
200	200	12	3640	756	169.92	50	50	1	5078
130	130	5	500	1030.6	75.6	25	25	1	2328.5
130	130	5	500	1030.6	75.6	50	50	1	1709.2
130	130	5	500	1030.6	75.6	75	75	1	1357.6
130	130	5	500	1030.6	125.4	25	25	1	2713
130	130	5	500	1030.6	125.4	50	50	1	2022
130	130	5	500	1030.6	125.4	75	75	1	1472
150	150	4	1000	434.56	100.579	20	20	1	2096.5
150	150	4	1000	434.56	100.579	20	20	1	2199.5
150	150	4	1000	434.56	100.579	35	35	1	1679
150	150	4	1000	434.56	100.579	35	35	1	1659.5
150	150	4	1000	434.56	100.579	50	50	1	1360.3
150	150	4	1000	434.56	100.579	50	50	1	1413.1
150	150	4	1000	434.56	100.579	65	65	1	1175.5
150	150	4	1000	434.56	100.579	65	65	1	1120.7
150	150	4	1500	434.56	100.579	20	20	1	2012.3
150	150	4	1500	434.56	100.579	20	20	1	2113.1
150	150	4	1500	434.56	100.579	35	35	1	1617.1
150	150	4	1500	434.56	100.579	35	35	1	1546.4
150	150	4	1500	434.56	100.579	50	50	1	1319.4
150	150	4	1500	434.56	100.579	50	50	1	1310.4
150	150	4	1500	434.56	100.579	65	65	1	1080.7
150	150	4	1500	434.56	100.579	65	65	1	1104.7
150	150	4	2000	434.56	100.579	20	20	1	1853
150	150	4	2000	434.56	100.579	20	20	1	1848.1
150	150	4	2000	434.56	100.579	35	35	1	1544.7
150	150	4	2000	434.56	100.579	35	35	1	1438.8
150	150	4	2000	434.56	100.579	50	50	1	1225.2
150	150	4	2000	434.56	100.579	50	50	1	1175.4
150	150	4	2000	434.56	100.579	65	65	1	981.5
150	150	4	2000	434.56	100.579	65	65	1	1003.6
