# Supplementary material for: Symbolic regression for strength prediction of eccentrically loaded concrete-filled steel tubular columns
Source: Sci Rep. 2025 Jan 24;15:3085. doi: 10.1038/s41598-025-85371-x (PMC11761456; doi:10.1038/s41598-025-85371-x)
Supplement: Supplementary file 25 — Supplementary Material 25 [file 41598_2025_85371_MOESM25_ESM.xlsx]

## Sheet: Sheet1
H	B	t	L	Fy	fc	et	eb	P_exp	P_pred
150	150	4.5	600	438.507	31.8825	75	75	733.788	660.101
80	120	4.47	2940	343.3	35.6144	40	40	210	286.975
100	100	4	2135	371.39	83.2873	20	-10	758.5	676.788
149.8	149.8	2.92	2203	319.3	80.6448	23.5	23.5	1323	1279.6
150	150	4.5	4500	438.507	31.8825	25	25	588.6	760.078
120	120	8	3196	323	39	20	20	740	736.493
150	150	4	1500	434.56	100.579	20	20	2012.3	2038.54
150.6	150.6	4.88	1100	316.6	80.6448	21.1	21.1	1901	1835.47
150	150	4	1000	434.56	100.579	65	65	1120.7	1146.94
300	300	5	1720	746	70.5	40	40	6491	6133.2
150.4	150.4	4.86	3100	316.6	80.6448	25.5	25.5	1103	1141.04
149	149	3.9	596	266	42.5315	75	75	607.6	545.034
149	149	3.64	450	283.74	44.637	30	30	1081.9	1015.63
150	150	4	1500	434.56	100.579	50	50	1319.4	1289.18
150	100	4	2135	308.4	23.4676	20	0	624.4	586.085
120	120	5.86	2223	321	28.4973	15	15	755	765.987
152.5	152.3	6.48	3050	254	31.1	64	64	513	537.876
215	215	4.38	648	262	40.5	60	60	1369	1517.54
80	120	6.3	4000	370	49.1693	55	0	246	366.585
100	150	5	3135	336.27	81.9721	20	-10	692.62	701.357
150	150	4.5	600	438.507	31.8825	25	25	1184.07	1143.38
100	150	5	3135	306.38	75.4902	50	-25	548.45	500.086
150	150	4	1000	434.56	100.579	50	50	1413.1	1358.01
215	215	4.38	648	262	40.5	100	100	1028	1042.18
100	100	1.9	1500	404	111.694	15	15	559	589.621
120	120	5.86	2223	321	28.4973	30	30	549	649.916
148.9	99.3	3.63	450	283.74	44.637	20	20	856.5	775.456
300	300	6	1500	382.5	50.8929	70	70	3434	3344.2
150	150	4.5	3600	438.507	31.8825	25	25	705.339	813.379
150	300	5	1720	746	83.6	20	20	3873	4270.56
100	100	4	2135	346.9	27.5562	20	-10	526.2	441.125
148	148	4.38	648	262	40.5	45	45	823	865.847
203.7	203.9	9.96	2130	291	29.9	38	38	1956	2027.73
150	150	4.9	2201	316.6	80.6448	2	2	2381	2288.74
120	120	5.86	2223	321	28.4973	50	50	511	498.444
140	140	3.84	2183	330	31.0652	40	40	559	626.095
100	100	4	2135	358.2	29.0812	20	0	474.7	442.321
100	100	4	3135	363.27	83.2284	20	0	410.4	505.584
200	200	4.9	800	300	42.5315	100	100	833	1032.56
148.6	148.6	2.93	3101	319.3	80.6448	2.5	2.5	1558	1556.75
120	120	8	1696	379	92	20	20	1300	1297.17
210	210	6.36	648	618	25.4	60	60	2393	2367.44
151	151	5	604	296	42.5315	30	30	1134.8	1206.57
200	200	5.86	2223	321	32.8421	80	80	1201	1134.44
149.4	149.4	2.89	1090	319.3	80.6448	43	43	1147	1191.66
150	150	4	1000	434.56	100.579	65	65	1175.5	1146.94
150	150	4	2000	434.56	100.579	50	50	1175.4	1236.11
150	150	4	1500	434.56	100.579	35	35	1617.1	1570.74
120	80	4.47	3210	384.7	32.8784	60	60	232	238.594
150	150	4	1000	434.56	100.579	20	20	2199.5	2113.65
140	140	5.86	2213	321	22.7539	15	15	1014	910.535
173.5	134.1	2.93	989	319.3	80.6448	41	41	1343	1326.79
200	200	5.86	2223	321	32.8421	30	30	1793	1578.55
200	150	4.433	800	242	31.9707	30	30	1400	1211.27
130	195	2.65	2340	340.1	16.9407	14	14	635	569.732
130	195	2.65	780	340.1	16.9407	14	14	812	776.947
100	100	4	2135	371.39	83.2775	50	50	323.15	338.563
215	215	4.38	648	262	77	60	60	2014	2294.65
176.2	135.7	2.91	988	319.3	80.6448	20.5	20.5	1911	1833.02
300	150	6	1200	465	45.9805	70	70	3139	1867.56
150	100	5	2135	299.2	26.3949	20	10	654.3	680.653
100	150	5	3135	370.39	70.3021	20	0	690.8	656.843
150	100	5	2135	396	20.4853	50	50	395	475.204
210	210	5	630	784.2	32	25	25	3106	3087.26
100	150	4	2135	341.86	68.0383	50	50	466.38	465.694
150	100	5	2135	304.5	83.6507	20	-10	1042	1063.69
149.4	149.4	2.89	1090	319.3	80.6448	43	43	1147	1191.66
160	160	2.5	1850	230	39.8445	25	25	851	864.516
150	150	4	1000	434.56	100.579	35	35	1659.5	1627.06
210	210	6.36	648	618	40.5	100	100	2092	2120
150	150	4.5	3600	438.507	31.8825	125	125	325.692	325.91
150	150	4	1500	434.56	100.579	50	50	1310.4	1289.18
120	80	4.5	3210	386.3	32.8784	24	24	393	401.263
148.3	148.3	2.87	3101	319.3	80.6448	26	26	941	951.876
120	120	5	3196	438	46	20	20	700	703.078
150	150	5	600	300	42.5315	75	75	588	650.52
300	200	5.73	900	336	43.927	60	60	2650	2762.91
150	150	4.5	2700	438.507	31.8825	125	125	390.438	393.018
149.8	149.8	2.92	2203	319.3	80.6448	23.5	23.5	1274	1279.6
150.7	150.7	4.89	3100	316.6	80.6448	3.5	3.5	1627	1657.13
149.5	149.5	2.89	2200	319.3	80.6448	3.5	3.5	2077	2075.27
100	100	4	2135	358.6	77.48	50	25	383.1	379.097
150	100	4	2135	280	80.9035	20	0	926.3	930.65
100	150	4	3135	280	74.458	20	0	562.03	584.667
130	130	5	500	1030.6	125.4	75	75	1472	1559.22
174.9	134.8	2.93	988	319.3	80.6448	72	72	823	822.024
100	150	5	3135	459.82	81.3347	20	20	573.32	633.47
120	120	3.84	2192	330	31.0652	40	40	421	420.839
209	209	6.36	648	618	40.5	60	60	2694	2685.11
149.5	149.5	2.89	2200	319.3	80.6448	3.5	3.5	2077	2075.27
100	100	4	3135	353.23	87.8543	20	-10	502.88	502.815
150	150	7.6	600	205	42.5315	75	75	735	699.609
151.4	151.4	4.77	1085	316.6	80.6448	1.1	1.1	2597	2588.01
130	195	2.65	780	340.1	16.9407	14	14	872	776.947
140	140	5.86	2213	321	22.7539	30	30	804	787.092
148.6	148.6	2.93	3101	319.3	80.6448	2.5	2.5	1558	1556.75
150.8	150.8	4.86	2199	316.6	80.6448	21	21	1519	1518.68
140	140	3.84	2183	330	28.4973	60	60	510	473.397
150	150	4	2000	434.56	100.579	20	20	1853	1871.99
200	200	5.6	800	229	42.5315	80	80	1029	1031.71
199	199	7.8	796	205	42.5315	50	50	1793.4	1706.45
200	200	2.5	1190	270	49.828	60	60	1130	1110.51
323	323	4.38	648	262	40.5	60	60	3306	3217.49
130	195	2.65	780	340.1	16.9407	31	31	610	565.781
120	120	3.84	2192	330	31.0652	40	40	418	420.839
100	100	4	2135	346.2	28.3627	50	50	244	239.15
120	120	8	3196	379	103	20	20	1000	988.232
200	200	4.9	800	300	42.5315	30	30	2009	2026.75
150	150	4.5	2700	438.507	31.8825	75	75	553.284	542.994
100	100	4	2135	292.7	29.6212	20	20	380.8	376.573
200	200	12	3640	756	169.92	50	50	5078	5249.32
120	120	3.84	2192	330	22.367	50	50	333	326.012
144	144	6.36	648	618	40.5	200	200	611	660.106
120	120	3.84	2192	330	46.3828	50	50	423	430.129
120	120	5	3196	327	96	20	20	710	723.423
152.1	152.1	4.82	1105	316.6	80.6448	41.5	41.5	1416	1406.8
175.1	137.2	4.83	1980	316.6	80.6448	22	22	1813	1811.58
150	100	4	2135	362.7	25.1494	50	50	356	364.103
200	200	1.25	1958	373.1	45.2889	70	70	750	826.286
201	201	4.9	804	296	42.5315	80	80	1029	1026.39
201.4	125.1	2.9	1831	319.3	80.6448	38	38	1548	1543.41
130	195	2.65	780	340.1	16.9407	31	31	646	565.781
150	100	4.065	900	295	43.927	20	20	810	824.527
200	200	3	2310	303.5	50.0163	30	30	1450	1511.1
110	110	5	330	784.2	30	30	30	1281	1283.16
150	150	8.28	1180	488.4	47.0102	15	15	2450	2528.87
199.9	125.9	2.9	1829	319.3	80.6448	1.5	1.5	2303	2297.28
100	100	4	2135	358.2	81.6877	50	50	321.1	333.812
150	150	8.28	1180	488.4	35.7975	31.5	31.5	2042	1986.82
134.9	175.7	2.91	993	319.3	80.6448	1	1	2401	2412.49
100	150	4	3135	280	81.6778	20	-10	690.02	639.512
99.4	200.4	3.64	1800	283.74	44.637	30	30	655.2	675.081
200.5	125	2.92	919	319.3	80.6448	21	21	1529	1602.95
148.3	148.3	2.87	3101	319.3	80.6448	26	26	941	951.876
176.2	137.2	4.82	990	316.6	80.6448	20	20	2058	2081.78
175.1	137.2	4.83	1980	316.6	80.6448	22	22	1813	1811.58
120	120	8	3196	379	39	20	20	820	810.755
200	200	12	3640	756	168.96	20	20	7136	6787.95
124.6	199.3	2.92	921	319.3	80.6448	0.9	0.9	2636	2624.1
150.2	150.2	2.91	1110	319.3	80.6448	1.1	1.1	2352	2348.52
323	323	4.38	648	262	40.5	200	200	1479	1364.96
150.4	150.4	2.91	1115	319.3	80.6448	22	22	1597	1607.79
210	210	6.36	648	618	40.5	300	300	858	991.897
150	150	4	1000	434.56	100.579	20	20	2096.5	2113.65
130	130	5	500	1030.6	75.6	25	25	2328.5	2304.27
300	300	6	1500	382.5	50.8929	40	40	4431	4284.06
150	150	4	1000	434.56	100.579	35	35	1679	1627.06
100	100	4	2135	363.2	79.8262	20	0	652.6	645.444
76.2	76.2	3.3528	812.8	324.054	41.3685	25.4	25.4	216.406	244.676
144	144	6.36	648	618	40.5	45	45	1701	1633.14
176.5	136.3	2.91	1980	319.3	80.6448	3	3	2283	2268.67
150	150	4	2000	434.56	100.579	35	35	1438.8	1506
210	210	6.36	648	618	77	200	200	1486	1422.71
100	150	4	3135	341.86	80.0122	50	50	309.6	351.49
130	130	5	500	1030.6	125.4	25	25	2713	2750.64
174.6	136.4	2.89	1982	319.3	80.6448	21	21	1588	1580.63
140	140	3.84	2183	330	46.3828	60	60	539	581.436
120	120	5	3196	304	47	20	20	610	601.745
200	200	5.86	2223	321	27.4757	50	50	1426	1354.15
150	100	4.065	700	295	31.9707	10	10	750	757.753
215	215	4.38	648	262	40.5	200	200	580	653.952
100	100	4	2135	353.2	30.2522	20	10	457.3	447.953
200	200	2.5	1190	270	49.828	30	30	1760	1722.58
200	200	3	2310	303.5	50.0163	30	30	1415	1511.1
160	160	2.5	950	230	42.0764	25	25	980	968.352
100	150	5	3135	368.09	73.0381	50	50	381.06	402.449
120	120	3.84	2192	330	22.367	30	30	451	460.908
100	100	4	3135	280	77.3336	20	10	363.61	364.131
110	110	5	330	784.2	30	15	15	1555	1480.53
150	100	4	2135	268.1	83.8473	20	-10	945.8	940.837
99.8	200.5	3.65	600	283.74	44.637	30	30	811.4	828.868
200	200	7.8	800	237	42.5315	80	80	1225	1216.93
120	120	8	3196	376	57	20	20	870	896.097
80	120	5	2940	357.5	35.7	8	8	407.2	387.282
200	200	2.5	2340	270	49.828	60	60	1068	1075.74
150.6	150.6	4.88	1100	316.6	80.6448	21.1	21.1	1901	1835.47
160	160	2.5	950	230	42.0764	50	50	715	713.172
201.4	125.1	2.9	1831	319.3	80.6448	38	38	1548	1543.41
125.9	199.9	2.9	1829	319.3	80.6448	1.5	1.5	2303	2301.96
150	150	4.5	1800	438.507	31.8825	25	25	1025.14	1053.04
130	195	2.65	780	340.1	16.9407	14	14	740	776.947
100	150	4	3135	342.06	79.5327	20	10	501.48	519.471
136.3	176.5	2.91	1980	319.3	80.6448	3	3	2283	2271.58
150	100	4	2135	312.3	24.5286	20	20	535.8	537.88
120	120	8	1696	379	31	20	20	1080	1069.23
160	160	5	480	784.2	30	50	50	1979	1903.77
100	100	4	2135	357.7	78.6524	20	20	490.7	539.003
200	200	3	2310	303.5	50.0163	30	30	1620	1511.1
149	149	3.9	596	266	42.5315	120	120	352.8	358.844
150	150	4	2000	434.56	100.579	20	20	1848.1	1871.99
152.1	152.1	4.82	1105	316.6	80.6448	41.5	41.5	1416	1406.8
100	100	4	3135	358.28	86.622	50	-25	357.35	366.673
76.2	76.2	3.3528	812.8	324.054	41.3685	7.62	7.62	345.849	331.177
200	200	12.5	3640	465	175.68	20	20	5187	5418.2
130	130	5	500	1030.6	75.6	50	50	1709.2	1693.26
130	195	2.65	2340	340.1	16.9407	14	14	670	569.732
174.6	136.4	2.89	1982	319.3	80.6448	21	21	1588	1580.63
200	100	8.28	1180	488.4	35.7975	20	20	2595	2487.66
130	195	2.65	2340	340.1	16.9407	14	14	500	569.732
150.2	150.2	2.91	1110	319.3	80.6448	1.1	1.1	2352	2348.52
130	195	2.65	780	340.1	16.9407	31	31	500	565.781
120	120	8	3196	323	103	20	20	820	879.2
150	150	4.5	4500	438.507	31.8825	75	75	372.78	403.26
150.7	150.7	4.89	3100	316.6	80.6448	3.5	3.5	1627	1657.13
150	100	5	2135	306.3	29.5311	20	0	728.5	722.884
100	150	4	3135	298.5	74.9155	20	20	460.83	473.171
150	150	4	1500	434.56	100.579	20	20	2113.1	2038.54
200	200	7.8	800	205	42.5315	30	30	2141.3	2234
150	150	4	2000	434.56	100.579	50	50	1225.2	1236.11
100	100	1.9	1500	404	111.694	30	30	395	433.356
300	300	5	1720	301	70.5	40	40	4553	4642.35
150	150	3.9	600	274	42.5315	30	30	1078	1064.85
150	100	4	2135	298.5	76.7968	20	20	804.3	842.837
152.5	152.3	6.48	3050	254	31.1	38	38	680	724.667
319	319	6.36	648	618	40.5	300	300	1969	1838.68
120	120	5	3196	439	96	20	20	830	840.25
200	150	4.433	700	242	43.927	20	20	1750	1640.48
200.7	100.5	3.62	1800	283.74	44.637	40	40	1002.3	977.576
100	150	4	3135	308.46	82.5313	50	-25	502.81	483.888
300	200	5.73	1000	336	31.9707	70	70	2445	2292.38
150.4	150.4	2.91	1115	319.3	80.6448	22	22	1597	1607.79
150	150	4.5	4500	438.507	31.8825	125	125	276.642	317.425
100	100	4	4135	280	87.0852	20	10	254.93	250.546
200	200	3	2310	303.5	50.0163	30	30	1535	1511.1
176.2	137.2	4.82	990	316.6	80.6448	20	20	2058	2081.78
150	150	4	1500	434.56	100.579	65	65	1080.7	1092.37
80	120	4.47	2940	384.7	36.5305	16	16	260	299.45
140	140	3.84	2183	330	28.4973	15	15	833	810.538
180	120	8.28	1180	488.4	47.0102	41	41	2150	2170.84
120	120	3.84	2192	330	22.367	15	15	588	570.085
250	250	8	3196	379	91	20	20	5300	5331.36
150	100	5	2135	370.3	79.9241	20	0	1066	1062.18
200	200	1.25	1958	373.1	45.2889	40	40	1140	1144.4
120	120	8	3196	396	92	20	20	960	969.606
319	319	6.36	648	618	40.5	100	100	4045	3929.24
130	130	5	500	1030.6	125.4	50	50	2022	2010.85
100	100	4	4135	280	85.214	20	20	220.33	243.379
199.3	124.6	2.92	921	319.3	80.6448	0.9	0.9	2636	2624.71
150	150	4.9	600	300	42.5315	50	50	931	894.89
200	100	8.28	1180	488.4	47.0102	19	19	2625	2622.06
214	214	4.38	648	262	77	100	100	1448	1541.08
140	140	5.86	2213	321	22.1475	60	60	556	554.959
150	100	5	2135	332.9	26.3949	20	20	605.6	613.429
100	100	4	2135	358.29	81.7269	50	50	321.12	332.27
100	100	4	3135	375.77	65.1835	20	20	381.47	375.149
120	120	8	3196	364	80	10	10	1160	1083.98
150	100	4	2135	268.1	25.4158	20	-10	563.3	560.277
150	150	4	1500	434.56	100.579	65	65	1104.7	1092.37
150	150	8.28	1180	488.4	35.7975	13	13	2470	2394.13
100	100	1.9	1500	404	111.694	15	15	660	589.621
200	200	5.7	800	219	42.5315	60	60	1484.7	1516.06
150	150	4.5	600	438.507	31.8825	125	125	514.044	480.938
130	195	2.65	780	340.1	16.9407	14	14	732	776.947
150	150	8.28	1180	488.4	47.0102	32.5	32.5	2020	2087.77
100	150	5	3135	424.5	75.6169	20	10	622.3	608.869
130	130	5	500	1030.6	75.6	75	75	1357.6	1321.35
100	100	1.9	1500	404	111.694	30	30	390	433.356
99.2	201	3.66	600	283.74	44.637	20	20	1027.8	973.622
250	250	8	3196	379	33	20	20	3400	3276.36
100	100	4	4135	369.3	82.5804	50	25	184.33	243.933
173.5	134.1	2.93	989	319.3	80.6448	41	41	1343	1326.79
150	100	4.065	800	295	57.1202	15	15	1040	1013.21
215	215	4.38	648	262	25.4	200	200	503	509.376
150	150	4.5	1800	438.507	31.8825	125	125	445.374	453.339
76.2	76.2	3.3528	1422.4	324.054	41.3685	7.62	7.62	281.128	302.42
150	150	4.5	1200	438.507	31.8825	75	75	665.118	638.267
140	140	5.86	2213	321	22.1475	40	40	735	733.699
160	160	2.5	1850	230	39.8445	50	50	625	654.334
120	120	8	3196	300	46	20	20	770	752.248
200	150	4.433	900	242	57.1202	40	40	1250	1344.79
210	210	5	630	784.2	32	50	50	2617	2656.11
150	150	4.5	1800	438.507	31.8825	75	75	630.783	631.347
300	200	5.73	800	336	57.1202	50	50	3450	3265.22
100	100	4	2135	280	84.1421	20	10	525.7	545.06
200	200	5.9	800	219	42.5315	30	30	2244	2107.31
160	160	5	480	784.2	30	25	25	2024	1995.36
180	120	8.28	1180	488.4	35.7975	37	37	2150	2106.48
300	300	6	1500	382.5	50.8929	100	100	2631	2683.62
150	150	4	2000	434.56	100.579	35	35	1544.7	1506
200	200	3	2310	303.5	50.0163	30	30	1502	1511.1
150	150	4	1500	434.56	100.579	35	35	1546.4	1570.74
150	100	4	2135	280	24.7945	20	10	591.7	576.604
150	150	4.5	2700	438.507	31.8825	25	25	846.603	835.246
150	150	4.5	1200	438.507	31.8825	125	125	484.614	477.971
151.4	151.4	4.77	1085	316.6	80.6448	1.1	1.1	2597	2588.01
176.2	135.7	2.91	988	319.3	80.6448	20.5	20.5	1911	1833.02
150	150	4	2000	434.56	100.579	65	65	981.5	1002.81
150.8	150.8	4.86	2199	316.6	80.6448	21	21	1519	1518.68
200	200	2.5	2340	270	49.828	30	30	1660	1592.53
150	150	4.5	3600	438.507	31.8825	75	75	441.45	423.434
150	150	4.5	1200	438.507	31.8825	25	25	1133.06	1104.21
150	100	5	2135	459.8	73.4852	20	20	935	1014.47
100	100	4	2135	346.9	82.9632	20	-10	737	681.682
149	149	7.6	596	237	42.5315	30	30	1225	1248.58
200	99.1	3.66	600	283.74	44.637	40	40	1036.8	996.973
200	100	8.28	1180	488.4	47.0102	41.5	41.5	2100	2140.37
174.9	134.8	2.93	988	319.3	80.6448	72	72	823	822.024
150	150	4	1000	434.56	100.579	50	50	1360.3	1358.01
150	100	5	2135	304.5	24.44	20	-10	720.2	692.314
150	150	4.9	2201	316.6	80.6448	2	2	2381	2288.74
200.5	125	2.92	919	319.3	80.6448	41	41	1529	1521.54
175.7	134.9	2.91	993	319.3	80.6448	1	1	2401	2413.42
130	195	2.65	780	340.1	16.9407	31	31	514	565.781
160	160	5	480	784.2	30	40	40	1308	1567.48
100	100	4	3135	292.7	77.6753	50	50	230.31	232.986
210	210	6.36	648	618	77	60	60	3396	3373.46
150	150	4	2000	434.56	100.579	65	65	1003.6	1002.81
149	149	7.5	596	205	42.5315	50	50	882	881.874
150.4	150.4	4.86	3100	316.6	80.6448	25.5	25.5	1103	1141.04
140	140	3.84	2183	330	28.4973	40	40	615	616.769
214	214	4.38	648	262	25.4	60	60	1141	1159.32
180	120	8.28	1180	488.4	47.0102	18	18	2530	2537.72
130	195	2.65	2340	340.1	16.9407	14	14	525	569.732
