# Supplementary material for: Symbolic regression for strength prediction of eccentrically loaded concrete-filled steel tubular columns
Source: Sci Rep. 2025 Jan 24;15:3085. doi: 10.1038/s41598-025-85371-x (PMC11761456; doi:10.1038/s41598-025-85371-x)
Supplement: Supplementary file 26 — Supplementary Material 26 [file 41598_2025_85371_MOESM26_ESM.xlsx]

## Sheet: Sheet1
H	B	t	L	Fy	fc	et	eb	P_exp	P_pred
150	150	4.5	600	438.507	31.8825	75	75	733.788	740.017
80	120	4.47	2940	343.3	35.6144	40	40	210	221.537
100	100	4	2135	371.39	83.2873	20	-10	758.5	652.487
149.8	149.8	2.92	2203	319.3	80.6448	23.5	23.5	1323	1320.28
150	150	4.5	4500	438.507	31.8825	25	25	588.6	624.784
120	120	8	3196	323	39	20	20	740	725.294
150	150	4	1500	434.56	100.579	20	20	2012.3	2064.5
150.6	150.6	4.88	1100	316.6	80.6448	21.1	21.1	1901	1831.58
150	150	4	1000	434.56	100.579	65	65	1120.7	1081.6
300	300	5	1720	746	70.5	40	40	6491	5324.19
150.4	150.4	4.86	3100	316.6	80.6448	25.5	25.5	1103	1164.35
149	149	3.9	596	266	42.5315	75	75	607.6	558.678
149	149	3.64	450	283.74	44.637	30	30	1081.9	1045.86
150	150	4	1500	434.56	100.579	50	50	1319.4	1310.7
150	100	4	2135	308.4	23.4676	20	0	624.4	606.16
120	120	5.86	2223	321	28.4973	15	15	755	708.297
152.5	152.3	6.48	3050	254	31.1	64	64	513	535.049
215	215	4.38	648	262	40.5	60	60	1369	1507.06
80	120	6.3	4000	370	49.1693	55	0	246	174.412
100	150	5	3135	336.27	81.9721	20	-10	692.62	769.611
150	150	4.5	600	438.507	31.8825	25	25	1184.07	1301.7
100	150	5	3135	306.38	75.4902	50	-25	548.45	506.944
150	150	4	1000	434.56	100.579	50	50	1413.1	1398.06
215	215	4.38	648	262	40.5	100	100	1028	961.967
100	100	1.9	1500	404	111.694	15	15	559	659.817
120	120	5.86	2223	321	28.4973	30	30	549	598.155
148.9	99.3	3.63	450	283.74	44.637	20	20	856.5	785.767
300	300	6	1500	382.5	50.8929	70	70	3434	3387.29
150	150	4.5	3600	438.507	31.8825	25	25	705.339	776.267
150	300	5	1720	746	83.6	20	20	3873	3724.47
100	100	4	2135	346.9	27.5562	20	-10	526.2	428.388
148	148	4.38	648	262	40.5	45	45	823	827.861
203.7	203.9	9.96	2130	291	29.9	38	38	1956	2346.91
150	150	4.9	2201	316.6	80.6448	2	2	2381	1958.23
120	120	5.86	2223	321	28.4973	50	50	511	477.469
140	140	3.84	2183	330	31.0652	40	40	559	584.057
100	100	4	2135	358.2	29.0812	20	0	474.7	429.573
100	100	4	3135	363.27	83.2284	20	0	410.4	458.828
200	200	4.9	800	300	42.5315	100	100	833	941.829
148.6	148.6	2.93	3101	319.3	80.6448	2.5	2.5	1558	1395.58
120	120	8	1696	379	92	20	20	1300	1302.35
210	210	6.36	648	618	25.4	60	60	2393	2446.26
151	151	5	604	296	42.5315	30	30	1134.8	1197.89
200	200	5.86	2223	321	32.8421	80	80	1201	1030.17
149.4	149.4	2.89	1090	319.3	80.6448	43	43	1147	1176.72
150	150	4	1000	434.56	100.579	65	65	1175.5	1081.6
150	150	4	2000	434.56	100.579	50	50	1175.4	1202.64
150	150	4	1500	434.56	100.579	35	35	1617.1	1661.58
120	80	4.47	3210	384.7	32.8784	60	60	232	275.495
150	150	4	1000	434.56	100.579	20	20	2199.5	2192.74
140	140	5.86	2213	321	22.7539	15	15	1014	906.206
173.5	134.1	2.93	989	319.3	80.6448	41	41	1343	1334.61
200	200	5.86	2223	321	32.8421	30	30	1793	1727.35
200	150	4.433	800	242	31.9707	30	30	1400	1233.07
130	195	2.65	2340	340.1	16.9407	14	14	635	525.08
130	195	2.65	780	340.1	16.9407	14	14	812	732.8
100	100	4	2135	371.39	83.2775	50	50	323.15	314.446
215	215	4.38	648	262	77	60	60	2014	2394.76
176.2	135.7	2.91	988	319.3	80.6448	20.5	20.5	1911	1819.4
300	150	6	1200	465	45.9805	70	70	3139	2886.37
150	100	5	2135	299.2	26.3949	20	10	654.3	691.685
100	150	5	3135	370.39	70.3021	20	0	690.8	704.951
150	100	5	2135	396	20.4853	50	50	395	612.433
210	210	5	630	784.2	32	25	25	3106	3105.67
100	150	4	2135	341.86	68.0383	50	50	466.38	466.527
150	100	5	2135	304.5	83.6507	20	-10	1042	1144.75
149.4	149.4	2.89	1090	319.3	80.6448	43	43	1147	1176.72
160	160	2.5	1850	230	39.8445	25	25	851	854.017
150	150	4	1000	434.56	100.579	35	35	1659.5	1769.31
210	210	6.36	648	618	40.5	100	100	2092	1977.72
150	150	4.5	3600	438.507	31.8825	125	125	325.692	330.994
150	150	4	1500	434.56	100.579	50	50	1310.4	1310.7
120	80	4.5	3210	386.3	32.8784	24	24	393	393.36
148.3	148.3	2.87	3101	319.3	80.6448	26	26	941	987.121
120	120	5	3196	438	46	20	20	700	678.743
150	150	5	600	300	42.5315	75	75	588	683.427
300	200	5.73	900	336	43.927	60	60	2650	2795.95
150	150	4.5	2700	438.507	31.8825	125	125	390.438	390.495
149.8	149.8	2.92	2203	319.3	80.6448	23.5	23.5	1274	1320.28
150.7	150.7	4.89	3100	316.6	80.6448	3.5	3.5	1627	1590.23
149.5	149.5	2.89	2200	319.3	80.6448	3.5	3.5	2077	1715.42
100	100	4	2135	358.6	77.48	50	25	383.1	354.515
150	100	4	2135	280	80.9035	20	0	926.3	997.725
100	150	4	3135	280	74.458	20	0	562.03	606.228
130	130	5	500	1030.6	125.4	75	75	1472	1471.63
174.9	134.8	2.93	988	319.3	80.6448	72	72	823	851.517
100	150	5	3135	459.82	81.3347	20	20	573.32	752.37
120	120	3.84	2192	330	31.0652	40	40	421	420.85
209	209	6.36	648	618	40.5	60	60	2694	2700.68
149.5	149.5	2.89	2200	319.3	80.6448	3.5	3.5	2077	1715.42
100	100	4	3135	353.23	87.8543	20	-10	502.88	487.44
150	150	7.6	600	205	42.5315	75	75	735	710.767
151.4	151.4	4.77	1085	316.6	80.6448	1.1	1.1	2597	2360.35
130	195	2.65	780	340.1	16.9407	14	14	872	732.8
140	140	5.86	2213	321	22.7539	30	30	804	773.853
148.6	148.6	2.93	3101	319.3	80.6448	2.5	2.5	1558	1395.58
150.8	150.8	4.86	2199	316.6	80.6448	21	21	1519	1552.43
140	140	3.84	2183	330	28.4973	60	60	510	444.024
150	150	4	2000	434.56	100.579	20	20	1853	1907
200	200	5.6	800	229	42.5315	80	80	1029	1131.4
199	199	7.8	796	205	42.5315	50	50	1793.4	1745.99
200	200	2.5	1190	270	49.828	60	60	1130	1196.3
323	323	4.38	648	262	40.5	60	60	3306	3236.71
130	195	2.65	780	340.1	16.9407	31	31	610	595.454
120	120	3.84	2192	330	31.0652	40	40	418	420.85
100	100	4	2135	346.2	28.3627	50	50	244	267.091
120	120	8	3196	379	103	20	20	1000	939.995
200	200	4.9	800	300	42.5315	30	30	2009	2057.21
150	150	4.5	2700	438.507	31.8825	75	75	553.284	543.806
100	100	4	2135	292.7	29.6212	20	20	380.8	348.525
200	200	12	3640	756	169.92	50	50	5078	5337.92
120	120	3.84	2192	330	22.367	50	50	333	339.658
144	144	6.36	648	618	40.5	200	200	611	678.853
120	120	3.84	2192	330	46.3828	50	50	423	420.247
120	120	5	3196	327	96	20	20	710	720.998
152.1	152.1	4.82	1105	316.6	80.6448	41.5	41.5	1416	1415.24
175.1	137.2	4.83	1980	316.6	80.6448	22	22	1813	1797.96
150	100	4	2135	362.7	25.1494	50	50	356	493.528
200	200	1.25	1958	373.1	45.2889	70	70	750	750.171
201	201	4.9	804	296	42.5315	80	80	1029	1173.84
201.4	125.1	2.9	1831	319.3	80.6448	38	38	1548	1516.67
130	195	2.65	780	340.1	16.9407	31	31	646	595.454
150	100	4.065	900	295	43.927	20	20	810	821.562
200	200	3	2310	303.5	50.0163	30	30	1450	1584.67
110	110	5	330	784.2	30	30	30	1281	1280.98
150	150	8.28	1180	488.4	47.0102	15	15	2450	2498.07
199.9	125.9	2.9	1829	319.3	80.6448	1.5	1.5	2303	2302.71
100	100	4	2135	358.2	81.6877	50	50	321.1	309.413
150	150	8.28	1180	488.4	35.7975	31.5	31.5	2042	2038.58
134.9	175.7	2.91	993	319.3	80.6448	1	1	2401	2259.85
100	150	4	3135	280	81.6778	20	-10	690.02	681.424
99.4	200.4	3.64	1800	283.74	44.637	30	30	655.2	672.517
200.5	125	2.92	919	319.3	80.6448	21	21	1529	1965.71
148.3	148.3	2.87	3101	319.3	80.6448	26	26	941	987.121
176.2	137.2	4.82	990	316.6	80.6448	20	20	2058	2058.24
175.1	137.2	4.83	1980	316.6	80.6448	22	22	1813	1797.96
120	120	8	3196	379	39	20	20	820	836.071
200	200	12	3640	756	168.96	20	20	7136	7135.43
124.6	199.3	2.92	921	319.3	80.6448	0.9	0.9	2636	2418.6
150.2	150.2	2.91	1110	319.3	80.6448	1.1	1.1	2352	2102.76
323	323	4.38	648	262	40.5	200	200	1479	1477.04
150.4	150.4	2.91	1115	319.3	80.6448	22	22	1597	1617.88
210	210	6.36	648	618	40.5	300	300	858	857.237
150	150	4	1000	434.56	100.579	20	20	2096.5	2192.74
130	130	5	500	1030.6	75.6	25	25	2328.5	2329.11
300	300	6	1500	382.5	50.8929	40	40	4431	4430.29
150	150	4	1000	434.56	100.579	35	35	1679	1769.31
100	100	4	2135	363.2	79.8262	20	0	652.6	603.817
76.2	76.2	3.3528	812.8	324.054	41.3685	25.4	25.4	216.406	251.476
144	144	6.36	648	618	40.5	45	45	1701	1701.72
176.5	136.3	2.91	1980	319.3	80.6448	3	3	2283	2040.78
150	150	4	2000	434.56	100.579	35	35	1438.8	1529.22
210	210	6.36	648	618	77	200	200	1486	1485.93
100	150	4	3135	341.86	80.0122	50	50	309.6	309.563
130	130	5	500	1030.6	125.4	25	25	2713	2705.44
174.6	136.4	2.89	1982	319.3	80.6448	21	21	1588	1613.84
140	140	3.84	2183	330	46.3828	60	60	539	530.113
120	120	5	3196	304	47	20	20	610	536.207
200	200	5.86	2223	321	27.4757	50	50	1426	1307.44
150	100	4.065	700	295	31.9707	10	10	750	814.8
215	215	4.38	648	262	40.5	200	200	580	588.868
100	100	4	2135	353.2	30.2522	20	10	457.3	414.76
200	200	2.5	1190	270	49.828	30	30	1760	1760.6
200	200	3	2310	303.5	50.0163	30	30	1415	1584.67
160	160	2.5	950	230	42.0764	25	25	980	1008.49
100	150	5	3135	368.09	73.0381	50	50	381.06	343.101
120	120	3.84	2192	330	22.367	30	30	451	429.908
100	100	4	3135	280	77.3336	20	10	363.61	375.687
110	110	5	330	784.2	30	15	15	1555	1474.76
150	100	4	2135	268.1	83.8473	20	-10	945.8	1043.14
99.8	200.5	3.65	600	283.74	44.637	30	30	811.4	902.801
200	200	7.8	800	237	42.5315	80	80	1225	1422.32
120	120	8	3196	376	57	20	20	870	870.246
80	120	5	2940	357.5	35.7	8	8	407.2	406.569
200	200	2.5	2340	270	49.828	60	60	1068	977.495
150.6	150.6	4.88	1100	316.6	80.6448	21.1	21.1	1901	1831.58
160	160	2.5	950	230	42.0764	50	50	715	730.698
201.4	125.1	2.9	1831	319.3	80.6448	38	38	1548	1516.67
125.9	199.9	2.9	1829	319.3	80.6448	1.5	1.5	2303	2080.83
150	150	4.5	1800	438.507	31.8825	25	25	1025.14	1124.78
130	195	2.65	780	340.1	16.9407	14	14	740	732.8
100	150	4	3135	342.06	79.5327	20	10	501.48	639.029
136.3	176.5	2.91	1980	319.3	80.6448	3	3	2283	1911.96
150	100	4	2135	312.3	24.5286	20	20	535.8	590.228
120	120	8	1696	379	31	20	20	1080	1079.93
160	160	5	480	784.2	30	50	50	1979	1751.37
100	100	4	2135	357.7	78.6524	20	20	490.7	538.448
200	200	3	2310	303.5	50.0163	30	30	1620	1584.67
149	149	3.9	596	266	42.5315	120	120	352.8	328.182
150	150	4	2000	434.56	100.579	20	20	1848.1	1907
152.1	152.1	4.82	1105	316.6	80.6448	41.5	41.5	1416	1415.24
100	100	4	3135	358.28	86.622	50	-25	357.35	357.512
76.2	76.2	3.3528	812.8	324.054	41.3685	7.62	7.62	345.849	321.461
200	200	12.5	3640	465	175.68	20	20	5187	5187.93
130	130	5	500	1030.6	75.6	50	50	1709.2	1790.09
130	195	2.65	2340	340.1	16.9407	14	14	670	525.08
174.6	136.4	2.89	1982	319.3	80.6448	21	21	1588	1613.84
200	100	8.28	1180	488.4	35.7975	20	20	2595	2525.43
130	195	2.65	2340	340.1	16.9407	14	14	500	525.08
150.2	150.2	2.91	1110	319.3	80.6448	1.1	1.1	2352	2102.76
130	195	2.65	780	340.1	16.9407	31	31	500	595.454
120	120	8	3196	323	103	20	20	820	844.957
150	150	4.5	4500	438.507	31.8825	75	75	372.78	357.037
150.7	150.7	4.89	3100	316.6	80.6448	3.5	3.5	1627	1590.23
150	100	5	2135	306.3	29.5311	20	0	728.5	745.218
100	150	4	3135	298.5	74.9155	20	20	460.83	557.46
150	150	4	1500	434.56	100.579	20	20	2113.1	2064.5
200	200	7.8	800	205	42.5315	30	30	2141.3	2141.51
150	150	4	2000	434.56	100.579	50	50	1225.2	1202.64
100	100	1.9	1500	404	111.694	30	30	395	489.478
300	300	5	1720	301	70.5	40	40	4553	4711.09
150	150	3.9	600	274	42.5315	30	30	1078	1030.88
150	100	4	2135	298.5	76.7968	20	20	804.3	921.181
152.5	152.3	6.48	3050	254	31.1	38	38	680	708.737
319	319	6.36	648	618	40.5	300	300	1969	1968.5
120	120	5	3196	439	96	20	20	830	829.931
200	150	4.433	700	242	43.927	20	20	1750	1650.72
200.7	100.5	3.62	1800	283.74	44.637	40	40	1002.3	902.584
100	150	4	3135	308.46	82.5313	50	-25	502.81	507.997
300	200	5.73	1000	336	31.9707	70	70	2445	2273.5
150.4	150.4	2.91	1115	319.3	80.6448	22	22	1597	1617.88
150	150	4.5	4500	438.507	31.8825	125	125	276.642	277.385
100	100	4	4135	280	87.0852	20	10	254.93	255.118
200	200	3	2310	303.5	50.0163	30	30	1535	1584.67
176.2	137.2	4.82	990	316.6	80.6448	20	20	2058	2058.24
150	150	4	1500	434.56	100.579	65	65	1080.7	1014.18
80	120	4.47	2940	384.7	36.5305	16	16	260	357.073
140	140	3.84	2183	330	28.4973	15	15	833	760.616
180	120	8.28	1180	488.4	47.0102	41	41	2150	2137.87
120	120	3.84	2192	330	22.367	15	15	588	512.402
250	250	8	3196	379	91	20	20	5300	5302
150	100	5	2135	370.3	79.9241	20	0	1066	1182.63
200	200	1.25	1958	373.1	45.2889	40	40	1140	1139.61
120	120	8	3196	396	92	20	20	960	959.538
319	319	6.36	648	618	40.5	100	100	4045	4046.99
130	130	5	500	1030.6	125.4	50	50	2022	2020.81
100	100	4	4135	280	85.214	20	20	220.33	238.707
199.3	124.6	2.92	921	319.3	80.6448	0.9	0.9	2636	2445.25
150	150	4.9	600	300	42.5315	50	50	931	924.29
200	100	8.28	1180	488.4	47.0102	19	19	2625	2624.69
214	214	4.38	648	262	77	100	100	1448	1398.52
140	140	5.86	2213	321	22.1475	60	60	556	563.982
150	100	5	2135	332.9	26.3949	20	20	605.6	732.358
100	100	4	2135	358.29	81.7269	50	50	321.12	309.444
100	100	4	3135	375.77	65.1835	20	20	381.47	394.366
120	120	8	3196	364	80	10	10	1160	1019.65
150	100	4	2135	268.1	25.4158	20	-10	563.3	582.328
150	150	4	1500	434.56	100.579	65	65	1104.7	1014.18
150	150	8.28	1180	488.4	35.7975	13	13	2470	2408.67
100	100	1.9	1500	404	111.694	15	15	660	659.817
200	200	5.7	800	219	42.5315	60	60	1484.7	1401
150	150	4.5	600	438.507	31.8825	125	125	514.044	469.37
130	195	2.65	780	340.1	16.9407	14	14	732	732.8
150	150	8.28	1180	488.4	47.0102	32.5	32.5	2020	2111.1
100	150	5	3135	424.5	75.6169	20	10	622.3	739.679
130	130	5	500	1030.6	75.6	75	75	1357.6	1357.16
100	100	1.9	1500	404	111.694	30	30	390	489.478
99.2	201	3.66	600	283.74	44.637	20	20	1027.8	1027.57
250	250	8	3196	379	33	20	20	3400	3401.17
100	100	4	4135	369.3	82.5804	50	25	184.33	163.022
173.5	134.1	2.93	989	319.3	80.6448	41	41	1343	1334.61
150	100	4.065	800	295	57.1202	15	15	1040	990.28
215	215	4.38	648	262	25.4	200	200	503	503.194
150	150	4.5	1800	438.507	31.8825	125	125	445.374	437.452
76.2	76.2	3.3528	1422.4	324.054	41.3685	7.62	7.62	281.128	291.42
150	150	4.5	1200	438.507	31.8825	75	75	665.118	696.119
140	140	5.86	2213	321	22.1475	40	40	735	692.024
160	160	2.5	1850	230	39.8445	50	50	625	615.543
120	120	8	3196	300	46	20	20	770	700.013
200	150	4.433	900	242	57.1202	40	40	1250	1547.01
210	210	5	630	784.2	32	50	50	2617	2501.12
150	150	4.5	1800	438.507	31.8825	75	75	630.783	641.541
300	200	5.73	800	336	57.1202	50	50	3450	3451.1
100	100	4	2135	280	84.1421	20	10	525.7	525.624
200	200	5.9	800	219	42.5315	30	30	2244	1969.99
160	160	5	480	784.2	30	25	25	2024	2206.5
180	120	8.28	1180	488.4	35.7975	37	37	2150	2145.84
300	300	6	1500	382.5	50.8929	100	100	2631	2631.35
150	150	4	2000	434.56	100.579	35	35	1544.7	1529.22
200	200	3	2310	303.5	50.0163	30	30	1502	1584.67
150	150	4	1500	434.56	100.579	35	35	1546.4	1661.58
150	100	4	2135	280	24.7945	20	10	591.7	563.59
150	150	4.5	2700	438.507	31.8825	25	25	846.603	953.333
150	150	4.5	1200	438.507	31.8825	125	125	484.614	457.503
151.4	151.4	4.77	1085	316.6	80.6448	1.1	1.1	2597	2360.35
176.2	135.7	2.91	988	319.3	80.6448	20.5	20.5	1911	1819.4
150	150	4	2000	434.56	100.579	65	65	981.5	929.228
150.8	150.8	4.86	2199	316.6	80.6448	21	21	1519	1552.43
200	200	2.5	2340	270	49.828	30	30	1660	1471.06
150	150	4.5	3600	438.507	31.8825	75	75	441.45	441.321
150	150	4.5	1200	438.507	31.8825	25	25	1133.06	1222.78
150	100	5	2135	459.8	73.4852	20	20	935	1200.18
100	100	4	2135	346.9	82.9632	20	-10	737	632.435
149	149	7.6	596	237	42.5315	30	30	1225	1248.88
200	99.1	3.66	600	283.74	44.637	40	40	1036.8	930.748
200	100	8.28	1180	488.4	47.0102	41.5	41.5	2100	2214.8
174.9	134.8	2.93	988	319.3	80.6448	72	72	823	851.517
150	150	4	1000	434.56	100.579	50	50	1360.3	1398.06
150	100	5	2135	304.5	24.44	20	-10	720.2	720.268
150	150	4.9	2201	316.6	80.6448	2	2	2381	1958.23
200.5	125	2.92	919	319.3	80.6448	41	41	1529	1528.64
175.7	134.9	2.91	993	319.3	80.6448	1	1	2401	2275.1
130	195	2.65	780	340.1	16.9407	31	31	514	595.454
160	160	5	480	784.2	30	40	40	1308	1921.28
100	100	4	3135	292.7	77.6753	50	50	230.31	199.343
210	210	6.36	648	618	77	60	60	3396	3394.06
150	150	4	2000	434.56	100.579	65	65	1003.6	929.228
149	149	7.5	596	205	42.5315	50	50	882	914.841
150.4	150.4	4.86	3100	316.6	80.6448	25.5	25.5	1103	1164.35
140	140	3.84	2183	330	28.4973	40	40	615	564.775
214	214	4.38	648	262	25.4	60	60	1141	1140.61
180	120	8.28	1180	488.4	47.0102	18	18	2530	2592.6
130	195	2.65	2340	340.1	16.9407	14	14	525	525.08
