# Supplementary material for: Symbolic regression for strength prediction of eccentrically loaded concrete-filled steel tubular columns
Source: Sci Rep. 2025 Jan 24;15:3085. doi: 10.1038/s41598-025-85371-x (PMC11761456; doi:10.1038/s41598-025-85371-x)
Supplement: Supplementary file 28 — Supplementary Material 28 [file 41598_2025_85371_MOESM28_ESM.xlsx]

## Sheet: Sheet1
H	B	t	L	Fy	fc	et	eb	P_exp	P_pred
150	150	4.5	600	438.507	31.8825	75	75	733.788	662.834
80	120	4.47	2940	343.3	35.6144	40	40	210	290.289
100	100	4	2135	371.39	83.2873	20	-10	758.5	636.101
149.8	149.8	2.92	2203	319.3	80.6448	23.5	23.5	1323	1291.62
150	150	4.5	4500	438.507	31.8825	25	25	588.6	740.834
120	120	8	3196	323	39	20	20	740	714.936
150	150	4	1500	434.56	100.579	20	20	2012.3	1981.97
150.6	150.6	4.88	1100	316.6	80.6448	21.1	21.1	1901	1793.74
150	150	4	1000	434.56	100.579	65	65	1120.7	1301.42
300	300	5	1720	746	70.5	40	40	6491	6202.72
150.4	150.4	4.86	3100	316.6	80.6448	25.5	25.5	1103	1194.62
149	149	3.9	596	266	42.5315	75	75	607.6	545.223
149	149	3.64	450	283.74	44.637	30	30	1081.9	1007.38
150	150	4	1500	434.56	100.579	50	50	1319.4	1225.61
150	100	4	2135	308.4	23.4676	20	0	624.4	578.529
120	120	5.86	2223	321	28.4973	15	15	755	732.48
152.5	152.3	6.48	3050	254	31.1	64	64	513	449.658
215	215	4.38	648	262	40.5	60	60	1369	1514.95
80	120	6.3	4000	370	49.1693	55	0	246	313.565
100	150	5	3135	336.27	81.9721	20	-10	692.62	729.813
150	150	4.5	600	438.507	31.8825	25	25	1184.07	1187.05
100	150	5	3135	306.38	75.4902	50	-25	548.45	460.452
150	150	4	1000	434.56	100.579	50	50	1413.1	1415.35
215	215	4.38	648	262	40.5	100	100	1028	1083.4
100	100	1.9	1500	404	111.694	15	15	559	658.214
120	120	5.86	2223	321	28.4973	30	30	549	627.376
148.9	99.3	3.63	450	283.74	44.637	20	20	856.5	778.709
300	300	6	1500	382.5	50.8929	70	70	3434	3185.19
150	150	4.5	3600	438.507	31.8825	25	25	705.339	835.814
150	300	5	1720	746	83.6	20	20	3873	4044.5
100	100	4	2135	346.9	27.5562	20	-10	526.2	406.494
148	148	4.38	648	262	40.5	45	45	823	820.804
203.7	203.9	9.96	2130	291	29.9	38	38	1956	2203.02
150	150	4.9	2201	316.6	80.6448	2	2	2381	2308.67
120	120	5.86	2223	321	28.4973	50	50	511	478.107
140	140	3.84	2183	330	31.0652	40	40	559	629.596
100	100	4	2135	358.2	29.0812	20	0	474.7	422.554
100	100	4	3135	363.27	83.2284	20	0	410.4	496.992
200	200	4.9	800	300	42.5315	100	100	833	1082.8
148.6	148.6	2.93	3101	319.3	80.6448	2.5	2.5	1558	1576.36
120	120	8	1696	379	92	20	20	1300	1339.3
210	210	6.36	648	618	25.4	60	60	2393	2473.62
151	151	5	604	296	42.5315	30	30	1134.8	1155
200	200	5.86	2223	321	32.8421	80	80	1201	1125.06
149.4	149.4	2.89	1090	319.3	80.6448	43	43	1147	1218.05
150	150	4	1000	434.56	100.579	65	65	1175.5	1301.42
150	150	4	2000	434.56	100.579	50	50	1175.4	1160.05
150	150	4	1500	434.56	100.579	35	35	1617.1	1595.18
120	80	4.47	3210	384.7	32.8784	60	60	232	250.09
150	150	4	1000	434.56	100.579	20	20	2199.5	2193.28
140	140	5.86	2213	321	22.7539	15	15	1014	959.683
173.5	134.1	2.93	989	319.3	80.6448	41	41	1343	1338.44
200	200	5.86	2223	321	32.8421	30	30	1793	1802.71
200	150	4.433	800	242	31.9707	30	30	1400	1209.7
130	195	2.65	2340	340.1	16.9407	14	14	635	585.609
130	195	2.65	780	340.1	16.9407	14	14	812	782.76
100	100	4	2135	371.39	83.2775	50	50	323.15	375.434
215	215	4.38	648	262	77	60	60	2014	2216.45
176.2	135.7	2.91	988	319.3	80.6448	20.5	20.5	1911	1775.43
300	150	6	1200	465	45.9805	70	70	3139	1950.74
150	100	5	2135	299.2	26.3949	20	10	654.3	661.607
100	150	5	3135	370.39	70.3021	20	0	690.8	674.765
150	100	5	2135	396	20.4853	50	50	395	451.856
210	210	5	630	784.2	32	25	25	3106	3179.07
100	150	4	2135	341.86	68.0383	50	50	466.38	481.86
150	100	5	2135	304.5	83.6507	20	-10	1042	1098.19
149.4	149.4	2.89	1090	319.3	80.6448	43	43	1147	1218.05
160	160	2.5	1850	230	39.8445	25	25	851	839.812
150	150	4	1000	434.56	100.579	35	35	1659.5	1675.49
210	210	6.36	648	618	40.5	100	100	2092	2028.12
150	150	4.5	3600	438.507	31.8825	125	125	325.692	366.37
150	150	4	1500	434.56	100.579	50	50	1310.4	1225.61
120	80	4.5	3210	386.3	32.8784	24	24	393	387.261
148.3	148.3	2.87	3101	319.3	80.6448	26	26	941	976.541
120	120	5	3196	438	46	20	20	700	667.565
150	150	5	600	300	42.5315	75	75	588	639.822
300	200	5.73	900	336	43.927	60	60	2650	2684.63
150	150	4.5	2700	438.507	31.8825	125	125	390.438	420.592
149.8	149.8	2.92	2203	319.3	80.6448	23.5	23.5	1274	1291.62
150.7	150.7	4.89	3100	316.6	80.6448	3.5	3.5	1627	1664.03
149.5	149.5	2.89	2200	319.3	80.6448	3.5	3.5	2077	1976.11
100	100	4	2135	358.6	77.48	50	25	383.1	358.478
150	100	4	2135	280	80.9035	20	0	926.3	990.094
100	150	4	3135	280	74.458	20	0	562.03	573.591
130	130	5	500	1030.6	125.4	75	75	1472	1585.38
174.9	134.8	2.93	988	319.3	80.6448	72	72	823	862.188
100	150	5	3135	459.82	81.3347	20	20	573.32	677.835
120	120	3.84	2192	330	31.0652	40	40	421	439.331
209	209	6.36	648	618	40.5	60	60	2694	2828.85
149.5	149.5	2.89	2200	319.3	80.6448	3.5	3.5	2077	1976.11
100	100	4	3135	353.23	87.8543	20	-10	502.88	501.33
150	150	7.6	600	205	42.5315	75	75	735	673.627
151.4	151.4	4.77	1085	316.6	80.6448	1.1	1.1	2597	2567.11
130	195	2.65	780	340.1	16.9407	14	14	872	782.76
140	140	5.86	2213	321	22.7539	30	30	804	796.954
148.6	148.6	2.93	3101	319.3	80.6448	2.5	2.5	1558	1576.36
150.8	150.8	4.86	2199	316.6	80.6448	21	21	1519	1543.24
140	140	3.84	2183	330	28.4973	60	60	510	460.3
150	150	4	2000	434.56	100.579	20	20	1853	1823.52
200	200	5.6	800	229	42.5315	80	80	1029	1017.87
199	199	7.8	796	205	42.5315	50	50	1793.4	1783.08
200	200	2.5	1190	270	49.828	60	60	1130	1259.13
323	323	4.38	648	262	40.5	60	60	3306	3163.75
130	195	2.65	780	340.1	16.9407	31	31	610	572.262
120	120	3.84	2192	330	31.0652	40	40	418	439.331
100	100	4	2135	346.2	28.3627	50	50	244	251.234
120	120	8	3196	379	103	20	20	1000	1017.07
200	200	4.9	800	300	42.5315	30	30	2009	2022.82
150	150	4.5	2700	438.507	31.8825	75	75	553.284	512.455
100	100	4	2135	292.7	29.6212	20	20	380.8	356.783
200	200	12	3640	756	169.92	50	50	5078	5247.52
120	120	3.84	2192	330	22.367	50	50	333	324.171
144	144	6.36	648	618	40.5	200	200	611	742.111
120	120	3.84	2192	330	46.3828	50	50	423	434.422
120	120	5	3196	327	96	20	20	710	751.067
152.1	152.1	4.82	1105	316.6	80.6448	41.5	41.5	1416	1438.66
175.1	137.2	4.83	1980	316.6	80.6448	22	22	1813	1734.94
150	100	4	2135	362.7	25.1494	50	50	356	385.908
200	200	1.25	1958	373.1	45.2889	70	70	750	835.602
201	201	4.9	804	296	42.5315	80	80	1029	1083.49
201.4	125.1	2.9	1831	319.3	80.6448	38	38	1548	1495.55
130	195	2.65	780	340.1	16.9407	31	31	646	572.262
150	100	4.065	900	295	43.927	20	20	810	817.802
200	200	3	2310	303.5	50.0163	30	30	1450	1537.47
110	110	5	330	784.2	30	30	30	1281	1181.03
150	150	8.28	1180	488.4	47.0102	15	15	2450	2524.28
199.9	125.9	2.9	1829	319.3	80.6448	1.5	1.5	2303	2370.9
100	100	4	2135	358.2	81.6877	50	50	321.1	365.509
150	150	8.28	1180	488.4	35.7975	31.5	31.5	2042	1919.79
134.9	175.7	2.91	993	319.3	80.6448	1	1	2401	2389.16
100	150	4	3135	280	81.6778	20	-10	690.02	635.785
99.4	200.4	3.64	1800	283.74	44.637	30	30	655.2	696.582
200.5	125	2.92	919	319.3	80.6448	21	21	1529	1648.65
148.3	148.3	2.87	3101	319.3	80.6448	26	26	941	976.541
176.2	137.2	4.82	990	316.6	80.6448	20	20	2058	2015.41
175.1	137.2	4.83	1980	316.6	80.6448	22	22	1813	1734.94
120	120	8	3196	379	39	20	20	820	805.784
200	200	12	3640	756	168.96	20	20	7136	7114.99
124.6	199.3	2.92	921	319.3	80.6448	0.9	0.9	2636	2502.91
150.2	150.2	2.91	1110	319.3	80.6448	1.1	1.1	2352	2280.43
323	323	4.38	648	262	40.5	200	200	1479	1405.6
150.4	150.4	2.91	1115	319.3	80.6448	22	22	1597	1592.25
210	210	6.36	648	618	40.5	300	300	858	1127.75
150	150	4	1000	434.56	100.579	20	20	2096.5	2193.28
130	130	5	500	1030.6	75.6	25	25	2328.5	2362.22
300	300	6	1500	382.5	50.8929	40	40	4431	4419.34
150	150	4	1000	434.56	100.579	35	35	1679	1675.49
100	100	4	2135	363.2	79.8262	20	0	652.6	625.143
76.2	76.2	3.3528	812.8	324.054	41.3685	25.4	25.4	216.406	245.393
144	144	6.36	648	618	40.5	45	45	1701	1704.99
176.5	136.3	2.91	1980	319.3	80.6448	3	3	2283	2276.21
150	150	4	2000	434.56	100.579	35	35	1438.8	1529.62
210	210	6.36	648	618	77	200	200	1486	1499.7
100	150	4	3135	341.86	80.0122	50	50	309.6	385.712
130	130	5	500	1030.6	125.4	25	25	2713	2789.62
174.6	136.4	2.89	1982	319.3	80.6448	21	21	1588	1555.76
140	140	3.84	2183	330	46.3828	60	60	539	572.344
120	120	5	3196	304	47	20	20	610	553.617
200	200	5.86	2223	321	27.4757	50	50	1426	1377.8
150	100	4.065	700	295	31.9707	10	10	750	815.013
215	215	4.38	648	262	40.5	200	200	580	636.321
100	100	4	2135	353.2	30.2522	20	10	457.3	418.23
200	200	2.5	1190	270	49.828	30	30	1760	1695.32
200	200	3	2310	303.5	50.0163	30	30	1415	1537.47
160	160	2.5	950	230	42.0764	25	25	980	950.235
100	150	5	3135	368.09	73.0381	50	50	381.06	407.532
120	120	3.84	2192	330	22.367	30	30	451	458.057
100	100	4	3135	280	77.3336	20	10	363.61	370.841
110	110	5	330	784.2	30	15	15	1555	1433.54
150	100	4	2135	268.1	83.8473	20	-10	945.8	993.359
99.8	200.5	3.65	600	283.74	44.637	30	30	811.4	843.956
200	200	7.8	800	237	42.5315	80	80	1225	1265.51
120	120	8	3196	376	57	20	20	870	855.384
80	120	5	2940	357.5	35.7	8	8	407.2	393.407
200	200	2.5	2340	270	49.828	60	60	1068	1078.26
150.6	150.6	4.88	1100	316.6	80.6448	21.1	21.1	1901	1793.74
160	160	2.5	950	230	42.0764	50	50	715	723.685
201.4	125.1	2.9	1831	319.3	80.6448	38	38	1548	1495.55
125.9	199.9	2.9	1829	319.3	80.6448	1.5	1.5	2303	2333.09
150	150	4.5	1800	438.507	31.8825	25	25	1025.14	1085.69
130	195	2.65	780	340.1	16.9407	14	14	740	782.76
100	150	4	3135	342.06	79.5327	20	10	501.48	586.886
136.3	176.5	2.91	1980	319.3	80.6448	3	3	2283	2232.96
150	100	4	2135	312.3	24.5286	20	20	535.8	559.067
120	120	8	1696	379	31	20	20	1080	1012.18
160	160	5	480	784.2	30	50	50	1979	1609.69
100	100	4	2135	357.7	78.6524	20	20	490.7	540.234
200	200	3	2310	303.5	50.0163	30	30	1620	1537.47
149	149	3.9	596	266	42.5315	120	120	352.8	394.589
150	150	4	2000	434.56	100.579	20	20	1848.1	1823.52
152.1	152.1	4.82	1105	316.6	80.6448	41.5	41.5	1416	1438.66
100	100	4	3135	358.28	86.622	50	-25	357.35	360.614
76.2	76.2	3.3528	812.8	324.054	41.3685	7.62	7.62	345.849	344.802
200	200	12.5	3640	465	175.68	20	20	5187	5618.32
130	130	5	500	1030.6	75.6	50	50	1709.2	1665.74
130	195	2.65	2340	340.1	16.9407	14	14	670	585.609
174.6	136.4	2.89	1982	319.3	80.6448	21	21	1588	1555.76
200	100	8.28	1180	488.4	35.7975	20	20	2595	2308.4
130	195	2.65	2340	340.1	16.9407	14	14	500	585.609
150.2	150.2	2.91	1110	319.3	80.6448	1.1	1.1	2352	2280.43
130	195	2.65	780	340.1	16.9407	31	31	500	572.262
120	120	8	3196	323	103	20	20	820	934.506
150	150	4.5	4500	438.507	31.8825	75	75	372.78	426.131
150.7	150.7	4.89	3100	316.6	80.6448	3.5	3.5	1627	1664.03
150	100	5	2135	306.3	29.5311	20	0	728.5	708.858
100	150	4	3135	298.5	74.9155	20	20	460.83	503.288
150	150	4	1500	434.56	100.579	20	20	2113.1	1981.97
200	200	7.8	800	205	42.5315	30	30	2141.3	2102.72
150	150	4	2000	434.56	100.579	50	50	1225.2	1160.05
100	100	1.9	1500	404	111.694	30	30	395	421.828
300	300	5	1720	301	70.5	40	40	4553	4708.64
150	150	3.9	600	274	42.5315	30	30	1078	1005.04
150	100	4	2135	298.5	76.7968	20	20	804.3	900.113
152.5	152.3	6.48	3050	254	31.1	38	38	680	730.97
319	319	6.36	648	618	40.5	300	300	1969	2235.07
120	120	5	3196	439	96	20	20	830	844.432
200	150	4.433	700	242	43.927	20	20	1750	1568.28
200.7	100.5	3.62	1800	283.74	44.637	40	40	1002.3	959.139
100	150	4	3135	308.46	82.5313	50	-25	502.81	489.966
300	200	5.73	1000	336	31.9707	70	70	2445	2140.24
150.4	150.4	2.91	1115	319.3	80.6448	22	22	1597	1592.25
150	150	4.5	4500	438.507	31.8825	125	125	276.642	346.366
100	100	4	4135	280	87.0852	20	10	254.93	275.42
200	200	3	2310	303.5	50.0163	30	30	1535	1537.47
176.2	137.2	4.82	990	316.6	80.6448	20	20	2058	2015.41
150	150	4	1500	434.56	100.579	65	65	1080.7	1111.69
80	120	4.47	2940	384.7	36.5305	16	16	260	306.762
140	140	3.84	2183	330	28.4973	15	15	833	844.501
180	120	8.28	1180	488.4	47.0102	41	41	2150	2108.55
120	120	3.84	2192	330	22.367	15	15	588	544.672
250	250	8	3196	379	91	20	20	5300	4835.07
150	100	5	2135	370.3	79.9241	20	0	1066	1161.52
200	200	1.25	1958	373.1	45.2889	40	40	1140	1199.13
120	120	8	3196	396	92	20	20	960	999.418
319	319	6.36	648	618	40.5	100	100	4045	3831.27
130	130	5	500	1030.6	125.4	50	50	2022	1991.65
100	100	4	4135	280	85.214	20	20	220.33	248.538
199.3	124.6	2.92	921	319.3	80.6448	0.9	0.9	2636	2502.91
150	150	4.9	600	300	42.5315	50	50	931	838.921
200	100	8.28	1180	488.4	47.0102	19	19	2625	2578.43
214	214	4.38	648	262	77	100	100	1448	1589
140	140	5.86	2213	321	22.1475	60	60	556	549.912
150	100	5	2135	332.9	26.3949	20	20	605.6	679.978
100	100	4	2135	358.29	81.7269	50	50	321.12	365.647
100	100	4	3135	375.77	65.1835	20	20	381.47	372.8
120	120	8	3196	364	80	10	10	1160	998.718
150	100	4	2135	268.1	25.4158	20	-10	563.3	544.873
150	150	4	1500	434.56	100.579	65	65	1104.7	1111.69
150	150	8.28	1180	488.4	35.7975	13	13	2470	2430.59
100	100	1.9	1500	404	111.694	15	15	660	658.214
200	200	5.7	800	219	42.5315	60	60	1484.7	1488.07
150	150	4.5	600	438.507	31.8825	125	125	514.044	484.79
130	195	2.65	780	340.1	16.9407	14	14	732	782.76
150	150	8.28	1180	488.4	47.0102	32.5	32.5	2020	2027.09
100	150	5	3135	424.5	75.6169	20	10	622.3	656.349
130	130	5	500	1030.6	75.6	75	75	1357.6	1325.94
100	100	1.9	1500	404	111.694	30	30	390	421.828
99.2	201	3.66	600	283.74	44.637	20	20	1027.8	949.439
250	250	8	3196	379	33	20	20	3400	3144.09
100	100	4	4135	369.3	82.5804	50	25	184.33	235.416
173.5	134.1	2.93	989	319.3	80.6448	41	41	1343	1338.44
150	100	4.065	800	295	57.1202	15	15	1040	1032.86
215	215	4.38	648	262	25.4	200	200	503	484.359
150	150	4.5	1800	438.507	31.8825	125	125	445.374	485.336
76.2	76.2	3.3528	1422.4	324.054	41.3685	7.62	7.62	281.128	301.702
150	150	4.5	1200	438.507	31.8825	75	75	665.118	649.267
140	140	5.86	2213	321	22.1475	40	40	735	727.133
160	160	2.5	1850	230	39.8445	50	50	625	617.368
120	120	8	3196	300	46	20	20	770	716.451
200	150	4.433	900	242	57.1202	40	40	1250	1370.9
210	210	5	630	784.2	32	50	50	2617	2635.13
150	150	4.5	1800	438.507	31.8825	75	75	630.783	641.504
300	200	5.73	800	336	57.1202	50	50	3450	3100.23
100	100	4	2135	280	84.1421	20	10	525.7	551.258
200	200	5.9	800	219	42.5315	30	30	2244	1972.34
160	160	5	480	784.2	30	25	25	2024	2077.71
180	120	8.28	1180	488.4	35.7975	37	37	2150	2105.73
300	300	6	1500	382.5	50.8929	100	100	2631	2802.25
150	150	4	2000	434.56	100.579	35	35	1544.7	1529.62
200	200	3	2310	303.5	50.0163	30	30	1502	1537.47
150	150	4	1500	434.56	100.579	35	35	1546.4	1595.18
150	100	4	2135	280	24.7945	20	10	591.7	548.963
150	150	4.5	2700	438.507	31.8825	25	25	846.603	851.222
150	150	4.5	1200	438.507	31.8825	125	125	484.614	481.896
151.4	151.4	4.77	1085	316.6	80.6448	1.1	1.1	2597	2567.11
176.2	135.7	2.91	988	319.3	80.6448	20.5	20.5	1911	1775.43
150	150	4	2000	434.56	100.579	65	65	981.5	1046.13
150.8	150.8	4.86	2199	316.6	80.6448	21	21	1519	1543.24
200	200	2.5	2340	270	49.828	30	30	1660	1523.11
150	150	4.5	3600	438.507	31.8825	75	75	441.45	446.135
150	150	4.5	1200	438.507	31.8825	25	25	1133.06	1099.06
150	100	5	2135	459.8	73.4852	20	20	935	1026.31
100	100	4	2135	346.9	82.9632	20	-10	737	625.911
149	149	7.6	596	237	42.5315	30	30	1225	1239.3
200	99.1	3.66	600	283.74	44.637	40	40	1036.8	976.056
200	100	8.28	1180	488.4	47.0102	41.5	41.5	2100	2069.14
174.9	134.8	2.93	988	319.3	80.6448	72	72	823	862.188
150	150	4	1000	434.56	100.579	50	50	1360.3	1415.35
150	100	5	2135	304.5	24.44	20	-10	720.2	665.023
150	150	4.9	2201	316.6	80.6448	2	2	2381	2308.67
200.5	125	2.92	919	319.3	80.6448	41	41	1529	1536.61
175.7	134.9	2.91	993	319.3	80.6448	1	1	2401	2389.16
130	195	2.65	780	340.1	16.9407	31	31	514	572.262
160	160	5	480	784.2	30	40	40	1308	1633.61
100	100	4	3135	292.7	77.6753	50	50	230.31	250.258
210	210	6.36	648	618	77	60	60	3396	3498.28
150	150	4	2000	434.56	100.579	65	65	1003.6	1046.13
149	149	7.5	596	205	42.5315	50	50	882	872.034
150.4	150.4	4.86	3100	316.6	80.6448	25.5	25.5	1103	1194.62
140	140	3.84	2183	330	28.4973	40	40	615	608.913
214	214	4.38	648	262	25.4	60	60	1141	1138.64
180	120	8.28	1180	488.4	47.0102	18	18	2530	2612.9
130	195	2.65	2340	340.1	16.9407	14	14	525	585.609
