# Supplementary material for: Symbolic regression for strength prediction of eccentrically loaded concrete-filled steel tubular columns
Source: Sci Rep. 2025 Jan 24;15:3085. doi: 10.1038/s41598-025-85371-x (PMC11761456; doi:10.1038/s41598-025-85371-x)
Supplement: Supplementary file 29 — Supplementary Material 29 [file 41598_2025_85371_MOESM29_ESM.ipynb]

# %% [code]
objective = """
function my_custom_objective(tree, dataset::Dataset{T,L}, options) where {T,L}
    penalty_term::L = L(0)
    tol = L(0.0000000000000001)

    # Convert Julia constants to Float32 arrays
    EIs_EIc::Vector{L} = X_full[:, 1]
    Ll_D::Vector{L} = X_full[:, 2]
    Ms_Mc::Vector{L} = X_full[:, 3]
    ps_pc::Vector{L} = X_full[:, 4]
    ee::Vector{L} = X_full[:, 5]
    ee1::Vector{L} = X_full[:, 6]
    e_d::Vector{L} = X_full[:, 7]
    EcIc::Vector{L} = X_full[:, 8]
    pc::Vector{L} = X_full[:, 9]
    Mc::Vector{L} = X_full[:, 10]
    D::Vector{L} = X_full[:, 11]
    #println("Size of the ps1: ", size(pc))
    tot_features = 1:4

    #initiate trees with arbitrary values
    # Ensure calculations use Float32 types
    TL1::Vector{Float32} = 0.94f0 .+ 0f0 .*D
    #println("Size of the TL1: ", size(TL1))
    TL2::Vector{Float32} = 1.15f0 .+ 0f0 .*D
    TR1::Vector{Float32} = 1.1f0 .+ 0f0 .* D
    TR2::Vector{Float32} = 1.0f0 .+ 0f0 .*D
    prop::Vector{Float32} = 0.5f0 .* dataset.y
    #print(2)
    if tree.degree != 2
        penalty_term += L(10)
    else
        left = tree.l
        if left.degree != 2
            penalty_term += L(2)
        else
            fn = left.l
            features=[1,2] #function of only EIs_EIc or L/D
            remain_feat = setdiff(tot_features, features)
            should_nt = [any(n -> n.degree == 0 && n.constant == false && n.feature == f, fn) for f in remain_feat]
            should = [any(n -> n.degree == 0 && n.constant == false && n.feature == f, fn) for f in features]
            penalty_term += L(100) * (sum(should_nt)) + L(100) * (length(features) - sum(should))

            TL1, flag = eval_tree_array(fn, dataset.X, options)
            #println("Size of the TL1111: ", size(TL1))
            if !flag
                return L(Inf)
            end
            
            fn = left.r
            features=[3,4] #function of only Ms_Mc or ps_pc
            remain_feat = setdiff(tot_features, features)
            should_nt = [any(n -> n.degree == 0 && n.constant == false && n.feature == f, fn) for f in remain_feat]
            should = [any(n -> n.degree == 0 && n.constant == false && n.feature == f, fn) for f in features]
            penalty_term += L(100) * (sum(should_nt)) + L(100) * (length(features) - sum(should))

            TL2, flag = eval_tree_array(fn, dataset.X, options)
            if !flag
                return L(Inf)
            end
        end
        right = tree.r
        if right.degree != 2
            penalty_term += L(2)
        else
            fn = right.l
            features=[3,4] #function of only Ms_Mc or ps_pc
            remain_feat = setdiff(tot_features, features)
            should_nt = [any(n -> n.degree == 0 && n.constant == false && n.feature == f, fn) for f in remain_feat]
            should = [any(n -> n.degree == 0 && n.constant == false && n.feature == f, fn) for f in features]
            penalty_term += L(100) * (sum(should_nt)) + L(100) * (length(features) - sum(should))

            TR1, flag = eval_tree_array(fn, dataset.X, options)
            if !flag
                return L(Inf)
            end
            
            fn = right.r
            features=[3,4] #function of only Ms_Mc or ps_pc
            remain_feat = setdiff(tot_features, features)
            should_nt = [any(n -> n.degree == 0 && n.constant == false && n.feature == f, fn) for f in remain_feat]
            should = [any(n -> n.degree == 0 && n.constant == false && n.feature == f, fn) for f in features]
            penalty_term += L(100) * (sum(should_nt)) + L(100) * (length(features) - sum(should))

            TR2, flag = eval_tree_array(fn, dataset.X, options)
            if !flag
                return L(Inf)
            end
        end
    end
    #print(3)
    if penalty_term < tol
        Ms = Ms_Mc .*Mc
        ps = ps_pc .*pc
        MD = ( Ms .+ 0.5f0 .* Mc .* TL2)
        pa = ps .+ pc
        ps1 = ps .*TR1
        pc1 = pc .*TR2
        pa1 = max.(pa, ps1 .+ pc1)
        #println(pa[1])
        b1 = (0.6f0 .+ 0.4f0 .* ee1 ./ ee)
        EI2 = TL1 .* EcIc
        Ll =Ll_D .*D
        Ncr = (π ^ 2 .* EI2) ./ (Ll .^ 2) .+ 0.1f0

        ec = ee .* b1
        #print(length(prop))
        #println(ec[1])
        for j in 1:length(prop)
            ij = 0
            iter = 1000
            incr = 4
            nn = 0.1f0  # Initialize nn to ensure it is defined
            while ij < iter
                ij += incr
                nn = ij / 100.0 * pa1[j]
                m = nn * max(ee[j], ec[j] / (1 - nn / Ncr[j]))
                ratto_i = (nn + ps1[j]) / (ps1[j] + pc1[j]/ 2 + 0.1f0)
                
                th = ratto_i * π
                for k in 1:100
                    thy = sin(th) + ratto_i * π
                    if abs(thy - th) < 1e-2
                        break
                    end
                    th = thy
                end
                
                mm = MD[j] * sin(th / 2) ^ 3
                net = m - mm
                if net > 0.0f0
                    ij -= incr
                    incr *= 0.5f0
                    if incr < 0.13f0
                        break
                    end
                end
            end
            prop[j] = max(nn,0.1f0) / 1000f0
            #if j ==1
            #    println(ij)
            #    println(incr)
            #    println(prop[j])
            #end
        end
        #aa = prop ./ y_full
        #println(aa[1])
        #println(aa[2])
        #println(y_full[1])
        #println(prop[1])
        #println(y_full[2])
        #println(prop[2])
    end
    
    r = y_full ./ prop .- 1.0f0
    MAPE = sum(abs.(r)) ./ length(r)
    return (penalty_term + MAPE)
end

my_custom_objective
"""
from pysr import PySRRegressor
import pandas as pd
import numpy as np
from pysr import jl
from juliacall import convert

def create_const(x, const_name: str):
    jl.seval(f"x -> @eval const {const_name} = convert(Array{{Float32}}, $x)")(x)

# Load your dataset
PC = pd.read_excel('CCFST.xlsx', sheet_name='Sheet1')[['D', 't', 'L', 'Fy', 'fc', 'et', 'eb', 'P']]
D = PC['D'];t = PC['t'];L1 = PC['L'];fy = PC['Fy'];fc = PC['fc'];et = PC['et'];eb = PC['eb'];P = PC['P']
ee = np.maximum(np.abs(et), np.abs(eb))
ee1 = np.sign(et * eb) * np.minimum(np.abs(et), np.abs(eb))
Aco = (D - 2 * t) ** 2 / 4 * np.pi;Aso = D ** 2 / 4 * np.pi - Aco;zco = (D - 2 * t) ** 3 / 6;Mc = zco * fc;zso = (D) ** 3 / 6 - zco;Ms = zso * fy;Ic = (D - 2 * t) ** 4 / 64 * np.pi;Is = (D) ** 4 / 64 * np.pi - Ic;
Es = 210000; Ec = 22000 * ((fc + 8) / 10) ** 0.3
EsIs = Is * Es;EcIc = Ic * Ec ; EIs_EIc = EsIs / EcIc
pc = Aco * fc ; ps_pc = Aso * fy / (Aco * fc)

PC['EIs_EIc'] = EIs_EIc
PC['Ll_D'] = L1/D
PC['Ms_Mc'] = Ms/Mc
PC['ps_pc'] = ps_pc
PC['ee'] = ee
PC['ee1'] = ee1
PC['e_d'] = ee / D
PC['EcIc'] = EcIc
PC['pc'] = pc
PC['Mc'] = Mc
PC['D'] = D

features = ['EIs_EIc', 'Ll_D', 'Ms_Mc','ps_pc','ee','ee1','e_d','EcIc','pc','Mc','D']

X_full = PC[features].values.astype(np.float32)
y_full11 = PC['P'].values.astype(np.float32)
y_full = PC['P'];X_subset = PC[['EIs_EIc', 'Ll_D', 'Ms_Mc','ps_pc']]

# Create constants in Julia
create_const(X_full, "X_full")
create_const(y_full11, "y_full")

# Fit the model
modelior11 = []
for j in range(4):
    model7 = PySRRegressor(
        niterations=200,
        populations=40,
        population_size=50,
        maxsize=80,
        nested_constraints={"^": {"^": 0, "/": 0}},
        parsimony=0.02,
        constraints={"^": (-1, 10)},
        binary_operators=["+", "*", "^"],
        denoise=True,
        loss_function=objective,  # Reference to the custom objective
        model_selection='accuracy'
    )
    model7.fit(X_subset, y_full)
    i = 0
    modelior11.append(model7)
    while i < len(model7.equations_):
        print(model7.sympy(i))
        i += 1


# %% [code]
objective = """
function my_custom_objective(tree, dataset::Dataset{T,L}, options) where {T,L}
    penalty_term::L = L(0)
    tol = L(0.0000000000000001)
    #print(0)
    # Convert Julia constants to Float32 arrays

    EIs_EIc::Vector{L} = X_full[:, 1]
    Ll_h::Vector{L} = X_full[:, 2]
    Ms_Mc::Vector{L} = X_full[:, 3]
    ps_pc::Vector{L} = X_full[:, 4]
    ee::Vector{L} = X_full[:, 5]
    ee1::Vector{L} = X_full[:, 6]
    EcIc::Vector{L} = X_full[:, 7]
    pc::Vector{L} = X_full[:, 8]
    Mc::Vector{L} = X_full[:, 9]
    h::Vector{L} = X_full[:, 10]
    aa::Vector{L} = X_full[:, 11]
    bb::Vector{L} = X_full[:, 12]

    tot_features = 1:4

    #initiate trees with arbitrary values
    # Ensure calculations use Float32 types
    TL1::Vector{Float32} = 0.94f0 .+ 0f0 .*h
    #println("Size of the TL1: ", size(TL1))
    TL2::Vector{Float32} = 1.15f0 .+ 0f0 .*h
    TR1::Vector{Float32} = 1.1f0 .+ 0f0 .* h
    TR2::Vector{Float32} = 1.0f0 .+ 0f0 .*h
    prop::Vector{Float32} = 0.5f0 .* dataset.y
    #print(2)
    if tree.degree != 2
        penalty_term += L(10)
    else
        left = tree.l
        if left.degree != 2
            penalty_term += L(2)
        else
            fn = left.l
            features=[1,2] #function of only EIs_EIc or L/h
            remain_feat = setdiff(tot_features, features)
            should_nt = [any(n -> n.degree == 0 && n.constant == false && n.feature == f, fn) for f in remain_feat]
            should = [any(n -> n.degree == 0 && n.constant == false && n.feature == f, fn) for f in features]
            penalty_term += L(100) * (sum(should_nt)) + L(100) * (length(features) - sum(should))

            TL1, flag = eval_tree_array(fn, dataset.X, options)
            #println("Size of the TL1111: ", size(TL1))
            if !flag
                return L(Inf)
            end
            
            fn = left.r
            features=[3,4] #function of only Ms_Mc or ps_pc
            remain_feat = setdiff(tot_features, features)
            should_nt = [any(n -> n.degree == 0 && n.constant == false && n.feature == f, fn) for f in remain_feat]
            should = [any(n -> n.degree == 0 && n.constant == false && n.feature == f, fn) for f in features]
            penalty_term += L(100) * (sum(should_nt)) + L(100) * (length(features) - sum(should))

            TL2, flag = eval_tree_array(fn, dataset.X, options)
            if !flag
                return L(Inf)
            end
        end
        right = tree.r
        if right.degree != 2
            penalty_term += L(2)
        else
            fn = right.l
            features=[3,4] #function of only Ms_Mc or ps_pc
            remain_feat = setdiff(tot_features, features)
            should_nt = [any(n -> n.degree == 0 && n.constant == false && n.feature == f, fn) for f in remain_feat]
            should = [any(n -> n.degree == 0 && n.constant == false && n.feature == f, fn) for f in features]
            penalty_term += L(100) * (sum(should_nt)) + L(100) * (length(features) - sum(should))

            TR1, flag = eval_tree_array(fn, dataset.X, options)
            if !flag
                return L(Inf)
            end
            
            fn = right.r
            features=[3,4] #function of only Ms_Mc or ps_pc
            remain_feat = setdiff(tot_features, features)
            should_nt = [any(n -> n.degree == 0 && n.constant == false && n.feature == f, fn) for f in remain_feat]
            should = [any(n -> n.degree == 0 && n.constant == false && n.feature == f, fn) for f in features]
            penalty_term += L(100) * (sum(should_nt)) + L(100) * (length(features) - sum(should))

            TR2, flag = eval_tree_array(fn, dataset.X, options)
            if !flag
                return L(Inf)
            end
        end
    end
    #print(3)
    if penalty_term < tol
        Ms = Ms_Mc .*Mc
        ps = ps_pc .*pc
        MD = ( Ms .+ 0.5f0 .* Mc .* TL2)
        pa = ps .+ pc
        ps1 = ps .*TR1
        pc1 = pc .*TR2
        bb1 = aa .*TR1
        aa1 = aa .*TR2
        pa1 = max.(pa, ps1 .+ pc1)

        b1 = (0.6f0 .+ 0.4f0 .* ee1 ./ ee)
        EI2 = TL1 .* EcIc
        Ll =Ll_h .*h
        Ncr = (π ^ 2 .* EI2) ./ (Ll .^ 2) .+ 0.1f0

        ec = ee .* b1
        #print(length(prop))
        #println(ec[1])
        for j in 1:length(prop)
            ij = 0
            iter = 1000
            incr = 4
            nn::Float32 = 0  # Initialize nn to ensure it is defined
            while ij < iter
                ij += incr
                nn = ij / iter * pa[j]
                m = nn * max(ee[j], ec[j] / (1 - nn / Ncr[j]))
                hn = (-nn + pc1[j] / 2f0) / (aa1[j]  + bb1[j])
                mm = MD[j] -  0.5f0 * bb1[j] * hn ^ 2.0f0 - 0.5f0 * aa1[j] * hn ^ 2.0f0
                net = m - mm
                if net > 0.0f0
                    ij -= incr
                    incr *= 0.5f0
                    if incr < 0.13f0
                        break
                    end
                end
            end
            prop[j] = max(0.1f0, nn / 1000f0)
            #if j ==1
            #    println(ij)
            #    println(incr)
            #    println(prop[j])
            #end
        end
        #aa = prop ./ y_full
        #println(aa[1])
        #println(aa[2])
        #println(y_full[1])
        #println(prop[1])
        #println(y_full[2])
        #println(prop[2])
    end
    r::Vector{L} = y_full ./ prop .- 1.0f0
    MAPE::Float32 = sum(abs.(r)) ./ length(r)
    return (penalty_term + MAPE)
end

my_custom_objective
"""
from pysr import PySRRegressor
import pandas as pd
import numpy as np
from pysr import jl
from juliacall import convert

def create_const(x, const_name: str):
    jl.seval(f"x -> @eval const {const_name} = convert(Array{{Float32}}, $x)")(x)

# Load your dataset
PC = pd.read_excel('RCFST.xlsx', sheet_name='Sheet1')
X = PC[['H', 'B', 't', 'L1', 'Fy', 'fc', 'et', 'eb']].values
et = PC['et'];eb = PC['eb'];h = PC['H'];b = PC['B'];t = PC['t'];L1 = PC['L1'];fy = PC['Fy'];fc = PC['fc'];et = PC['et'];eb = PC['eb'];P = PC['Pexp']
ee = np.maximum(np.abs(et), np.abs(eb))
ee1 = np.sign(et * eb) * np.minimum(np.abs(et), np.abs(eb))
bc = b - 2 * t; hc = h - 2 * t; Aco = bc * hc; Aso = b * h - Aco; 

Es = 210000;Ec = 22000 * ((fc + 8) / 10) ** 0.3
Is = (b * h**3 - bc* hc**3)/ 12;Ic = (bc * hc**3) / 12;zco = bc * hc**2 / 4;zso = b * h**2 / 4 - zco

h_b=h/b

Mc = zco * fc; Ms_Mc = zso * fy / Mc
aa = fc * bc; bb = 4 * fy * t

EsIs = Is * Es;EcIc = Ic * Ec ; EIs_EIc = EsIs / EcIc
pc = Aco * fc ; ps_pc = Aso * fy / (Aco * fc)

PC['EIs_EIc'] = EIs_EIc
PC['Ll_h'] = L1/h
PC['Ms_Mc'] = Ms_Mc
PC['ps_pc'] = ps_pc
PC['ee'] = ee
PC['ee1'] = ee1
PC['EcIc'] = EcIc
PC['pc'] = pc
PC['Mc'] = Mc
PC['h'] = h
PC['aa'] = aa
PC['bb'] = bb

features = ['EIs_EIc', 'Ll_h', 'Ms_Mc', 'ps_pc', 'ee', 'ee1', 'EcIc' , 'pc', 'Mc', 'h', 'aa', 'bb']

X_full = PC[features].values.astype(np.float32)
y_full11 = PC['Pexp'].values.astype(np.float32)
y_full = PC['Pexp'];X_subset = PC[['EIs_EIc', 'Ll_h', 'Ms_Mc', 'ps_pc']]

# Create constants in Julia
create_const(X_full, "X_full")
create_const(y_full11, "y_full")

# Fit the model
modelior11 = []
for j in range(6):
    model7 = PySRRegressor(
        niterations=200,
        populations=40,
        population_size=50,
        maxsize=80,
        nested_constraints={"^": {"^": 0, "/": 0}},
        parsimony=0.02,
        constraints={"^": (-1, 10)},
        binary_operators=["+", "*", "^"],
        denoise=True,
        loss_function=objective,  # Reference to the custom objective
        model_selection='accuracy'
    )
    model7.fit(X_subset, y_full)
    i = 0
    modelior11.append(model7)
    while i < len(model7.equations_):
        print(model7.sympy(i))
        i += 1


# %% [code]
